# Supplementary material for: Predictability of the community‐function landscape in wine yeast ecosystems
Source: Mol Syst Biol. 2023 Aug 7;19(9):e11613. doi: 10.15252/msb.202311613 (PMC10495813; doi:10.15252/msb.202311613)
Supplement: Supplementary file 2 — Table EV1 [file MSB-19-e11613-s007.xlsx]

## Sheet: Table EV1
Condition	Code	Class
Synthetic Grape Must / Control	SGM	Wine fermentation condition
Synthetic Grape Must / Just fructose	FRU	Wine fermentation condition
Synthetic Grape Must / 30% Glucose + Fructose	30%GF	Wine fermentation condition
Synthetic Grape Must / pH3	pH3	Wine fermentation condition
Synthetic Grape Must / pH4	pH4	Wine fermentation condition
Synthetic Grape Must / Metabisulphite 100mM	M100	Wine fermentation condition
Synthetic Grape Must / Metabisulphite 200mM	M200	Wine fermentation condition
Synthetic Grape Must / 32º	32º	Wine fermentation condition
Synthetic Grape Must / 15º	15º	Wine fermentation condition
Synthetic Grape Must / Just ammonium-low nitrogen concentration (30 mg N/L)	NH4-LN	Wine fermentation condition
Synthetic Grape Must / Just ammonium-high nitrogen concentration (300 mg N/L)	NH4-HN	Wine fermentation condition
Synthetic Grape Must / Just ammonium-low nitrogen concentration (30 mg N/L)	AA-LN	Wine fermentation condition
Synthetic Grape Must / Just ammonium-high nitrogen concentration (300 mg N/L)	AA-LN	Wine fermentation condition
Synthetic Grape Must / CuCl2 375 µM	Cu	Wine fermentation condition
Synthetic Grape Must / Ethanol 7%	Et7	Wine fermentation condition
Synthetic Grape Must / without vitamins	woVits	Wine fermentation condition
Synthetic Media / malic acid	MAL	Carbon source
Synthetic Media / citric acid	CIT	Carbon source
Synthetic Media / tartaric acid	TAR	Carbon source
Synthetic Media / glucose	GLUC	Carbon source
Synthetic Media / serine	SER	Nitrogen source
Synthetic Media / proline	PRO	Nitrogen source
Synthetic Media / lysine	LYS	Nitrogen source
Synthetic Media / arginine	ARG	Nitrogen source
Synthetic Media / threonine	THR	Nitrogen source
Synthetic Media / glutanime	GLU	Nitrogen source
Synthetic Media / ammonium	NH4	Nitrogen source
Control	Control	Control

## Sheet: Legend
Table EV1. List of growth conditions assayed for the environmental preferences study of the strains.
