# Supplementary material for: Predictability of the community‐function landscape in wine yeast ecosystems
Source: Mol Syst Biol. 2023 Aug 7;19(9):e11613. doi: 10.15252/msb.202311613 (PMC10495813; doi:10.15252/msb.202311613)
Supplement: Supplementary file 3 — Table EV2 [file MSB-19-e11613-s006.xlsx]

## Sheet: Table EV2
Parameter	Code	Method
Ethanol (g/L)	ETHANOL	FT-IR
Glucose (g/L)	GLUCOSE	FT-IR
Fructose (g/L)	FRUCTOSE	FT-IR
Glucose + Fructose (g/L)	SUGARS	FT-IR
pH	pH	FT-IR
Ammonia (mg/L)	AMMONIA	Enzimatic
Primary Amoniacid Nitrogen (mg/L)	PAN	Enzimatic
Acetic acid (g/L)	ACETIC ACID	FT-IR
Citric acid (g/L)	CITRIC ACID	FT-IR
Succinig acid (g/L)	SUCCINIC ACID	FT-IR
Tartaric acid (g/L)	TARTARIC ACID	FT-IR
Lactic acid (g/L)	LACTIC ACID	FT-IR
Glicerine (g/L)	GLICERINE	FT-IR
Total acidity (g/L)	TA	FT-IR

## Sheet: Legend
Table EV2. Physical-chemical parametres quantified after the laboratory scale fermentations performed with the 60 studied strains in synthetic grape must (SGM). Fourier-transform infrared spectroscopy (FTIR)
