# Supplementary material for: Predictability of the community‐function landscape in wine yeast ecosystems
Source: Mol Syst Biol. 2023 Aug 7;19(9):e11613. doi: 10.15252/msb.202311613 (PMC10495813; doi:10.15252/msb.202311613)
Supplement: Supplementary file 4 — Table EV3 [file MSB-19-e11613-s001.xlsx]

## Sheet: Table EV3
Strain	Code	Species	Family	Order	Division	NCBI accesion number	Region/Country	Isolation year	Reference work
NS-PDC-121	Ap_3	Aureobasidium pullulans	Dothioraceae	Dothideales	Ascomycota	KT922588	Valladolid/Spain	2014	Belda et al, 2016
NS-PDC-134	Ap_4	Aureobasidium pullulans	Dothioraceae	Dothideales	Ascomycota	KT922599	Valladolid/Spain	2014	Belda et al, 2016
NS-PDC-161	Ap_5	Aureobasidium pullulans	Dothioraceae	Dothideales	Ascomycota	KT922625	Valladolid/Spain	2014	Belda et al, 2016
NS-PDC-178	Ca_2	Cryptococcus amylolentus	Cryptococcaceae	Tremellales	Basidiomycota	KT922642	Valladolid/Spain	2014	Belda et al, 2016
NS-PDC-250	Ca_4	Cryptococcus amylolentus	Cryptococcaceae	Tremellales	Basidiomycota	KT922711	Valladolid/Spain	2014	Belda et al, 2016
NS-PDC-257	Ca_5	Cryptococcus amylolentus	Cryptococcaceae	Tremellales	Basidiomycota	KT922718	Valladolid/Spain	2014	Belda et al, 2016
BM-001	Hop_1	Hanseniaspora opuntiae	Saccharomycetaceae	Saccharomycetales	Ascomycota	OP846644	Valladolid/Spain	2018	This work
CN-020	Hop_4	Hanseniaspora opuntiae	Saccharomycetaceae	Saccharomycetales	Ascomycota	OP846645	Galicia/Spain	2020	This work
NS-O-4	Hu_1	Hanseniaspora uvarum	Saccharomycetaceae	Saccharomycetales	Ascomycota	KT922727	Segovia/Spain	2013	Belda et al, 2016
NS-O-201	Hu_3	Hanseniaspora uvarum	Saccharomycetaceae	Saccharomycetales	Ascomycota	KT922920	Segovia/Spain	2014	Belda et al, 2016
NS-PDC-008	Hu_4	Hanseniaspora uvarum	Saccharomycetaceae	Saccharomycetales	Ascomycota	KT922478	Valladolid/Spain	2013	Belda et al, 2016
NS-PDC-115	Hu_5	Hanseniaspora uvarum	Saccharomycetaceae	Saccharomycetales	Ascomycota	KT922582	Valladolid/Spain	2014	Belda et al, 2016
NS-EM-101	Hu_7	Hanseniaspora uvarum	Saccharomycetaceae	Saccharomycetales	Ascomycota	KT922372	Valladolid/Spain	2014	Belda et al, 2016
NS-EM-180	Hu_9	Hanseniaspora uvarum	Saccharomycetaceae	Saccharomycetales	Ascomycota	KT922451	Valladolid/Spain	2014	Belda et al, 2016
NS-G-013	Lt_1	Lachancea thermotolerans	Saccharomycetaceae	Saccharomycetales	Ascomycota	KT922982	León/Spain	2012	Belda et al, 2016
NS-EM-104	Lt_3	Lachancea thermotolerans	Saccharomycetaceae	Saccharomycetales	Ascomycota	KT922375	Valladolid/Spain	2013	Belda et al, 2016
NS-PDC-041	Lt_5	Lachancea thermotolerans	Saccharomycetaceae	Saccharomycetales	Ascomycota	KT922510	Valladolid/Spain	2013	Belda et al, 2016
NS-PDC-093	Lt_6	Lachancea thermotolerans	Saccharomycetaceae	Saccharomycetales	Ascomycota	KT922562	Valladolid/Spain	2013	Belda et al, 2016
NS-PDC-205	Lt_7	Lachancea thermotolerans	Saccharomycetaceae	Saccharomycetales	Ascomycota	KT922667	Valladolid/Spain	2014	Belda et al, 2016
UT-010	Lt_8	Lachancea thermotolerans	Saccharomycetaceae	Saccharomycetales	Ascomycota	OP846646	Valencia/Spain	2020	Vicente et al., 2023
LS-110	Lt_9	Lachancea thermotolerans	Saccharomycetaceae	Saccharomycetales	Ascomycota	ON698361	Burgos/Spain	2020	Vicente et al., 2023
CR-215	Lt_10	Lachancea thermotolerans	Saccharomycetaceae	Saccharomycetales	Ascomycota	ON698275	Burgos/Spain	2020	Vicente et al., 2023
NS-O-29	Mf_1	Metchsnikowia fructicola	Metchsnikowiaceae	Saccharomycetales	Ascomycota	KT922752	Segovia/Spain	2013	Belda et al, 2016
NS-PDC-220	Mf_4	Metchsnikowia fructicola	Metchsnikowiaceae	Saccharomycetales	Ascomycota	KT922681	Valladolid/Spain	2014	Belda et al, 2016
NS-EM-167	Mp_10	Metchsnikowia pulcherrima	Metchsnikowiaceae	Saccharomycetales	Ascomycota	KT922438	Valladolid/Spain	2014	Belda et al, 2016
AF-005	Mp_2	Metchsnikowia pulcherrima	Metchsnikowiaceae	Saccharomycetales	Ascomycota	OP846647	La Rioja/Spain	2020	This work
NS-O-104	Mp_4	Metchsnikowia pulcherrima	Metchsnikowiaceae	Saccharomycetales	Ascomycota	KT922823	Segovia/Spain	2014	Belda et al, 2016
NS-O-240	Mp_5	Metchsnikowia pulcherrima	Metchsnikowiaceae	Saccharomycetales	Ascomycota	KT922959	Segovia/Spain	2014	Belda et al, 2016
NS-PDC-150	Mp_7	Metchsnikowia pulcherrima	Metchsnikowiaceae	Saccharomycetales	Ascomycota	KT922614	Valladolid/Spain	2014	Belda et al, 2016
NS-PDC-200	Mp_8	Metchsnikowia pulcherrima	Metchsnikowiaceae	Saccharomycetales	Ascomycota	KT922664	Valladolid/Spain	2014	Belda et al, 2016
NS-EM-115	Mp_9	Metchsnikowia pulcherrima	Metchsnikowiaceae	Saccharomycetales	Ascomycota	KT922386	Valladolid/Spain	2014	Belda et al, 2016
NS-O-119	Mv_3	Metchsnikowia pulcherrima	Metchsnikowiaceae	Saccharomycetales	Ascomycota	KT922838	Segovia/Spain	2014	Belda et al, 2016
MR-205	Ni_2	Nakazawaea ishiwadae	Debaryomycetaceae	Saccharomycetales	Ascomycota	ON698479	Burgos/Spain	2020	This work
LS-118	Ni_3	Nakazawaea ishiwadae	Debaryomycetaceae	Saccharomycetales	Ascomycota	ON698368	Burgos/Spain	2020	This work
VLP-016	Pk_4	Pichia kudriavzevii	Pichiaceae	Saccharomycetales	Ascomycota	OP846648	Ciudad Real/Spain	2020	This work
CN-003	Pk_5	Pichia kudriavzevii	Pichiaceae	Saccharomycetales	Ascomycota	OP846649	Galicia/Spain	2020	This work
CR-202	Pm_2	Pichia membranifaciens	Pichiaceae	Saccharomycetales	Ascomycota	ON698262	Burgos/Spain	2020	This work
S-EM-25	Sc_1	Saccharomyces cerevisiae	Saccharomycetaceae	Saccharomycetales	Ascomycota	OP846650	Valladolid/Spain	2014	Belda et al, 2016
S-EM-251	Sc_2	Saccharomyces cerevisiae	Saccharomycetaceae	Saccharomycetales	Ascomycota	OP846651	Valladolid/Spain	2014	Belda et al, 2016
S-EM-294	Sc_4	Saccharomyces cerevisiae	Saccharomycetaceae	Saccharomycetales	Ascomycota	OP846652	Valladolid/Spain	2014	Belda et al, 2016
AG017	Sc_6	Saccharomyces cerevisiae	Saccharomycetaceae	Saccharomycetales	Ascomycota	OP846653	Industrial strain (Spain)	-	-
S-EM-115	Sc_7	Saccharomyces cerevisiae	Saccharomycetaceae	Saccharomycetales	Ascomycota	OP846654	Valladolid/Spain	2014	Belda et al, 2016
AG023	Sc_9	Saccharomyces cerevisiae	Saccharomycetaceae	Saccharomycetales	Ascomycota	OP846655	Industrial strain (Spain)	-	-
NS-G-9	Td_1	Torulaspora delbrueckii	Saccharomycetaceae	Saccharomycetales	Ascomycota	KT922978	León/Spain	2012	Belda et al, 2016
NS-G-27	Td_3	Torulaspora delbrueckii	Saccharomycetaceae	Saccharomycetales	Ascomycota	KT922996	León/Spain	2012	Belda et al, 2016
NS-PDC-169	Td_4	Torulaspora delbrueckii	Saccharomycetaceae	Saccharomycetales	Ascomycota	KT922633	Valladolid/Spain	2014	Belda et al, 2016
MR-324	Td_5	Torulaspora delbrueckii	Saccharomycetaceae	Saccharomycetales	Ascomycota	ON698484	Burgos/Spain	2020	Belda et al, 2016
LS-102	Td_6	Torulaspora delbrueckii	Saccharomycetaceae	Saccharomycetales	Ascomycota	ON698355	Burgos/Spain	2020	Belda et al, 2016
LS-217	Td_7	Torulaspora delbrueckii	Saccharomycetaceae	Saccharomycetales	Ascomycota	ON698386	Burgos/Spain	2020	Belda et al, 2016
NS-G-34	Wa_1	Wickerhamomyces anomalus	Phaffomycetaceae	Saccharomycetales	Ascomycota	OP846656	León/Spain	2012	Belda et al, 2016
DN-101	Wa_2	Wickerhamomyces anomalus	Phaffomycetaceae	Saccharomycetales	Ascomycota	ON698291	Burgos/Spain	2020	Belda et al, 2016
DN-226	Wa_5	Wickerhamomyces anomalus	Phaffomycetaceae	Saccharomycetales	Ascomycota	ON698333	Burgos/Spain	2020	Belda et al, 2016
CR-214	Wa_6	Wickerhamomyces anomalus	Phaffomycetaceae	Saccharomycetales	Ascomycota	ON698274	Burgos/Spain	2020	Belda et al, 2016

## Sheet: Legend
Table EV3. Wine yeast strains used in the second batch of experiments, measuring the growth efficiency in SGM for double-checking the phylogeny-based prediction.
