# Supplementary material for: Predictability of the community‐function landscape in wine yeast ecosystems
Source: Mol Syst Biol. 2023 Aug 7;19(9):e11613. doi: 10.15252/msb.202311613 (PMC10495813; doi:10.15252/msb.202311613)
Supplement: Supplementary file 5 — Table EV4 [file MSB-19-e11613-s011.xlsx]

## Sheet: Table EV4
Code	Replicate	Species	Times assayed (Batch)	Growth efficiency in SGM
Ap_3	1	Aureobasidium pullulans	1	0.000868832
Ap_3	2	Aureobasidium pullulans	1	0.000669448
Ap_3	3	Aureobasidium pullulans	1	0.000470064
Ap_4	1	Aureobasidium pullulans	1	0.000282896
Ap_4	2	Aureobasidium pullulans	1	9.78721e-05
Ap_4	3	Aureobasidium pullulans	1	0.000467919
Ap_5	1	Aureobasidium pullulans	1	0.359662
Ap_5	2	Aureobasidium pullulans	1	0.334718
Ap_5	3	Aureobasidium pullulans	1	0.309774
Ca_2	1	Cryptococcus amylolentus	1	0.0776644
Ca_2	2	Cryptococcus amylolentus	1	0.109272
Ca_2	3	Cryptococcus amylolentus	1	0.132946
Ca_4	1	Cryptococcus amylolentus	1	0.336917
Ca_4	2	Cryptococcus amylolentus	1	0.376616
Ca_4	3	Cryptococcus amylolentus	1	0.362263
Ca_5	1	Cryptococcus amylolentus	1	0.345689
Ca_5	2	Cryptococcus amylolentus	1	0.364701
Ca_5	3	Cryptococcus amylolentus	1	0.297202
Hop_1	1	Hanseniaspora opuntiae	1	1.11204
Hop_1	2	Hanseniaspora opuntiae	1	1.06127
Hop_1	3	Hanseniaspora opuntiae	1	1.05498
Hop_4	1	Hanseniaspora opuntiae	1	1.12632
Hop_4	2	Hanseniaspora opuntiae	1	1.07953
Hop_4	3	Hanseniaspora opuntiae	1	1.09349
Hu_1	1	Hanseniaspora uvarum	1	1.13704
Hu_1	2	Hanseniaspora uvarum	1	1.02943
Hu_1	3	Hanseniaspora uvarum	1	1.09109
Hu_3	1	Hanseniaspora uvarum	1	1.07416
Hu_3	2	Hanseniaspora uvarum	1	1.06909
Hu_3	3	Hanseniaspora uvarum	1	1.12153
Hu_4	1	Hanseniaspora uvarum	1	1.09507
Hu_4	2	Hanseniaspora uvarum	1	1.10372
Hu_4	3	Hanseniaspora uvarum	1	1.09794
Hu_5	1	Hanseniaspora uvarum	1	1.13398
Hu_5	2	Hanseniaspora uvarum	1	1.10323
Hu_5	3	Hanseniaspora uvarum	1	1.10581
Hu_7	1	Hanseniaspora uvarum	1	1.14821
Hu_7	2	Hanseniaspora uvarum	1	1.1386
Hu_7	3	Hanseniaspora uvarum	1	1.14295
Hu_9	1	Hanseniaspora uvarum	1	0.275433
Hu_9	2	Hanseniaspora uvarum	1	0.251827
Hu_9	3	Hanseniaspora uvarum	1	0.299177
Lt_1	1	Lachancea thermotolerans	1	1.34137
Lt_1	2	Lachancea thermotolerans	1	1.37098
Lt_1	3	Lachancea thermotolerans	1	1.37934
Lt_3	1	Lachancea thermotolerans	1	1.37769
Lt_3	2	Lachancea thermotolerans	1	1.37903
Lt_3	3	Lachancea thermotolerans	1	1.39579
Lt_5	1	Lachancea thermotolerans	1	0.4514
Lt_5	2	Lachancea thermotolerans	1	0.4482
Lt_5	3	Lachancea thermotolerans	1	0.571965
Lt_6	1	Lachancea thermotolerans	1	0.971894
Lt_6	2	Lachancea thermotolerans	1	0.953304
Lt_6	3	Lachancea thermotolerans	1	1.14372
Lt_7	1	Lachancea thermotolerans	1	1.30277
Lt_7	2	Lachancea thermotolerans	1	1.32979
Lt_7	3	Lachancea thermotolerans	1	1.34984
Lt_8	1	Lachancea thermotolerans	1	1.30306
Lt_8	2	Lachancea thermotolerans	1	1.32763
Lt_8	3	Lachancea thermotolerans	1	1.33119
Lt_9	1	Lachancea thermotolerans	1	1.31853
Lt_9	2	Lachancea thermotolerans	1	1.33826
Lt_9	3	Lachancea thermotolerans	1	1.34895
Lt_10	1	Lachancea thermotolerans	1	1.30102
Lt_10	2	Lachancea thermotolerans	1	1.32324
Lt_10	3	Lachancea thermotolerans	1	1.31968
Mf_1	1	Metchsnikowia fructicola	1	0.951063
Mf_1	2	Metchsnikowia fructicola	1	1.03969
Mf_1	3	Metchsnikowia fructicola	1	1.02074
Mf_4	1	Metchsnikowia fructicola	1	0.910029
Mf_4	2	Metchsnikowia fructicola	1	0.993991
Mf_4	3	Metchsnikowia fructicola	1	1.0038
Mp_10	1	Metchsnikowia pulcherrima	1	0.845405
Mp_10	2	Metchsnikowia pulcherrima	1	0.936082
Mp_10	3	Metchsnikowia pulcherrima	1	0.983093
Mp_2	1	Metchsnikowia pulcherrima	1	1.06903
Mp_2	2	Metchsnikowia pulcherrima	1	1.08478
Mp_2	3	Metchsnikowia pulcherrima	1	0.938662
Mp_4	1	Metchsnikowia pulcherrima	1	0.992977
Mp_4	2	Metchsnikowia pulcherrima	1	0.997355
Mp_4	3	Metchsnikowia pulcherrima	1	0.79567
Mp_5	1	Metchsnikowia pulcherrima	1	1.02779
Mp_5	2	Metchsnikowia pulcherrima	1	0.993109
Mp_5	3	Metchsnikowia pulcherrima	1	0.837009
Mp_7	1	Metchsnikowia pulcherrima	1	0.911878
Mp_7	2	Metchsnikowia pulcherrima	1	0.946133
Mp_7	3	Metchsnikowia pulcherrima	1	0.814502
Mp_8	1	Metchsnikowia pulcherrima	1	0.858774
Mp_8	2	Metchsnikowia pulcherrima	1	0.872795
Mp_8	3	Metchsnikowia pulcherrima	1	0.869993
Mp_9	1	Metchsnikowia pulcherrima	1	0.923903
Mp_9	2	Metchsnikowia pulcherrima	1	0.973099
Mp_9	3	Metchsnikowia pulcherrima	1	1.00589
Mv_3	1	Metchsnikowia pulcherrima	1	0.745
Mv_3	2	Metchsnikowia pulcherrima	1	0.746
Mv_3	3	Metchsnikowia pulcherrima	1	0.753
Ni_2	1	Nakazawaea ishiwadae	1	0.536666
Ni_2	2	Nakazawaea ishiwadae	1	0.782213
Ni_2	3	Nakazawaea ishiwadae	1	0.900499
Ni_3	1	Nakazawaea ishiwadae	1	0.966932
Ni_3	2	Nakazawaea ishiwadae	1	0.971788
Ni_3	3	Nakazawaea ishiwadae	1	0.955144
Pk_4	1	Pichia kudriavzevii	1	1.00113
Pk_4	2	Pichia kudriavzevii	1	1.00338
Pk_4	3	Pichia kudriavzevii	1	0.969354
Pk_5	1	Pichia kudriavzevii	1	0.925062
Pk_5	2	Pichia kudriavzevii	1	0.917953
Pk_5	3	Pichia kudriavzevii	1	0.8791
Pm_2	1	Pichia membranifaciens	1	0.131
Pm_2	2	Pichia membranifaciens	1	0.157
Pm_2	3	Pichia membranifaciens	1	0.215
Sc_1	1	Saccharomyces cerevisiae	1	1.12747
Sc_1	2	Saccharomyces cerevisiae	1	1.12933
Sc_1	3	Saccharomyces cerevisiae	1	1.11819
Sc_2	1	Saccharomyces cerevisiae	1	1.11997
Sc_2	2	Saccharomyces cerevisiae	1	1.11934
Sc_2	3	Saccharomyces cerevisiae	1	1.15507
Sc_4	1	Saccharomyces cerevisiae	1	1.10756
Sc_4	2	Saccharomyces cerevisiae	1	1.15788
Sc_4	3	Saccharomyces cerevisiae	1	1.15864
Sc_6	1	Saccharomyces cerevisiae	1	1.20496
Sc_6	2	Saccharomyces cerevisiae	1	1.15966
Sc_6	3	Saccharomyces cerevisiae	1	1.17446
Sc_7	1	Saccharomyces cerevisiae	1	1.16138
Sc_7	2	Saccharomyces cerevisiae	1	1.12264
Sc_7	3	Saccharomyces cerevisiae	1	1.16187
Sc_9	1	Saccharomyces cerevisiae	1	1.10526
Sc_9	2	Saccharomyces cerevisiae	1	1.1276
Sc_9	3	Saccharomyces cerevisiae	1	1.11029
Td_1	1	Torulaspora delbrueckii	1	1.29772
Td_1	2	Torulaspora delbrueckii	1	1.27255
Td_1	3	Torulaspora delbrueckii	1	1.27656
Td_3	1	Torulaspora delbrueckii	1	1.21193
Td_3	2	Torulaspora delbrueckii	1	1.20497
Td_3	3	Torulaspora delbrueckii	1	1.21621
Td_4	1	Torulaspora delbrueckii	1	1.30945
Td_4	2	Torulaspora delbrueckii	1	1.32258
Td_4	3	Torulaspora delbrueckii	1	1.33695
Td_5	1	Torulaspora delbrueckii	1	0.996357
Td_5	2	Torulaspora delbrueckii	1	1.12129
Td_5	3	Torulaspora delbrueckii	1	1.19761
Td_6	1	Torulaspora delbrueckii	1	1.21457
Td_6	2	Torulaspora delbrueckii	1	1.23559
Td_6	3	Torulaspora delbrueckii	1	1.28965
Td_7	1	Torulaspora delbrueckii	1	1.25974
Td_7	2	Torulaspora delbrueckii	1	1.28092
Td_7	3	Torulaspora delbrueckii	1	1.27553
Wa_1	1	Wickerhamomyces anomalus	1	1.1065
Wa_1	2	Wickerhamomyces anomalus	1	1.11192
Wa_1	3	Wickerhamomyces anomalus	1	1.1086
Wa_2	1	Wickerhamomyces anomalus	1	1.14782
Wa_2	2	Wickerhamomyces anomalus	1	1.15251
Wa_2	3	Wickerhamomyces anomalus	1	1.16891
Wa_5	1	Wickerhamomyces anomalus	1	1.12221
Wa_5	2	Wickerhamomyces anomalus	1	1.14115
Wa_5	3	Wickerhamomyces anomalus	1	1.13335
Wa_6	1	Wickerhamomyces anomalus	1	1.14092
Wa_6	2	Wickerhamomyces anomalus	1	1.10118
Wa_6	3	Wickerhamomyces anomalus	1	1.10261
Ap_1	1	Aureobasidium pullulans	2	0.376689
Ap_1	2	Aureobasidium pullulans	2	0.302516
Ap_1	3	Aureobasidium pullulans	2	0.339602
Ap_2	1	Aureobasidium pullulans	2	0.319026
Ap_2	2	Aureobasidium pullulans	2	0.37702
Ap_2	3	Aureobasidium pullulans	2	0.435014
Ap_6	1	Aureobasidium pullulans	2	0.329272
Ap_6	2	Aureobasidium pullulans	2	0.303644
Ap_6	3	Aureobasidium pullulans	2	0.354899
Ba_1	1	Brettanomyces anomalus	2	0.625188
Ba_1	2	Brettanomyces anomalus	2	0.655115
Ba_1	3	Brettanomyces anomalus	2	0.702512
Bb_1	1	Brettanomyces bruxelensis	2	0.765853
Bb_1	2	Brettanomyces bruxelensis	2	0.798172
Bb_1	3	Brettanomyces bruxelensis	2	0.836872
Ca_1	1	Cryptococcus amylolentus	2	0.050279
Ca_1	2	Cryptococcus amylolentus	2	0.0682154
Ca_1	3	Cryptococcus amylolentus	2	0.0633247
Ca_3	1	Cryptococcus amylolentus	2	0.225373
Ca_3	2	Cryptococcus amylolentus	2	0.230546
Ca_3	3	Cryptococcus amylolentus	2	0.289247
Ca_6	1	Cryptococcus amylolentus	2	0.310179
Ca_6	2	Cryptococcus amylolentus	2	0.288954
Ca_6	3	Cryptococcus amylolentus	2	0.20422
Cf_1	1	Cyberlindmera fabianii	2	0.803645
Cf_1	2	Cyberlindmera fabianii	2	0.891587
Cf_1	3	Cyberlindmera fabianii	2	0.874283
Co_1	1	Candida oleophila	2	0.721035
Co_1	2	Candida oleophila	2	0.621621
Co_1	3	Candida oleophila	2	0.683397
Ct_1	1	Candida tropicalis	2	1.16828
Ct_1	2	Candida tropicalis	2	1.13175
Ct_1	3	Candida tropicalis	2	1.14613
Hop_2	1	Hanseniaspora opuntiae	2	1.00492
Hop_2	2	Hanseniaspora opuntiae	2	0.924818
Hop_2	3	Hanseniaspora opuntiae	2	0.958417
Hop_3	1	Hanseniaspora opuntiae	2	1.15792
Hop_3	2	Hanseniaspora opuntiae	2	1.12635
Hop_3	3	Hanseniaspora opuntiae	2	1.11834
Hos_1	1	Hanseniaspora osmophila	2	1.26049
Hos_1	2	Hanseniaspora osmophila	2	1.24239
Hos_1	3	Hanseniaspora osmophila	2	1.19995
Hos_2	1	Hanseniaspora osmophila	2	0.986106
Hos_2	2	Hanseniaspora osmophila	2	0.823364
Hos_2	3	Hanseniaspora osmophila	2	0.904735
Hos_4	1	Hanseniaspora osmophila	2	1.22369
Hos_4	2	Hanseniaspora osmophila	2	1.17324
Hos_4	3	Hanseniaspora osmophila	2	1.17893
Hu_2	1	Hanseniaspora uvarum	2	1.19103
Hu_2	2	Hanseniaspora uvarum	2	1.21503
Hu_2	3	Hanseniaspora uvarum	2	1.21884
Hu_6	1	Hanseniaspora uvarum	2	1.05356
Hu_6	2	Hanseniaspora uvarum	2	0.999336
Hu_6	3	Hanseniaspora uvarum	2	1.02168
Hu_8	1	Hanseniaspora uvarum	2	1.14996
Hu_8	2	Hanseniaspora uvarum	2	1.12999
Hu_8	3	Hanseniaspora uvarum	2	1.16484
Km_1	1	Kluyveromyces marxianus	2	0.956177
Km_1	2	Kluyveromyces marxianus	2	0.883227
Km_1	3	Kluyveromyces marxianus	2	0.843536
Km_2	1	Kluyveromyces marxianus	2	1.10504
Km_2	2	Kluyveromyces marxianus	2	1.12667
Km_2	3	Kluyveromyces marxianus	2	1.1148
Ku_1	1	Kazachtania unispora	2	0.92019
Ku_1	2	Kazachtania unispora	2	0.74905
Ku_1	3	Kazachtania unispora	2	0.64422
Le_1	1	Lodderomyces elongisporus	2	0.680794
Le_1	2	Lodderomyces elongisporus	2	0.684861
Le_1	3	Lodderomyces elongisporus	2	0.682828
Le_2	1	Lodderomyces elongisporus	2	0.362359
Le_2	2	Lodderomyces elongisporus	2	0.328344
Le_2	3	Lodderomyces elongisporus	2	0.396375
Lt_2	1	Lachancea thermotolerans	2	1.36828
Lt_2	2	Lachancea thermotolerans	2	1.37862
Lt_2	3	Lachancea thermotolerans	2	1.38821
Lt_4	1	Lachancea thermotolerans	2	1.28777
Lt_4	2	Lachancea thermotolerans	2	1.30618
Lt_4	3	Lachancea thermotolerans	2	1.32714
Mf_2	1	Metchsnikowia fructicola	2	0.865131
Mf_2	2	Metchsnikowia fructicola	2	0.977411
Mf_2	3	Metchsnikowia fructicola	2	0.985948
Mf_3	1	Metchsnikowia fructicola	2	0.990557
Mf_3	2	Metchsnikowia fructicola	2	1.05808
Mf_3	3	Metchsnikowia fructicola	2	1.07849
Mf_5	1	Metchsnikowia fructicola	2	0.697497
Mf_5	2	Metchsnikowia fructicola	2	0.68757
Mf_5	3	Metchsnikowia fructicola	2	0.707423
Mg_1	1	Meyerozyma guillermondii	2	0.38376
Mg_1	2	Meyerozyma guillermondii	2	0.383284
Mg_1	3	Meyerozyma guillermondii	2	0.399521
Mg_2	1	Meyerozyma guillermondii	2	0.659443
Mg_2	2	Meyerozyma guillermondii	2	0.673234
Mg_2	3	Meyerozyma guillermondii	2	0.682604
Mg_3	1	Meyerozyma guillermondii	2	1.20727
Mg_3	2	Meyerozyma guillermondii	2	1.16516
Mg_3	3	Meyerozyma guillermondii	2	1.21138
Mp_1	1	Metchsnikowia pulcherrima	2	0.841784
Mp_1	2	Metchsnikowia pulcherrima	2	0.914099
Mp_1	3	Metchsnikowia pulcherrima	2	0.832794
Mp_3	1	Metchsnikowia pulcherrima	2	1.07598
Mp_3	2	Metchsnikowia pulcherrima	2	1.0855
Mp_3	3	Metchsnikowia pulcherrima	2	0.974053
Mp_6	1	Metchsnikowia pulcherrima	2	1.12422
Mp_6	2	Metchsnikowia pulcherrima	2	1.13988
Mp_6	3	Metchsnikowia pulcherrima	2	1.04552
Mv_1	1	Metchsnikowia viticola	2	0.748472
Mv_1	2	Metchsnikowia viticola	2	0.733268
Mv_1	3	Metchsnikowia viticola	2	0.727256
Mv_2	1	Metchsnikowia viticola	2	0.635177
Mv_2	2	Metchsnikowia viticola	2	0.615332
Mv_2	3	Metchsnikowia viticola	2	0.619444
Mv_4	1	Metchsnikowia viticola	2	0.745234
Mv_4	2	Metchsnikowia viticola	2	0.746467
Mv_4	3	Metchsnikowia viticola	2	0.753088
Ng_1	1	Naganishia globosa	2	0.0435
Ng_1	2	Naganishia globosa	2	0.041
Ng_1	3	Naganishia globosa	2	0.046
Ni_1	1	Nakazawaea ishiwadae	2	1.03963
Ni_1	2	Nakazawaea ishiwadae	2	1.00382
Ni_1	3	Nakazawaea ishiwadae	2	0.99309
Ni_4	1	Nakazawaea ishiwadae	2	0.807088
Ni_4	2	Nakazawaea ishiwadae	2	0.81064
Ni_4	3	Nakazawaea ishiwadae	2	0.793969
Pk_1	1	Pichia kudriavzevii	2	0.364597
Pk_1	2	Pichia kudriavzevii	2	0.442426
Pk_1	3	Pichia kudriavzevii	2	0.411466
Pk_2	1	Pichia kudriavzevii	2	0.659325
Pk_2	2	Pichia kudriavzevii	2	0.704011
Pk_2	3	Pichia kudriavzevii	2	0.591747
Pk_3	1	Pichia kudriavzevii	2	0.974516
Pk_3	2	Pichia kudriavzevii	2	0.975886
Pk_3	3	Pichia kudriavzevii	2	0.922391
Pm_1	1	Pichia membranifaciens	2	0.141
Pm_1	2	Pichia membranifaciens	2	0.168
Pm_1	3	Pichia membranifaciens	2	0.171
Pm_3	1	Pichia membranifaciens	2	0.296342
Pm_3	2	Pichia membranifaciens	2	0.304401
Pm_3	3	Pichia membranifaciens	2	0.231311
Rm_1	1	Rhodotorula mucilaginosa	2	0.63509
Rm_1	2	Rhodotorula mucilaginosa	2	0.664902
Rm_1	3	Rhodotorula mucilaginosa	2	0.649996
Rt_1	1	Rhodotorula turoloides	2	0.274522
Rt_1	2	Rhodotorula turoloides	2	0.287169
Rt_1	3	Rhodotorula turoloides	2	0.280845
Sb_1	1	Starmerella bacillaris	2	1.05908
Sb_1	2	Starmerella bacillaris	2	1.14294
Sb_1	3	Starmerella bacillaris	2	1.07798
Sb_2	1	Starmerellabacillaris	2	0.999724
Sb_2	2	Starmerellabacillaris	2	0.978665
Sb_2	3	Starmerellabacillaris	2	0.955653
Sc_3	1	Saccharomyces cerevisiae	2	1.18071
Sc_3	2	Saccharomyces cerevisiae	2	1.20688
Sc_3	3	Saccharomyces cerevisiae	2	1.21746
Sc_5	1	Saccharomyces cerevisiae	2	1.09807
Sc_5	2	Saccharomyces cerevisiae	2	1.16267
Sc_5	3	Saccharomyces cerevisiae	2	1.16657
Sc_8	1	Saccharomyces cerevisiae	2	1.02682
Sc_8	2	Saccharomyces cerevisiae	2	0.979364
Sc_8	3	Saccharomyces cerevisiae	2	0.937528
Sp_2	1	Schizosaccharomyces pombe	2	1.33739
Sp_2	2	Schizosaccharomyces pombe	2	1.28253
Sp_2	3	Schizosaccharomyces pombe	2	1.28202
Td_2	1	Torulaspora delbrueckii	2	1.0653
Td_2	2	Torulaspora delbrueckii	2	1.0904
Td_2	3	Torulaspora delbrueckii	2	1.12566
Td_8	1	Torulaspora delbrueckii	2	1.23822
Td_8	2	Torulaspora delbrueckii	2	1.17157
Td_8	3	Torulaspora delbrueckii	2	1.29612
Td_9	1	Torulaspora delbrueckii	2	1.28521
Td_9	2	Torulaspora delbrueckii	2	1.28547
Td_9	3	Torulaspora delbrueckii	2	1.31795
Wa_3	1	Wickerhamomyces anomalus	2	0.888221
Wa_3	2	Wickerhamomyces anomalus	2	0.894577
Wa_3	3	Wickerhamomyces anomalus	2	0.917704
Wa_4	1	Wickerhamomyces anomalus	2	1.03623
Wa_4	2	Wickerhamomyces anomalus	2	1.07781
Wa_4	3	Wickerhamomyces anomalus	2	1.06179
Zb_1	1	Zygosaccharomyces bailii	2	1.29822
Zb_1	2	Zygosaccharomyces bailii	2	1.31276
Zb_1	3	Zygosaccharomyces bailii	2	1.33634

## Sheet: Legend
Table EV4. Total variation in cell density (growth efficiency) values extracted from the growth curves of the second batch of strains assayed in the Synthetic Grape Must (SGM) (53 new strains and 60 previously assayed strains). For each strain the value of the three replicates are shown.
