# Supplementary material for: Predictability of the community‐function landscape in wine yeast ecosystems
Source: Mol Syst Biol. 2023 Aug 7;19(9):e11613. doi: 10.15252/msb.202311613 (PMC10495813; doi:10.15252/msb.202311613)
Supplement: Supplementary file 6 — Table EV5 [file MSB-19-e11613-s008.xlsx]

## Sheet: Table EV5
Assays	replicate	Growth efficiency
Ap_1	1	0.269537
Ap_1	2	0.131578
Ap_1	3	0.124002
Ap_1	4	0.29682
Ap_1	5	0.126794
Ap_1	6	0.131031
Ap_1xSc_5	1	1.30564
Ap_1xSc_5	2	1.29556
Ap_1xSc_5	3	1.30484
Ap_1xSc_5	4	1.26568
Ap_1xSc_5	5	1.26763
Ap_1xSc_5	6	1.27059
Ap_2	1	0.104501
Ap_2	2	0.105276
Ap_2	3	0.119036
Ap_2	4	0.115994
Ap_2	5	0.120847
Ap_2	6	0.124111
Ap_2xSc_5	1	1.28784
Ap_2xSc_5	2	1.28656
Ap_2xSc_5	3	1.24327
Ap_2xSc_5	4	1.27071
Ap_2xSc_5	5	1.27415
Ap_2xSc_5	6	1.28436
Ap_6	1	0.164749
Ap_6	2	0.131912
Ap_6	3	0.108439
Ap_6	4	0.144104
Ap_6	5	0.160324
Ap_6	6	0.113611
Ap_6xSc_5	1	1.24927
Ap_6xSc_5	2	1.2204
Ap_6xSc_5	3	1.246
Ap_6xSc_5	4	1.2832
Ap_6xSc_5	5	1.25823
Ap_6xSc_5	6	1.28089
Ba_1	1	0.664082
Ba_1	2	0.628495
Ba_1	3	0.462801
Ba_1	4	0.619461
Ba_1	5	0.633336
Ba_1	6	0.477372
Ba_1xSc_5	1	1.2661
Ba_1xSc_5	2	1.28735
Ba_1xSc_5	3	1.19965
Ba_1xSc_5	4	1.24394
Ba_1xSc_5	5	1.22938
Ba_1xSc_5	6	1.16478
Bb_1	1	0.530596
Bb_1	2	0.596408
Bb_1	3	0.6226
Bb_1	4	0.494191
Bb_1	5	0.589394
Bb_1	6	0.586795
Bb_1xSc_5	1	1.17589
Bb_1xSc_5	2	1.22782
Bb_1xSc_5	3	1.20372
Bb_1xSc_5	4	1.25907
Bb_1xSc_5	5	1.19388
Bb_1xSc_5	6	1.23497
Ca_1	1	0.192123
Ca_1	2	0.196465
Ca_1	3	0.335582
Ca_1	4	0.13224
Ca_1	5	0.140096
Ca_1	6	0.215593
Ca_1xSc_5	1	1.26627
Ca_1xSc_5	2	1.23872
Ca_1xSc_5	3	1.1778
Ca_1xSc_5	4	1.21329
Ca_1xSc_5	5	1.16452
Ca_1xSc_5	6	1.21122
Ca_3	1	0.29465
Ca_3	2	0.167021
Ca_3	3	0.181832
Ca_3	4	0.27911
Ca_3	5	0.176034
Ca_3	6	0.166655
Ca_3xSc_5	1	1.19484
Ca_3xSc_5	2	1.18936
Ca_3xSc_5	3	1.19103
Ca_3xSc_5	4	1.1559
Ca_3xSc_5	5	1.13407
Ca_3xSc_5	6	1.20368
Ca_6	1	0.176232
Ca_6	2	0.174184
Ca_6	3	0.154972
Ca_6	4	0.149811
Ca_6	5	0.145483
Ca_6	6	0.143974
Ca_6xSc_5	1	1.21791
Ca_6xSc_5	2	1.22309
Ca_6xSc_5	3	1.1963
Ca_6xSc_5	4	1.20799
Ca_6xSc_5	5	1.19351
Ca_6xSc_5	6	1.18701
Cf_2	1	0.641694
Cf_2	2	0.643379
Cf_2	3	0.689472
Cf_2	4	0.629725
Cf_2	5	0.616452
Cf_2	6	0.629597
Cf_2xSc_5	1	1.25852
Cf_2xSc_5	2	1.25378
Cf_2xSc_5	3	1.24595
Cf_2xSc_5	4	1.23254
Cf_2xSc_5	5	1.15201
Cf_2xSc_5	6	1.16466
Co_1	1	0.564923
Co_1	2	0.498776
Co_1	3	0.482313
Co_1	4	0.566393
Co_1	5	0.492534
Co_1	6	0.470465
Co_1xSc_5	1	1.10733
Co_1xSc_5	2	1.09846
Co_1xSc_5	3	1.03558
Co_1xSc_5	4	1.004
Co_1xSc_5	5	1.04251
Co_1xSc_5	6	1.08187
Ct_1	1	1.14715
Ct_1	2	1.13956
Ct_1	3	1.13835
Ct_1	4	1.13003
Ct_1	5	1.1527
Ct_1	6	1.13574
Ct_1xSc_5	1	1.16469
Ct_1xSc_5	2	1.17403
Ct_1xSc_5	3	1.1292
Ct_1xSc_5	4	1.13383
Ct_1xSc_5	5	1.17998
Ct_1xSc_5	6	1.13892
Hop_2	1	0.899697
Hop_2	2	0.881841
Hop_2	3	0.842346
Hop_2	4	0.829508
Hop_2	5	0.889844
Hop_2	6	0.910409
Hop_2xSc_5	1	1.1096
Hop_2xSc_5	2	1.00698
Hop_2xSc_5	3	1.00415
Hop_2xSc_5	4	0.884574
Hop_2xSc_5	5	0.922413
Hop_2xSc_5	6	1.0378
Hop_3	1	1.0118
Hop_3	2	0.992363
Hop_3	3	1.02041
Hop_3	4	0.992931
Hop_3	5	1.0174
Hop_3	6	1.02432
Hop_3xSc_5	1	1.15629
Hop_3xSc_5	2	1.16508
Hop_3xSc_5	3	1.14524
Hop_3xSc_5	4	1.1381
Hop_3xSc_5	5	1.19642
Hop_3xSc_5	6	1.14259
Hos_1	1	1.10636
Hos_1	2	1.12352
Hos_1	3	1.11068
Hos_1	4	1.04736
Hos_1	5	1.11705
Hos_1	6	1.14047
Hos_1xSc_5	1	1.10992
Hos_1xSc_5	2	1.1744
Hos_1xSc_5	3	1.14845
Hos_1xSc_5	4	1.11109
Hos_1xSc_5	5	1.145
Hos_1xSc_5	6	1.16157
Hos_2	1	1.24033
Hos_2	2	1.22632
Hos_2	3	1.22912
Hos_2	4	1.22838
Hos_2	5	1.22803
Hos_2	6	1.2056
Hos_2xSc_5	1	1.22229
Hos_2xSc_5	2	1.20273
Hos_2xSc_5	3	1.22775
Hos_2xSc_5	4	1.22173
Hos_2xSc_5	5	1.18339
Hos_2xSc_5	6	1.22467
Hos_4	1	1.21471
Hos_4	2	1.22075
Hos_4	3	1.1869
Hos_4	4	1.20996
Hos_4	5	1.19203
Hos_4	6	1.21453
Hos_4xSc_5	1	1.16148
Hos_4xSc_5	2	1.17393
Hos_4xSc_5	3	1.20591
Hos_4xSc_5	4	1.17393
Hos_4xSc_5	5	1.1865
Hos_4xSc_5	6	1.17153
Hu_1	1	1.11347
Hu_1	2	1.10328
Hu_1	3	1.11993
Hu_1	4	1.12109
Hu_1	5	1.10855
Hu_1	6	1.10902
Hu_1xSc_5	1	1.10823
Hu_1xSc_5	2	1.19389
Hu_1xSc_5	3	1.12137
Hu_1xSc_5	4	1.12525
Hu_1xSc_5	5	1.15203
Hu_1xSc_5	6	1.16801
Hu_6	1	1.16297
Hu_6	2	1.08787
Hu_6	3	1.02521
Hu_6	4	1.1569
Hu_6	5	1.04481
Hu_6	6	1.05754
Hu_6xSc_5	1	1.02781
Hu_6xSc_5	2	1.04948
Hu_6xSc_5	3	1.0838
Hu_6xSc_5	4	1.038
Hu_6xSc_5	5	1.02811
Hu_6xSc_5	6	1.10787
Hu_8	1	1.05153
Hu_8	2	1.10784
Hu_8	3	1.16141
Hu_8	4	1.05908
Hu_8	5	1.0721
Hu_8	6	1.15114
Hu_8xSc_5	1	1.02767
Hu_8xSc_5	2	1.04198
Hu_8xSc_5	3	1.19448
Hu_8xSc_5	4	1.06142
Hu_8xSc_5	5	1.03173
Hu_8xSc_5	6	1.08436
Km_1	1	1.02138
Km_1	2	1.00921
Km_1	3	0.999269
Km_1	4	1.0001
Km_1	5	0.99193
Km_1	6	1.00039
Km_1xSc_5	1	1.08521
Km_1xSc_5	2	1.10954
Km_1xSc_5	3	1.077
Km_1xSc_5	4	1.1141
Km_1xSc_5	5	1.01072
Km_1xSc_5	6	1.09138
Km_2	1	1.03003
Km_2	2	1.04087
Km_2	3	1.02589
Km_2	4	1.00734
Km_2	5	1.01044
Km_2	6	0.996468
Km_2xSc_5	1	1.12328
Km_2xSc_5	2	1.06253
Km_2xSc_5	3	1.10597
Km_2xSc_5	4	1.11043
Km_2xSc_5	5	1.08402
Km_2xSc_5	6	1.14211
Ku_1	1	1.03271
Ku_1	2	1.09179
Ku_1	3	1.07703
Ku_1	4	1.02264
Ku_1	5	1.07081
Ku_1	6	1.05271
Ku_1xSc_5	1	1.09939
Ku_1xSc_5	2	1.13672
Ku_1xSc_5	3	1.14564
Ku_1xSc_5	4	1.10614
Ku_1xSc_5	5	1.12712
Ku_1xSc_5	6	1.13034
Le_1	1	0.472763
Le_1	2	0.532243
Le_1	3	0.621749
Le_1	4	0.456944
Le_1	5	0.486226
Le_1	6	0.596194
Le_1xSc_5	1	1.12411
Le_1xSc_5	2	1.16217
Le_1xSc_5	3	1.17806
Le_1xSc_5	4	1.20097
Le_1xSc_5	5	1.19693
Le_1xSc_5	6	1.01513
Le_2	1	0.544249
Le_2	2	0.423001
Le_2	3	0.400698
Le_2	4	0.513876
Le_2	5	0.437837
Le_2	6	0.332621
Le_2xSc_5	1	1.07039
Le_2xSc_5	2	1.1348
Le_2xSc_5	3	1.1459
Le_2xSc_5	4	1.12365
Le_2xSc_5	5	1.13077
Le_2xSc_5	6	1.14142
Lt_2	1	1.33816
Lt_2	2	1.30748
Lt_2	3	1.29883
Lt_2	4	1.33203
Lt_2	5	1.2924
Lt_2	6	1.30591
Lt_2xSc_5	1	1.29936
Lt_2xSc_5	2	1.27438
Lt_2xSc_5	3	1.31475
Lt_2xSc_5	4	1.30213
Lt_2xSc_5	5	1.32015
Lt_2xSc_5	6	1.29206
Lt_4	1	1.32874
Lt_4	2	1.3267
Lt_4	3	1.33461
Lt_4	4	1.33282
Lt_4	5	1.33145
Lt_4	6	1.32576
Lt_4xSc_5	1	1.27377
Lt_4xSc_5	2	1.28275
Lt_4xSc_5	3	1.27553
Lt_4xSc_5	4	1.28786
Lt_4xSc_5	5	1.28738
Lt_4xSc_5	6	1.28514
Mf_2	1	0.775222
Mf_2	2	0.760412
Mf_2	3	0.786521
Mf_2	4	0.760298
Mf_2	5	0.736691
Mf_2	6	0.782665
Mf_2xSc_5	1	1.04984
Mf_2xSc_5	2	1.1536
Mf_2xSc_5	3	1.05226
Mf_2xSc_5	4	1.2197
Mf_2xSc_5	5	1.05899
Mf_2xSc_5	6	1.07394
Mf_3	1	0.832964
Mf_3	2	0.892493
Mf_3	3	0.891522
Mf_3	4	0.860151
Mf_3	5	0.909573
Mf_3	6	0.906057
Mf_3xSc_5	1	1.03496
Mf_3xSc_5	2	1.06517
Mf_3xSc_5	3	1.05453
Mf_3xSc_5	4	1.01212
Mf_3xSc_5	5	1.03293
Mf_3xSc_5	6	1.06984
Mf_5	1	1.01835
Mf_5	2	0.979062
Mf_5	3	0.889159
Mf_5	4	0.953042
Mf_5	5	0.979262
Mf_5	6	0.927555
Mf_5xSc_5	1	1.15499
Mf_5xSc_5	2	1.14722
Mf_5xSc_5	3	1.13246
Mf_5xSc_5	4	1.15518
Mf_5xSc_5	5	1.20775
Mf_5xSc_5	6	1.17508
Mg_1	1	0.354896
Mg_1	2	0.262696
Mg_1	3	0.25878
Mg_1	4	0.35977
Mg_1	5	0.250622
Mg_1	6	0.232389
Mg_1xSc_5	1	1.11665
Mg_1xSc_5	2	1.10248
Mg_1xSc_5	3	1.07771
Mg_1xSc_5	4	1.09489
Mg_1xSc_5	5	1.07056
Mg_1xSc_5	6	1.08631
Mg_2	1	0.406431
Mg_2	2	0.430803
Mg_2	3	0.419398
Mg_2	4	0.449352
Mg_2	5	0.442329
Mg_2	6	0.448213
Mg_2xSc_5	1	1.09758
Mg_2xSc_5	2	1.07819
Mg_2xSc_5	3	1.10686
Mg_2xSc_5	4	1.06134
Mg_2xSc_5	5	1.03941
Mg_2xSc_5	6	1.09294
Mg_3	1	1.0822
Mg_3	2	1.08224
Mg_3	3	1.07075
Mg_3	4	1.09236
Mg_3	5	1.10079
Mg_3	6	1.11962
Mg_3xSc_5	1	1.13115
Mg_3xSc_5	2	1.07192
Mg_3xSc_5	3	1.20994
Mg_3xSc_5	4	1.13514
Mg_3xSc_5	5	1.17752
Mg_3xSc_5	6	1.16387
Mp_1	1	0.883934
Mp_1	2	0.8753
Mp_1	3	0.877466
Mp_1	4	0.827288
Mp_1	5	0.853526
Mp_1	6	0.855758
Mp_1xSc_5	1	1.1252
Mp_1xSc_5	2	1.20073
Mp_1xSc_5	3	0.945568
Mp_1xSc_5	4	1.06672
Mp_1xSc_5	5	1.07573
Mp_1xSc_5	6	1.05163
Mp_3	1	0.927459
Mp_3	2	0.9074
Mp_3	3	0.903565
Mp_3	4	0.915816
Mp_3	5	0.926586
Mp_3	6	0.916611
Mp_3xSc_5	1	1.01516
Mp_3xSc_5	2	1.06868
Mp_3xSc_5	3	1.04279
Mp_3xSc_5	4	1.05281
Mp_3xSc_5	5	1.03935
Mp_3xSc_5	6	1.06298
Mp_6	1	0.930266
Mp_6	2	0.897332
Mp_6	3	0.933318
Mp_6	4	0.930972
Mp_6	5	0.941396
Mp_6	6	0.915792
Mp_6xSc_5	1	1.08876
Mp_6xSc_5	2	1.05027
Mp_6xSc_5	3	1.07091
Mp_6xSc_5	4	1.08205
Mp_6xSc_5	5	1.05534
Mp_6xSc_5	6	1.14123
Mv_1	1	0.631781
Mv_1	2	0.687746
Mv_1	3	0.692481
Mv_1	4	0.638831
Mv_1	5	0.675527
Mv_1	6	0.678472
Mv_1xSc_5	1	1.20042
Mv_1xSc_5	2	1.17275
Mv_1xSc_5	3	1.22483
Mv_1xSc_5	4	1.14976
Mv_1xSc_5	5	1.12442
Mv_1xSc_5	6	1.1991
Mv_2	1	0.519165
Mv_2	2	0.509714
Mv_2	3	0.455801
Mv_2	4	0.513862
Mv_2	5	0.494195
Mv_2	6	0.433942
Mv_2xSc_5	1	1.25177
Mv_2xSc_5	2	1.22516
Mv_2xSc_5	3	1.22917
Mv_2xSc_5	4	1.21551
Mv_2xSc_5	5	1.2535
Mv_2xSc_5	6	1.17063
Mv_4	1	0.606725
Mv_4	2	0.61198
Mv_4	3	0.588086
Mv_4	4	0.613489
Mv_4	5	0.617955
Mv_4	6	0.58575
Mv_4xSc_5	1	1.11242
Mv_4xSc_5	2	1.0364
Mv_4xSc_5	3	1.05985
Mv_4xSc_5	4	1.04423
Mv_4xSc_5	5	1.03501
Mv_4xSc_5	6	1.00767
Ng_1	1	0.0025452
Ng_1	2	0.00415109
Ng_1	3	0.00383996
Ng_1	4	-0.00422735
Ng_1	5	0.00271649
Ng_1	6	0.00293064
Ng_1xSc_5	1	1.18705
Ng_1xSc_5	2	1.15581
Ng_1xSc_5	3	1.1903
Ng_1xSc_5	4	1.24071
Ng_1xSc_5	5	1.20743
Ng_1xSc_5	6	1.23874
Ni_1	1	0.89434
Ni_1	2	0.884137
Ni_1	3	0.849409
Ni_1	4	0.868362
Ni_1	5	0.851289
Ni_1	6	0.874782
Ni_1xSc_5	1	1.13483
Ni_1xSc_5	2	1.05048
Ni_1xSc_5	3	1.22792
Ni_1xSc_5	4	0.968262
Ni_1xSc_5	5	1.04658
Ni_1xSc_5	6	1.03747
Ni_4	1	0.812062
Ni_4	2	0.79548
Ni_4	3	0.88466
Ni_4	4	0.721257
Ni_4	5	0.754851
Ni_4	6	0.847629
Ni_4xSc_5	1	1.04283
Ni_4xSc_5	2	1.02739
Ni_4xSc_5	3	1.08611
Ni_4xSc_5	4	1.14178
Ni_4xSc_5	5	0.917561
Ni_4xSc_5	6	0.731781
Pk_1	1	0.398839
Pk_1	2	0.408558
Pk_1	3	0.387197
Pk_1	4	0.400371
Pk_1	5	0.385555
Pk_1	6	0.351622
Pk_1xSc_5	1	1.0661
Pk_1xSc_5	2	1.07947
Pk_1xSc_5	3	1.20567
Pk_1xSc_5	4	0.985073
Pk_1xSc_5	5	1.11003
Pk_1xSc_5	6	1.17143
Pk_2	1	0.432086
Pk_2	2	0.490275
Pk_2	3	0.415642
Pk_2	4	0.477116
Pk_2	5	0.485471
Pk_2	6	0.457275
Pk_2xSc_5	1	1.06287
Pk_2xSc_5	2	1.03762
Pk_2xSc_5	3	0.987697
Pk_2xSc_5	4	1.08716
Pk_2xSc_5	5	1.08914
Pk_2xSc_5	6	0.975392
Pk_3	1	0.731775
Pk_3	2	0.658617
Pk_3	3	0.678083
Pk_3	4	0.737239
Pk_3	5	0.648491
Pk_3	6	0.694793
Pk_3xSc_5	1	1.03486
Pk_3xSc_5	2	1.1378
Pk_3xSc_5	3	1.06096
Pk_3xSc_5	4	1.01596
Pk_3xSc_5	5	1.04056
Pk_3xSc_5	6	1.04112
Pm_1	1	0.0844328
Pm_1	2	1.44966
Pm_1	3	1.44848
Pm_1	4	0.161902
Pm_1	5	0.34987
Pm_1	6	0.171629
Pm_1xSc_5	1	1.08672
Pm_1xSc_5	2	1.11649
Pm_1xSc_5	3	1.11205
Pm_1xSc_5	4	1.10283
Pm_1xSc_5	5	1.10628
Pm_1xSc_5	6	1.10577
Pm_3	1	0.101883
Pm_3	2	0.0409396
Pm_3	3	0.0433113
Pm_3	4	0.0448857
Pm_3	5	0.0484949
Pm_3	6	0.0964389
Pm_3xSc_5	1	1.22904
Pm_3xSc_5	2	1.14273
Pm_3xSc_5	3	1.18498
Pm_3xSc_5	4	1.17436
Pm_3xSc_5	5	1.1325
Pm_3xSc_5	6	1.19406
Rm_1	1	0.166843
Rm_1	2	0.172721
Rm_1	3	0.206774
Rm_1	4	0.162426
Rm_1	5	0.187531
Rm_1	6	0.203281
Rm_1xSc_5	1	1.13584
Rm_1xSc_5	2	1.21107
Rm_1xSc_5	3	1.20045
Rm_1xSc_5	4	1.20011
Rm_1xSc_5	5	1.22612
Rm_1xSc_5	6	1.17657
Rt_1	1	0.0534126
Rt_1	2	0.0491066
Rt_1	3	0.0444424
Rt_1	4	0.0503041
Rt_1	5	0.0499489
Rt_1	6	0.520127
Rt_1xSc_5	1	1.22087
Rt_1xSc_5	2	1.18353
Rt_1xSc_5	3	1.16713
Rt_1xSc_5	4	1.21627
Rt_1xSc_5	5	1.21495
Rt_1xSc_5	6	1.22821
Sb_1	1	1.17219
Sb_1	2	1.15573
Sb_1	3	1.16782
Sb_1	4	1.16522
Sb_1	5	1.15809
Sb_1	6	1.14726
Sb_1xSc_5	1	1.14622
Sb_1xSc_5	2	1.17642
Sb_1xSc_5	3	1.20458
Sb_1xSc_5	4	1.18967
Sb_1xSc_5	5	1.17335
Sb_1xSc_5	6	1.18039
Sb_2	1	1.14575
Sb_2	2	1.12749
Sb_2	3	1.14157
Sb_2	4	1.13047
Sb_2	5	1.1297
Sb_2	6	1.13817
Sb_2xSc_5	1	1.19415
Sb_2xSc_5	2	1.16356
Sb_2xSc_5	3	1.19531
Sb_2xSc_5	4	1.18374
Sb_2xSc_5	5	1.16424
Sb_2xSc_5	6	1.17054
Sc_3	1	1.16996
Sc_3	2	1.17869
Sc_3	3	1.19838
Sc_3	4	1.18696
Sc_3	5	1.17505
Sc_3	6	1.18444
Sc_3xSc_5	1	1.1444
Sc_3xSc_5	2	1.14565
Sc_3xSc_5	3	1.17435
Sc_3xSc_5	4	1.1505
Sc_3xSc_5	5	1.18098
Sc_3xSc_5	6	1.20765
Sc_5	1	1.20614
Sc_5	2	1.18889
Sc_5	3	1.18953
Sc_5	4	1.16526
Sc_5	5	1.1945
Sc_5	6	1.21935
Sc_5xSc_5	1	1.2127
Sc_5xSc_5	2	1.22694
Sc_5xSc_5	3	1.23521
Sc_5xSc_5	4	1.21021
Sc_5xSc_5	5	1.22163
Sc_5xSc_5	6	1.25087
Sp_2	1	1.30342
Sp_2	2	1.32945
Sp_2	3	1.31435
Sp_2	4	1.31767
Sp_2	5	1.32304
Sp_2	6	1.31189
Sp_2xSc_5	1	1.30778
Sp_2xSc_5	2	1.27439
Sp_2xSc_5	3	1.25284
Sp_2xSc_5	4	1.27773
Sp_2xSc_5	5	1.31175
Sp_2xSc_5	6	1.28524
Td_2	1	1.22179
Td_2	2	1.21367
Td_2	3	1.21367
Td_2	4	1.1977
Td_2	5	1.20216
Td_2	6	1.20475
Td_2xSc_5	1	1.10848
Td_2xSc_5	2	1.17502
Td_2xSc_5	3	1.17761
Td_2xSc_5	4	1.12662
Td_2xSc_5	5	1.14834
Td_2xSc_5	6	1.18934
Td_8	1	1.27358
Td_8	2	1.2767
Td_8	3	1.28075
Td_8	4	1.27183
Td_8	5	1.26977
Td_8	6	1.26413
Td_8xSc_5	1	1.21531
Td_8xSc_5	2	1.20892
Td_8xSc_5	3	1.24308
Td_8xSc_5	4	1.2267
Td_8xSc_5	5	1.24507
Td_8xSc_5	6	1.24467
Td_9	1	1.21942
Td_9	2	1.23035
Td_9	3	1.24783
Td_9	4	1.21408
Td_9	5	1.23245
Td_9	6	1.22048
Td_9xSc_5	1	1.19089
Td_9xSc_5	2	1.17405
Td_9xSc_5	3	1.21865
Td_9xSc_5	4	1.21248
Td_9xSc_5	5	1.19982
Td_9xSc_5	6	1.20404
Wa_3	1	0.994257
Wa_3	2	1.04562
Wa_3	3	1.05798
Wa_3	4	1.02038
Wa_3	5	1.06208
Wa_3	6	1.06537
Wa_3xSc_5	1	1.14314
Wa_3xSc_5	2	1.09319
Wa_3xSc_5	3	0.965613
Wa_3xSc_5	4	1.12183
Wa_3xSc_5	5	1.09217
Wa_3xSc_5	6	1.00129
Wa_4	1	0.987017
Wa_4	2	0.982124
Wa_4	3	0.965173
Wa_4	4	0.998848
Wa_4	5	0.972486
Wa_4	6	0.969009
Wa_4xSc_5	1	1.04759
Wa_4xSc_5	2	1.0553
Wa_4xSc_5	3	1.10142
Wa_4xSc_5	4	0.982097
Wa_4xSc_5	5	1.0748
Wa_4xSc_5	6	1.08036
Zb_1	1	1.38196
Zb_1	2	1.3685
Zb_1	3	1.37059
Zb_1	4	1.36787
Zb_1	5	1.37054
Zb_1	6	1.36013
Zb_1xSc_5	1	1.26174
Zb_1xSc_5	2	1.25252
Zb_1xSc_5	3	1.2188
Zb_1xSc_5	4	1.25493
Zb_1xSc_5	5	1.26292
Zb_1xSc_5	6	1.27819

## Sheet: Legend
Table EV5. Total variation in cell density (growth efficiency) values extracted from the growth curves of indiviudal and Sc_5 co-cultures assays in SGM. For each strain the value of the six replicates are shown.
