# Supplementary material for: Predictability of the community‐function landscape in wine yeast ecosystems
Source: Mol Syst Biol. 2023 Aug 7;19(9):e11613. doi: 10.15252/msb.202311613 (PMC10495813; doi:10.15252/msb.202311613)
Supplement: Supplementary file 7 — Table EV6 [file MSB-19-e11613-s005.xlsx]

## Sheet: Table EV6
Community	FEEs-based predicted function (fractions sugars consumed)	Function measured (fractions sugars consumed)
Hop,Lt,Sc5	0.877994	0.981227
Hop,Lt,Sc5,Sp	0.879717	0.972298
Hop,Lt,Sc5,Sp,Td	0.870075	0.97801
Hop,Lt,Sc5,Sp,Td,Wa	0.866628	0.98055
Hop,Lt,Sc5,Sp,Wa	0.866642	0.98024
Hop,Lt,Sc5,Td	0.86275	0.979763
Hop,Lt,Sc5,Td,Wa	0.845954	0.970335
Hop,Lt,Sc5,Wa	0.859353	0.981404
Hop,Lt,Sc8	0.882129	0.980506
Hop,Lt,Sc8,Sp	0.882467	0.980839
Hop,Lt,Sc8,Sp,Td	0.872084	0.980151
Hop,Lt,Sc8,Sp,Td,Wa	0.86972	0.980328
Hop,Lt,Sc8,Sp,Wa	0.8696	0.980428
Hop,Lt,Sc8,Td	0.866651	0.980705
Hop,Lt,Sc8,Td,Wa	0.850026	0.948418
Hop,Lt,Sc8,Wa	0.864603	0.981094
Hop,Lt,Sp	0.854508	0.980861
Hop,Lt,Sp,Td	0.846085	0.98024
Hop,Lt,Sp,Td,Wa	0.831211	0.925892
Hop,Lt,Sp,Wa	0.836488	0.980705
Hop,Lt,Td	0.823723	0.902134
Hop,Lt,Td,Wa	0.803658	0.895856
Hop,Lt,Wa	0.793778	0.979585
Hop,Sc5,Sp	0.866931	0.981393
Hop,Sc5,Sp,Td	0.852416	0.968893
Hop,Sc5,Sp,Td,Wa	0.833586	0.969936
Hop,Sc5,Sp,Wa	0.840819	0.978132
Hop,Sc5,Td	0.854269	0.970801
Hop,Sc5,Td,Wa	0.815846	0.879297
Hop,Sc5,Wa	0.811462	0.823917
Hop,Sc8,Sp	0.876736	0.980938
Hop,Sc8,Sp,Td	0.857047	0.980861
Hop,Sc8,Sp,Td,Wa	0.840682	0.972453
Hop,Sc8,Sp,Wa	0.850914	0.981027
Hop,Sc8,Td	0.865224	0.978554
Hop,Sc8,Td,Wa	0.829341	0.917385
Hop,Sc8,Wa	0.843978	0.913458
Hop,Sp,Td	0.75307	0.977611
Hop,Sp,Td,Wa	0.751136	0.907768
Hop,Sp,Wa	0.74415	0.980461
Hop,Td,Wa	0.56864	0.66327
Ku,Mp,Pk	0.237087	0.308785
Ku,Mp,Pk,Sc5	0.701063	0.58581
Ku,Mp,Pk,Sc5,Td	0.739139	0.801983
Ku,Mp,Pk,Sc5,Zb	0.73018	0.657617
Ku,Mp,Pk,Sc8	0.738613	0.617248
Ku,Mp,Pk,Sc8,Td	0.762378	0.817235
Ku,Mp,Pk,Sc8,Zb	0.759999	0.636355
Ku,Mp,Pk,Td	0.489255	0.567157
Ku,Mp,Pk,Zb	0.387923	0.363769
Ku,Mp,Sc5	0.773976	0.777009
Ku,Mp,Sc5,Td	0.780244	0.912549
Ku,Mp,Sc5,Td,Zb	0.78812	0.917521
Ku,Mp,Sc5,Zb	0.777227	0.798245
Ku,Mp,Sc8	0.808739	0.767728
Ku,Mp,Sc8,Td	0.802634	0.932214
Ku,Mp,Sc8,Td,Zb	0.804938	0.943183
Ku,Mp,Sc8,Zb	0.806729	0.808123
Ku,Mp,Td	0.503264	0.711433
Ku,Mp,Td,Zb	0.595017	0.736459
Ku,Mp,Zb	0.412627	0.501218
Ku,Pk,Sc5	0.71274	0.710654
Ku,Pk,Sc5,Td	0.75626	0.903775
Ku,Pk,Sc5,Zb	0.746667	0.779735
Ku,Pk,Sc8	0.736301	0.74134
Ku,Pk,Sc8,Td	0.777032	0.90454
Ku,Pk,Sc8,Zb	0.771316	0.782526
Ku,Pk,Td	0.470493	0.661783
Ku,Pk,Td,Zb	0.576913	0.679177
Ku,Pk,Zb	0.407561	0.434914
Ku,Sc5,Td	0.843125	0.955021
Ku,Sc5,Td,Zb	0.833877	0.955384
Ku,Sc5,Zb	0.869624	0.718598
Ku,Sc8,Td	0.854393	0.958642
Ku,Sc8,Td,Zb	0.842194	0.958941
Ku,Sc8,Zb	0.878474	0.958863
Ku,Td,Zb	0.631944	0.954203
Lt,Sc5,Sp	0.907425	0.981471
Lt,Sc5,Sp,Td	0.880743	0.972043
Lt,Sc5,Sp,Td,Wa	0.859317	0.977433
Lt,Sc5,Sp,Wa	0.885326	0.979851
Lt,Sc5,Td	0.894857	0.981615
Lt,Sc5,Td,Wa	0.869302	0.977544
Lt,Sc5,Wa	0.90957	0.977844
Lt,Sc8,Sp	0.906887	0.98136
Lt,Sc8,Sp,Td	0.88184	0.981582
Lt,Sc8,Sp,Td,Wa	0.861432	0.98136
Lt,Sc8,Sp,Wa	0.885858	0.981182
Lt,Sc8,Td	0.894782	0.981415
Lt,Sc8,Td,Wa	0.870392	0.978254
Lt,Sc8,Wa	0.90643	0.978032
Lt,Sp,Td	0.869455	0.981127
Lt,Sp,Td,Wa	0.850087	0.980916
Lt,Sp,Wa	0.895249	0.980339
Lt,Td,Wa	0.844275	0.949738
Mp,Pk,Sc5	0.667943	0.934746
Mp,Pk,Sc5,Td	0.737564	0.845974
Mp,Pk,Sc5,Td,Zb	0.75603	0.868222
Mp,Pk,Sc5,Zb	0.705768	0.724894
Mp,Pk,Sc8	0.70353	0.702645
Mp,Pk,Sc8,Td	0.762656	0.847609
Mp,Pk,Sc8,Td,Zb	0.774354	0.875257
Mp,Pk,Sc8,Zb	0.741994	0.731565
Mp,Pk,Td	0.475266	0.586641
Mp,Pk,Td,Zb	0.540255	0.617664
Mp,Pk,Zb	0.321266	0.340794
Mp,Sc5,Td	0.825147	0.934746
Mp,Sc5,Td,Zb	0.815382	0.949387
Mp,Sc5,Zb	0.810972	0.932111
Mp,Sc8,Td	0.843918	0.952671
Mp,Sc8,Td,Zb	0.829384	0.958175
Mp,Sc8,Zb	0.842624	0.956085
Mp,Td,Zb	0.572086	0.763497
Pk,Sc5,Td	0.769147	0.906708
Pk,Sc5,Td,Zb	0.786656	0.931085
Pk,Sc5,Zb	0.740652	0.886368
Pk,Sc8,Td	0.784451	0.92257
Pk,Sc8,Td,Zb	0.799278	0.938938
Pk,Sc8,Zb	0.760907	0.917923
Pk,Td,Zb	0.528808	0.636913
Sc5,Sp,Td	0.875659	0.98187
Sc5,Sp,Td,Wa	0.855155	0.981293
Sc5,Sp,Wa	0.910612	0.981171
Sc5,Td,Wa	0.852109	0.961262
Sc5,Td,Zb	0.87919	0.958201
Sc8,Sp,Td	0.882743	0.981571
Sc8,Sp,Td,Wa	0.860511	0.980284
Sc8,Sp,Wa	0.910789	0.981005
Sc8,Td,Wa	0.868409	0.980362
Sc8,Td,Zb	0.887421	0.957435
Sp,Td,Wa	0.749104	0.979641

## Sheet: Legend
Table EV6. Function values measured (total fraction of sugars consumed) and predicted using the Functional Effect Equations model for the 131 new assembled communities.
