# Supplementary material for: Predictability of the community‐function landscape in wine yeast ecosystems
Source: Mol Syst Biol. 2023 Aug 7;19(9):e11613. doi: 10.15252/msb.202311613 (PMC10495813; doi:10.15252/msb.202311613)
Supplement: Supplementary file 8 — Dataset EV1 [file MSB-19-e11613-s014.xlsx]

## Sheet: Dataset EV1
Strain (collection reference)	Code	Species	Family	Order	Division	NCBI Accession number	Region/Country	Isolation year	Reference work
NS-O-70	Ap_1	Aureobasidium pullulans	Dothioraceae	Dothideales	Ascomycota	KT922793	Segovia, Spain	2013	Belda et al., 2016
NS-O-105	Ap_2	Aureobasidium pullulans	Dothioraceae	Dothideales	Ascomycota	KT922824	Segovia, Spain	2013	Belda et al., 2016
NS-PDC-173	Ap_6	Aureobasidium pullulans	Dothioraceae	Dothideales	Ascomycota	KT922637	Valladolid, Spain	2014	Belda et al., 2016
OGB1	Ba_1	Brettanomyces anomalus	Pichiaceae	Saccharomycetales	Ascomycota	OP846636	Complutense Yeast Collection	-	Benito-Vázquez et al., 2021
5B	Bb_1	Brettanomyces bruxelensis	Pichiaceae	Saccharomycetales	Ascomycota	OP846637	Complutense Yeast Collection	-	Benito-Vázquez et al., 2021
NS-PDC-132	Ca_1	Cryptococcus amylolentus	Cryptococcaceae	Tremellales	Basidiomycota	KT922642	Valladolid, Spain	2014	Belda et al., 2016
NS-PDC-244	Ca_3	Cryptococcus amylolentus	Cryptococcaceae	Tremellales	Basidiomycota	KT922705	Valladolid, Spain	2014	Belda et al., 2016
NS-PDC-262	Ca_6	Cryptococcus amylolentus	Cryptococcaceae	Tremellales	Basidiomycota	KT922723	Valladolid, Spain	2014	Belda et al., 2016
LR-001	Cf_1	Cyberlindmera fabianii	Phaffomycetaceae	Saccharomycetales	Ascomycota	OK559733	Albacete, Spain	2020	This work
CR-111	Co_1	Candida oleophila	Debaryomycetaceae	Saccharomycetales	Ascomycota	ON698254	Burgos, Spain	2020	Vicente & Ruiz et al., 2022
UT-024	Ct_1	Candida tropicalis	Debaryomycetaceae	Saccharomycetales	Ascomycota	OP846624	Valencia, Spain	2020	This work
CC-007	Hop_2	Hanseniaspora opuntiae	Saccharomycetaceae	Saccharomycetales	Ascomycota	OP846625	Madrid, Spain	2020	This work
VLP-025	Hop_3	Hanseniaspora opuntiae	Saccharomycetaceae	Saccharomycetales	Ascomycota	OP846626	Ciudad Real, Spain	2020	This work
DN-411	Hos_1	Hanseniaspora osmophila	Saccharomycetaceae	Saccharomycetales	Ascomycota	ON698339	Burgos, Spain	2020	This work
LS-203	Hos_2	Hanseniaspora osmophila	Saccharomycetaceae	Saccharomycetales	Ascomycota	ON698372	Burgos, Spain	2020	This work
CR-412	Hos_4	Hanseniaspora osmophila	Saccharomycetaceae	Saccharomycetales	Ascomycota	ON698287	Burgos, Spain	2020	This work
NS-WN-006	Hu_2	Hanseniaspora uvarum	Saccharomycetaceae	Saccharomycetales	Ascomycota	OP846631	Madrid, Spain	2019	This work
NS-PDC-230	Hu_6	Hanseniaspora uvarum	Saccharomycetaceae	Saccharomycetales	Ascomycota	KT922691	Valladolid, Spain	2014	Belda et al., 2016
NS-EM-154	Hu_8	Hanseniaspora uvarum	Saccharomycetaceae	Saccharomycetales	Ascomycota	KT922425	Valladolid, Spain	2020	Belda et al., 2016
RDG-003	Km_1	Kluyveromyces marxianus	Saccharomycetaceae	Saccharomycetales	Ascomycota	OP846627	Badajoz, Spain	2020	This work
NS-PDC-100	Km_2	Kluyveromyces marxianus	Saccharomycetaceae	Saccharomycetales	Ascomycota	KT922569	Valladolid, Spain	2014	Belda et al., 2016
DN-201	Ku_1	Kazachtania unispora	Saccharomycetaceae	Saccharomycetales	Ascomycota	OK559732	Burgos, Spain	2020	Vicente & Ruiz et al., 2022
MR-204	Le_1	Lodderomyces elongisporus	Debaryomycetaceae	Saccharomycetales	Ascomycota	ON698478	Burgos, Spain	2020	This work
BMK12.5	Le_2	Lodderomyces elongisporus	Debaryomycetaceae	Saccharomycetales	Ascomycota	OP846638	Valladolid, Spain	2018	Ruiz & Ortega et al, 2018
NS-G-032	Lt_2	Lachancea thermotolerans	Saccharomycetaceae	Saccharomycetales	Ascomycota	KT222664	León, Spain	2012	Belda et al., 2016
NS-EM-136	Lt_4	Lachancea thermotolerans	Saccharomycetaceae	Saccharomycetales	Ascomycota	KT922407	Valladolid, Spain	2020	Belda et al., 2016
NS-O-101	Mf_2	Metchsnikowia fructicola	Metchsnikowiaceae	Saccharomycetales	Ascomycota	KT922820	Segovia, Spain	2013	Belda et al., 2016
NS-PDC-177	Mf_3	Metchsnikowia fructicola	Metchsnikowiaceae	Saccharomycetales	Ascomycota	KT922641	Valladolid, Spain	2014	Belda et al., 2016
NS-EM-172	Mf_5	Metchsnikowia fructicola	Metchsnikowiaceae	Saccharomycetales	Ascomycota	KT922443	Valladolid, Spain	2020	Belda et al., 2016
LR-002	Mg_1	Meyerozyma guillermondii	Debaryomycetaceae	Saccharomycetales	Ascomycota	OP846628	Albacete, Spain	2020	This work
NS-G-57	Mg_2	Meyerozyma guillermondii	Debaryomycetaceae	Saccharomycetales	Ascomycota	KT923025	León, Spain	2012	Belda et al., 2016
NS-WN-009	Mg_3	Meyerozyma guillermondii	Debaryomycetaceae	Saccharomycetales	Ascomycota	OP846632	Madrid, Spain	2019	This work
ME-004	Mp_1	Metchsnikowia pulcherrima	Metchsnikowiaceae	Saccharomycetales	Ascomycota	OP846630	Toledo, Spain	2020	This work
NS-O-37	Mp_3	Metchsnikowia pulcherrima	Metchsnikowiaceae	Saccharomycetales	Ascomycota	KT922760	Segovia, Spain	2013	Belda et al., 2016
NS-PDC-048	Mp_6	Metchsnikowia pulcherrima	Metchsnikowiaceae	Saccharomycetales	Ascomycota	KT922517	Valladolid, Spain	2014	Belda et al., 2016
NS-O-32	Mv_1	Metchsnikowia viticola	Metchsnikowiaceae	Saccharomycetales	Ascomycota	KT922755	Segovia, Spain	2012	Belda et al., 2016
NS-O-94	Mv_2	Metchsnikowia viticola	Metchsnikowiaceae	Saccharomycetales	Ascomycota	KT922815	Segovia, Spain	2012	Belda et al., 2016
NS-O-120	Mv_4	Metchsnikowia viticola	Metchsnikowiaceae	Saccharomycetales	Ascomycota	KT922839	Segovia, Spain	2013	Belda et al., 2016
CR-112	Ng_1	Naganishia globosa	Filobasidiaceae	Filobasidiales	Basidiomycota	OK559731	Burgos, Spain	2020	Vicente & Ruiz et al., 2022
BMK17.1	Ni_1	Nakazawaea ishiwadae	Debaryomycetaceae	Saccharomycetales	Ascomycota	MK610797	Valladolid, Spain	2018	Ruiz & Ortega et al, 2018
CR-105	Ni_4	Nakazawaea ishiwadae	Debaryomycetaceae	Saccharomycetales	Ascomycota	ON698248	Burgos, Spain	2020	This work
MR-321	Pk_1	Pichia kudriavzevii	Pichiaceae	Saccharomycetales	Ascomycota	ON698481	Burgos, Spain	2020	This work
MR-334	Pk_2	Pichia kudriavzevii	Pichiaceae	Saccharomycetales	Ascomycota	ON698494	Burgos, Spain	2020	This work
VLP-001	Pk_3	Pichia kudriavzevii	Pichiaceae	Saccharomycetales	Ascomycota	OP846629	Ciudad Real, Spain	2020	This work
MR-412	Pm_1	Pichia membranifaciens	Pichiaceae	Saccharomycetales	Ascomycota	ON698502	Burgos, Spain	2020	This work
951	Pm_3	Pichia membranifaciens	Pichiaceae	Saccharomycetales	Ascomycota	OP846633	Institute of industrial fermentation	-	Benito et al., 2012
LS-108	Rm_1	Rhodotorula mucilaginosa	Sporidiobolaceae	Sporidiobolales	Basidiomycota	ON698360	Burgos, Spain	2020	This work
NS-G-61	Rt_1	Rhodotorula turoloides	Sporidiobolaceae	Sporidiobolales	Basidiomycota	KT923029	León, Spain	2012	This work
NS-WN-007	Sb_1	Starmerella bacillaris	Metschnikowiaceae	Saccharomycetales	Ascomycota	OP846639	Madrid, Spain	2019	Belda et al., 2016
NS-WN-008	Sb_2	Starmerella bacillaris	Metschnikowiaceae	Saccharomycetales	Ascomycota	OP846640	Madrid, Spain	2019	This work
AG012	Sc_3	Saccharomyces cerevisiae	Saccharomycetaceae	Saccharomycetales	Ascomycota	OP846641	Industrial strain (Spain)	-	-
S-O-353	Sc_5	Saccharomyces cerevisiae	Saccharomycetaceae	Saccharomycetales	Ascomycota	OP846642	Segovia, Spain	2014	Belda et al., 2016
S-EM-129	Sc_8	Saccharomyces cerevisiae	Saccharomycetaceae	Saccharomycetales	Ascomycota	OP846643	Valladolid, Spain	2014	Belda et al., 2016
UPMSP-936	Sp_2	Schizosaccharomyces pombe	Schizosaccharomycetaceae	Schizosaccharomycetales	Ascomycota	OP846634	Institute of industrial fermentation	-	Benito et al., 2012
NS-G-27	Td_2	Torulaspora delbrueckii	Saccharomycetaceae	Saccharomycetales	Ascomycota	KT922996	León, Spain	2012	Belda et al., 2016
CR-206	Td_8	Torulaspora delbrueckii	Saccharomycetaceae	Saccharomycetales	Ascomycota	ON698266	Burgos, Spain	2020	This work
NS-TD	Td_9	Torulaspora delbrueckii	Saccharomycetaceae	Saccharomycetales	Ascomycota	OP846635	Industrial strain (Spain)	-	-
DN-226	Wa_3	Wickerhamomyces anomalus	Phaffomycetaceae	Saccharomycetales	Ascomycota	ON698333	Burgos, Spain	2020	This work
MR-336	Wa_4	Wickerhamomyces anomalus	Phaffomycetaceae	Saccharomycetales	Ascomycota	ON698496	Burgos, Spain	2020	This work
NS-G-63	Zb_1	Zygosaccharomyces bailii	Saccharomycetaceae	Saccharomycetales	Ascomycota	KT923031	León, Spain	2012	Belda et al., 2016

## Sheet: Legend
Dataset EV1. Yeast strains used in this study.
