# Supplementary material for: Predictability of the community‐function landscape in wine yeast ecosystems
Source: Mol Syst Biol. 2023 Aug 7;19(9):e11613. doi: 10.15252/msb.202311613 (PMC10495813; doi:10.15252/msb.202311613)
Supplement: Supplementary file 9 — Dataset EV2 [file MSB-19-e11613-s012.xlsx]

## Sheet: Dataset EV2
Strains	Replicates	SGM	FRU	30%GF	pH3	pH4	M100	M200	32º	15º	NH4-HN	NH4-LN	AA-HN	AA-LN	Cu	Et7	woVits	MAL	CIT	TAR	GLUC	SER	PRO	LYS	ARG	THR	GLU	NH4	CONT	ETHANOL	pH	Total Acidity	ACETIC ACID	MALIC ACID	LACTIC ACID	TARTARIC ACID	CITRIC ACID	SUCCINIC ACID	GLUCOSE	FRUCTOSE	SUGARS	GLICERINE	AMMONIA	PAN
Ap_1	1	0.0465365	0.0683734	1.05898	1.29454	1.30112	0.633951	0.146	1.39646	0.762	1.44684	0.767472	1.33678	0.79754	0.504419	0.081	0.0669	0.253773	0.109	0.103	0.13913	0.358966	0.574552	0.465547	0.810303	0.39254	0.662163	0.906742	0.426259	0.45	3.41	4.31	0	2.62	0	1.39	0.05	0	98.88	97.35	198	0	59	100
Ap_1	2	0.192457	0.0489537	1.11813	1.2752	1.31563	0.59315	0.079	1.32634	0.627	1.43931	0.732623	1.40128	0.868875	0.475592	0.017	0.1492	0.241946	0.301	0.146	0.143499	0.290224	0.496969	0.471797	0.81469	0.341355	0.576605	0.979017	0.41835	0.5	3.35	4.49	0.05	2.43	0	1.39	0.06	0	93.7	92.31	194	0	54	94
Ap_1	3	0.228438	0.0877931	1.13911	1.28589	1.30432	0.674752	0.236	1.31411	0.654	1.43014	0.802321	1.40454	0.883835	0.415164	0.016	0.1638	0.222424	0.284	0.136	0.134761	0.284411	0.510302	0.459033	0.894648	0.338649	0.551927	0.936265	0.406169	0.38	3.29	4.36	0.03	2.26	0	1.5	0.02	0	90.99	90.13	191	0	58	99
Ap_2	1	0.173432	0.134625	1.13547	1.28993	1.30463	0.797267	0.551	1.31132	0.734	1.41658	0.78957	1.35286	0.852116	0.345727	0.012	0.1161	0.219066	0.369	0.152	0.124838	0.680897	0.345029	0.329235	0.647175	0.371981	0.656636	0.64414	0.33479	0.42	3.42	4.14	0	2.75	0	1.24	0.01	0	99.03	97.05	198	0	57	98
Ap_2	2	0.132755	0.17579	1.13624	1.29153	1.3113	0.729938	0.356	1.2984	0.779	1.43079	0.791566	1.38672	0.872426	0.35743	0.013	0.0676	0.200425	0.336	0.147	0.11959	0.71328	0.321016	0.320375	0.617306	0.335782	0.644967	0.586252	0.340828	0.41	3.31	4.31	0	2.37	0	1.34	0.02	0	92.85	91.74	193	0	59	98
Ap_2	3	0.0426614	0.216954	1.11819	1.29958	1.30175	0.772416	0.355	1.29435	0.776	1.39119	0.801967	1.39317	0.871682	0.334024	0.019	0.09195	0.20738	0.333	0.154	0.121341	0.704191	0.390436	0.327357	0.652116	0.478138	0.564393	0.606863	0.416265	0.43	3.41	4.17	0	2.76	0	1.16	0.03	0	100.49	98.41	201	0	55	97
Ap_6	1	0.153304	0.637524	1.1081	1.31621	1.30908	0.659841	0.112	1.30433	0.667	1.43082	0.78906	1.3327	0.878419	0.360487	0.014	0.0948	0.159391	0.139	0.121	0.104283	0.639886	0.414812	0.632859	0.69942	0.366502	0.49219	0.772196	0.455078	1.4	3.36	4.36	0.21	3.11	0	1.14	0.19	0.18	93.71	95.63	182	0	56	80
Ap_6	2	0.118245	0.728275	1.11074	1.31088	1.29716	0.574153	0.088	1.3056	0.848	1.38749	0.810022	1.36589	0.907273	0.379121	0.02	0.1019	0.147523	0.141	0.109	0.085513	0.728333	0.500179	0.617992	0.676767	0.48461	0.494362	0.693465	0.366438	0.91	3.35	4.33	0.1	2.94	0	1.15	0.1	0.02	96.08	96.63	189	0	55	85
Ap_6	3	0.120921	0.289995	1.10757	1.31576	1.30598	0.74553	0.146	1.30893	0.854	1.39059	0.81298	1.36006	0.866556	0.327052	0.017	0.2429	0.145449	0.149	0.099	0.0963467	0.710713	0.465004	0.647725	0.654115	0.289004	0.490018	0.736176	0.30321	1.09	3.37	4.24	0.18	3.06	0	1.09	0.16	0.11	96.75	97.32	187	0	54	83
Ba_1	1	0.657291	0.778521	0.247989	0.623931	0.573754	0.547648	0.433	0.531641	0.033	0.762557	0.357091	0.677749	0.372183	0.413413	0.553	0.1773	0.152098	0.044	0.047	0.212081	0.743349	0.47095	0.840894	0.751586	0.630342	0.743946	0.788114	0.910835	NA	3.35	4.3	0.18	3.08	0	1.1	NA	NA	96.24	97.49	186	0	11	75
Ba_1	2	0.623266	0.786597	0.305679	0.654817	0.59334	0.778727	0.191	0.512541	0.04	0.647995	0.327501	0.705681	0.338579	0.360791	0.523	0.1675	0.115149	0.051	0.044	0.238299	0.759907	0.467074	0.842721	0.806197	0.629341	0.696242	0.812732	0.923077	2.45	3.16	4.58	0.33	2.66	0.03	1.58	0	0.06	85.5	93.51	166	0	12	77
Ba_1	3	1.43918	0.568082	0.276834	0.542578	0.448243	0.546372	0.588	0.452114	0.03	0.619612	0.328322	0.652199	0.331486	0.311228	0.512	0.0912	0.127789	0.058	0.0455	0.22519	0.751496	0.476798	0.865152	0.804753	0.59742	0.749537	0.849257	0.888308	2.52	3.16	4.52	0.28	2.79	0.04	1.36	0	0.05	86.96	94.4	168	0	12	78
Bb_1	1	0.821946	0.978959	0.483782	0.708121	0.662224	0.635764	0.585	0.513738	0.024	1.10803	0.392497	1.01423	0.409102	0.700925	0.471	0.2856	0.165104	0.0245	0.046	0.222593	0.808772	0.50777	0.940283	0.94082	0.729346	0.829325	0.860423	1.19755	NA	NA	NA	NA	NA	NA	NA	NA	NA	NA	NA	NA	NA	NA	NA
Bb_1	2	0.821405	0.957061	0.497052	0.686737	0.682124	0.815903	0.243	0.6823	0.039	1.18435	0.426462	0.790211	0.453319	0.475469	0.467	0.2974	0.116805	0.028	0.037	0.22456	0.816275	0.459126	0.857349	0.906231	0.677543	0.806412	0.817894	1.18832	NA	NA	NA	NA	NA	NA	NA	NA	NA	NA	NA	NA	NA	NA	NA
Bb_1	3	0.791173	1.00086	0.373035	0.713578	0.637851	0.711081	0.129	0.648758	0.072	1.15682	0.374127	0.90222	0.464065	0.399041	0.416	0.2833	0.106036	0.021	0.033	0.218236	0.823778	0.482499	0.897051	0.863492	0.666069	0.792763	0.873865	1.17796	NA	NA	NA	NA	NA	NA	NA	NA	NA	NA	NA	NA	NA	NA	NA
Ca_1	1	0.0967432	0.0486345	1.13921	1.30128	1.26682	0.626741	0.453	1.29388	0.852	1.23786	0.871026	1.35876	0.919867	0.951596	0.036	0.0261	0.319875	0.299	0.237	0.192592	0.290109	0.433285	0.291213	0.49941	0.33499	0.447666	0.371092	0.545074	0.46	3.37	4.27	0.17	3.06	0	1.09	0	0	103.82	103.6	203	0	52	101
Ca_1	2	0.149544	0.0796412	1.12782	1.29699	1.26131	0.715242	0.256	1.31349	0.734	1.19154	0.848861	1.35258	0.935523	1.6929	0.044	0.0181	0.343577	0.313	0.243	0.203106	0.290084	0.369251	0.312924	0.375872	0.348729	0.460566	0.388017	0.57303	0.47	3.38	4.27	0.21	3.08	0	1.16	0	0	103.56	103.14	202	0	52	102
Ca_1	3	0.166834	0.0641378	1.09921	1.29065	1.24209	0.799315	0.247	1.32525	0.798	1.29721	0.820848	1.3428	0.871668	2.4342	0.08	0.0221	0.0869355	0.306	0.184	0.243637	0.393953	0.452545	0.416303	0.43007	0.402944	0.540988	0.379554	0.629337	0.51	3.39	4.27	0.09	3.07	0	1.07	0	0	105.65	105.28	204	0	50	101
Ca_3	1	1.45559	0.150874	1.00004	1.27669	1.02604	0.526275	0.269	1.28732	0.294	1.13979	0.748329	1.18728	0.782961	0.245167	0.037	0.0509	0.252516	0.274	0.251	0.197363	0.433498	0.400248	0.463148	0.502402	0.680491	0.542708	0.633436	0.499858	0.48	3.4	4.21	0.04	3.09	0	1.15	0	0	105.02	104.49	204	0	52	102
Ca_3	2	0.10488	0.0609271	0.972512	1.27215	1.06667	0.398179	0.429	1.27698	0.366	1.23143	0.74734	1.26586	0.81054	0.114417	0.023	0.0575	0.200469	0.269	0.238	0.174998	0.471397	0.314686	0.440481	0.527347	0.525381	0.553861	0.621893	1.27137	0.44	3.41	4.16	0.09	3.15	0	1.17	0	0	104.84	104.3	204	0	52	103
Ca_3	3	0.100276	0.0602942	1.02757	1.26642	1.08148	0.65437	0.527	1.22785	0.366	1.30578	0.80319	1.27484	0.840524	0.0900375	0.015	0.0443	0.134469	0.2715	0.239	0.208353	0.3956	0.333654	0.815539	0.477458	0.537589	0.531556	0.60249	0.769964	0.49	3.4	4.26	0.08	3.11	0	1.13	0	0	105.76	105.08	204	0	47	101
Ca_6	1	0.114985	0.0554556	1.12864	1.25857	1.1696	1.15196	0.53	1.22126	0.475	1.28862	0.846511	1.30399	0.809655	1.04692	0.007	0.0602	0.253486	0.27	0.223	0.155595	0.310811	0.365363	0.314112	0.41543	0.332829	0.375612	0.398137	0.399434	0.55	3.42	4.26	0.11	3.21	0	1.05	0	0	105.85	105.56	204	0	47	100
Ca_6	2	0.130716	0.0673961	1.02973	1.26792	1.14073	1.14871	0.556	1.24658	0.484	1.15654	0.819627	1.27467	0.854605	0.675097	0.008	0.042	0.230516	0.244	0.235	0.156062	0.393757	0.371317	0.293936	0.388789	0.335754	0.540399	0.398601	0.387739	0.54	3.44	4.18	0.03	3.15	0	1.14	0.03	0	106.55	106.45	204	0	47	101
Ca_6	3	0.141039	0.0681613	1.04076	1.27912	1.15843	1.15521	0.325	1.17039	0.537	1.26936	0.833243	1.22617	0.891322	0.807597	0.012	0.0416	0.214368	0.214	0.24	0.155129	0.311925	0.363076	0.282965	0.384715	0.326416	0.458005	0.397673	0.373451	0.49	3.43	4.18	0.11	3.07	0	1.26	0.01	0	104.16	104.36	199	0	48	102
Cf_1	1	0.834822	0.949975	0.681076	0.880339	0.774006	1.18183	0.286	0.696121	0.218	0.977979	0.585996	0.858612	0.575274	0.749414	0.161	0.1574	0.138216	0.112	0.027	0.368605	0.731105	0.506424	0.677585	0.712892	0.644998	0.606557	0.575683	1.06418	1.01	3.38	3.83	0	2.81	0	1.16	0.04	0	101.16	102.43	193	0	48	86
Cf_1	2	0.831867	0.946213	0.697507	0.847222	0.816182	0.830503	0.224	0.703653	0.238	0.831852	0.552161	0.897668	0.616152	0.725257	0.171	0.1655	0.13907	0.108	0.011	0.317182	0.727353	0.480055	0.64061	0.671767	0.62697	0.619649	0.568724	1.04515	1.44	3.29	3.94	0	2.55	0	1.34	0	0	93.94	97.79	184	0	47	80
Cf_1	3	0.833532	0.940931	0.660482	0.862874	0.745575	0.86669	0.379	0.708118	0.255	0.964961	0.571481	0.854794	0.596914	0.712209	0.177	0.1493	0.14154	0.126	0.016	0.377504	0.695299	0.505901	0.637147	0.772391	0.625064	0.606207	0.572855	1.09258	NA	NA	NA	NA	NA	NA	NA	NA	NA	NA	NA	NA	NA	49	75
Co_1	1	0.638039	0.616614	0.519347	0.538303	0.560975	0.572696	0.216	1.07104	0.3575	0.674755	0.415529	0.58532	0.39848	0.644131	0.116	0.263	0.136422	0.189	0.019	0.131809	0.472809	0.379595	0.531635	0.55635	0.519597	0.485243	1.27787	0.847848	1.35	3.01	4.38	0.07	1.56	0	1.66	0	0	77.27	82.22	167	NA	55	88
Co_1	2	0.623453	0.644915	0.487014	0.520594	0.545887	0.610412	0.214	1.04873	0.347	0.7854	0.387847	0.505146	0.406202	0.623864	0.054	0.2289	0.128942	0.153	0.0145	0.114223	0.47901	0.368594	0.517418	0.556956	0.48274	0.452368	1.34823	0.816226	1.33	2.86	4.39	0	1.12	0	1.87	0	0	70.65	76	160	NA	55	87
Co_1	3	0.585073	0.656799	0.462928	0.488781	0.517259	0.534981	0.182	0.925396	0.368	0.542857	0.394983	0.500877	0.409303	0.598065	0.085	0.2188	0.107251	0.171	0.01	0.123016	0.466608	0.391329	0.559988	0.579572	0.474169	0.513196	1.3305	0.806495	1.88	2.85	4.57	0.09	1.17	0	1.83	0	0	69.05	76.17	152	NA	55	85
Ct_1	1	1.28051	1.21773	0.860592	1.09273	1.1131	1.21553	1.332	1.11181	0.056	1.0918	0.726906	1.13892	0.72425	1.27203	0.049	0.6384	0.0858875	0.09	0.009	0.131237	0.779643	0.733056	0.865154	0.735884	0.828851	0.657771	0.631429	1.15943	2.5	3.29	4.48	0	2.97	0.15	1.11	0.17	0.04	86.98	95.45	163	0	40	55
Ct_1	2	1.26779	1.25058	0.898932	1.00798	1.15689	1.19728	1.222	1.26339	0.09	1.07169	0.72884	1.19412	0.74483	1.22324	0.031	0.6536	0.103268	0.087	0.009	0.154104	0.767731	0.745798	0.915799	0.725095	0.844184	0.646262	0.639036	1.14529	2.34	3.29	4.47	0	2.9	0.2	1.05	0.14	0	88.48	96.8	168	0	NA	60
Ct_1	3	1.2483	1.19945	0.822252	1.09414	1.19137	1.23379	1.079	1.09367	0.126	1.08174	0.7574	1.14296	0.745912	1.27423	0.036	0.6648	0.135888	0.107	0.012	0.150791	0.771241	0.727603	0.940228	0.813861	0.853829	0.663194	0.658287	1.11973	2.27	3.3	4.45	0	3	0.18	1.03	0.15	0	90.12	97.72	170	0	NA	61
Hop_2	1	0.962849	0.999739	0.832632	0.919223	1.06458	0.968651	0.01	0.946179	0.797	0.996555	0.511521	0.988234	0.458233	0.958919	0.134	0	0.00720178	0.014	0.009	0.107255	0.636276	0.493842	0.663494	0.783973	0.43693	0.719898	0.678089	1.04299	5.9	2.77	5.96	0.37	NA	0	2.03	0	0.26	39.17	50.13	82	NA	57	36
Hop_2	2	0.940836	0.99197	0.774509	0.895306	1.18175	1.0561	0.112	0.865333	0.782	0.963795	0.476478	0.957856	0.423461	0.94206	0.171	0	0.00745331	0.012	0.011	0.10219	0.641136	0.499912	0.701535	0.74038	0.417694	0.676576	0.669653	1.04145	6.29	2.96	5.83	0.54	1.59	0	1.78	0	0.34	42.22	55.37	86	NA	59	33
Hop_2	3	0.934861	0.980818	0.79408	0.891406	1.20027	1.14356	0.068	0.963265	0.764	0.975617	0.492833	0.946288	0.371454	0.944712	0.203	0	0.0149017	0.016	0.01	0.104774	0.664756	0.492715	0.684517	0.747376	0.419426	0.710549	0.694465	1.03596	6.59	3.17	5.66	0.64	2.62	0	1.59	0.01	0.42	47.27	60.91	92	3.57	60	30
Hop_3	1	1.14658	1.17468	0.909615	1.07765	1.1878	0.718579	0.074	0.881737	0.875	1.06502	0.561732	1.11989	0.571004	1.06831	0.305	0	0.14136	0.05	0.007	0.112186	0.65779	0.526245	0.731563	0.792995	0.52533	0.707738	0.768359	1.02931	3.85	3.15	5.43	0.34	1.72	0	1.68	0	0.2	60.26	62.11	128	NA	57	54
Hop_3	2	1.15988	1.18589	0.890805	1.08698	1.21902	0.900485	0.077	0.900613	0.856	1.05498	0.582292	1.10813	0.58341	1.07191	0.587	0	0.164337	0.064	0.023	0.116509	0.672867	0.530099	0.742945	0.809737	0.564255	0.708195	0.769642	1.09066	5.56	3.34	5.48	0.57	2.34	0	1.55	0	0.32	54.96	56.44	108	0	62	47
Hop_3	3	1.19142	1.17296	1.01418	1.07432	1.25259	0.690249	0.017	0.910651	0.98	1.09827	0.572012	1.1283	0.614242	1.11118	0.869	0	0.212767	0.021	0.009	0.123146	0.69115	0.526548	0.740302	0.792548	0.569693	0.745253	0.760997	1.04202	5.14	2.85	5.86	0.29	NA	0	2	0	0.08	43.43	46.4	94	0	59	49
Hos_1	1	1.22406	1.23734	0.946392	1.19709	1.24595	1.10853	0.986	0.476593	1.044	1.24552	0.662313	1.24613	0.747345	1.25617	0.748	0	0.0048949	0.009	0.006	0.123516	0.608766	0.70155	0.704374	0.845366	0.418838	0.663509	0.713499	0.970608	9.1	3.04	5.48	0.51	1.35	0	2.29	0	0.45	22.47	35.43	44	NA	33	56
Hos_1	2	1.22276	1.20945	0.921678	1.21825	1.20136	1.14042	0.841	0.51058	1.052	1.21745	0.657154	1.24178	0.782998	1.26912	0.883	0	0.00806068	0.01	0.01	0.140481	0.602417	0.695953	0.71145	0.831623	0.395809	0.670565	0.751166	0.946783	9.72	3.35	5.1	0.74	2.68	0	1.92	0	0.52	23.87	35.81	47	3.49	20	46
Hos_1	3	1.2173	1.12109	0.934035	1.19075	1.2003	1.27757	0.687	0.487116	1.048	1.20897	0.725614	1.25289	0.779709	1.26088	1.029	0	0.0100346	0.009	0.007	0.140573	0.539264	0.682583	0.71481	0.833559	0.464635	0.691291	0.741138	0.965751	9.32	3.35	5.11	0.74	2.65	0	2.01	0	0.58	26.29	38.32	51	3.54	21	48
Hos_2	1	1.232	1.15674	0.899526	1.25694	1.21007	1.31434	0.416	0.916079	0.887	1.30662	0.718748	1.23423	0.753387	1.31001	0.8655	0	0.0121285	0.015	0.015	0.147742	0.632911	0.722864	0.67406	0.831784	0.394229	0.780926	0.800239	1.1548	9.6	3.31	5.14	0.59	2.49	0.07	1.99	0.03	0.65	25.41	39.26	49	3.5	30	49
Hos_2	2	1.24049	1.21416	0.949913	1.27057	1.00021	1.32257	0.116	0.94808	0.957	1.31157	0.747361	1.25797	0.853541	1.3214	0.948	0	0.0113232	0.01	0.008	0.157567	0.625023	0.713173	0.68358	0.849684	0.378075	0.818614	0.815954	1.14294	9.53	3.13	5.28	0.51	1.3	0	2.29	0	0.67	20.01	30.9	38	NA	23	43
Hos_2	3	1.23885	1.19738	0.943331	1.26207	1.00972	1.30611	0.112	0.884078	0.92	1.31652	0.716402	1.27179	0.828046	1.30476	0.783	0	0.00856852	0.009	0.007	0.166592	0.645977	0.72402	0.722036	0.837008	0.438589	0.762795	0.808097	1.11856	8.83	3.32	5.12	0.55	2.67	0.11	1.96	0.05	0.6	33.4	47.76	64	3.15	39	54
Hos_4	1	1.23972	1.21144	0.997591	1.22293	0.947655	1.14884	0.141	0.73762	0.945	1.27775	0.738382	1.28546	0.845223	1.33004	0.658	0	0.00766199	0.011	0.009	0.143991	0.611683	0.776726	0.744887	0.860865	0.460609	0.760048	0.756981	1.16078	9.43	3.02	5.59	0.52	1.16	0	2.3	0	0.65	19.41	31.22	38	NA	31	44
Hos_4	2	1.23396	1.20533	0.965946	1.22202	1.08019	1.12779	0.115	0.668332	0.965	1.27159	0.734739	1.27516	0.878441	1.33359	0.666	0	0.00733269	0.01	0.007	0.145275	0.63659	0.764726	0.732681	0.858908	0.464552	0.768361	0.7808	1.16033	9.73	2.99	5.62	0.45	0.79	0	2.37	0	0.69	15.91	25.97	31	NA	23	40
Hos_4	3	1.23496	1.23846	0.958916	1.22471	1.06293	1.1699	0.129	0.64437	0.986	1.24988	0.754704	1.27476	0.821184	1.33739	0.652	0	0.00772505	0.01	0.008	0.151322	0.63444	0.791806	0.72361	0.886667	0.473879	0.769379	0.761309	1.15669	8.57	2.83	5.6	0.3	0.59	0	2.36	0	0.52	22.06	34.47	44	NA	32	48
Hu_2	1	1.0419	1.0697	0.77422	1.0878	1.04819	0.594871	0.006	0.471084	0.917	1.01379	0.693554	1.18128	0.613857	1.12765	0.01	0.0037	0.00588018	0.012	0.01	0.11872	0.56646	0.567912	0.711611	0.804823	0.454496	0.740904	0.782399	1.04811	4.14	3.55	4.55	0.41	2.76	0	1.36	0.06	0.35	72.44	71.54	138	2.11	58	57
Hu_2	2	1.07583	1.06096	0.728105	1.0622	1.00815	0.683926	0.005	0.501945	0.924	1.01301	0.684644	1.24773	0.655031	1.1113	0.007	0.0028	0.00686204	0.014	0.01	0.111517	0.594219	0.559535	0.657292	0.805761	0.418635	0.766751	0.806392	1.07539	5.05	3.55	4.75	0.58	2.68	0	1.44	0.06	0.36	64.52	64.69	123	2.97	57	49
Hu_2	3	1.05395	1.09696	0.722986	1.05285	0.997684	0.637727	0.107	0.538654	0.931	1.01963	0.641847	1.1387	0.634444	1.08656	0.009	0.0044	0.00763946	0.016	0.01	0.114118	0.570239	0.572533	0.711081	0.761002	0.448895	0.705355	0.776411	1.11349	3.79	3.54	4.61	0.32	2.76	0	1.33	0.04	0.35	75.88	74.29	144	2.14	59	54
Hu_6	1	1.02462	1.04778	0.91289	1.11384	0.992403	0.548626	0.269	0.785244	0.983	1.11257	0.605252	1.1875	0.556629	1.20676	0.029	0.2655	0.0205366	0.023	0.011	0.111697	0.53401	0.48958	0.586676	0.677605	0.423601	0.698219	0.715114	0.890337	4.87	3.55	4.7	0.6	2.7	0	1.39	0.07	0.36	66.22	65.88	126	3.14	58	57
Hu_6	2	1.0065	1.01671	0.841138	1.11407	1.02637	0.687117	0.023	0.771089	1	1.10667	0.631081	1.18008	0.554492	1.17638	0.032	0.2676	0.0201453	0.018	0.011	0.107914	0.570935	0.475755	0.63795	0.722429	0.3848	0.674712	0.7083	0.967859	4.42	3.56	4.65	0.46	2.71	0	1.39	0.05	0.25	70.28	69.76	134	2.82	61	60
Hu_6	3	1.0011	1.01685	0.858662	1.09298	1.04673	0.410135	0.121	0.77781	1.007	1.20644	0.671648	1.18498	0.592185	1.18813	0.037	0.267	0.0211965	0.021	0.012	0.105305	0.57915	0.499303	0.578498	0.730662	0.414432	0.710932	0.734468	0.912808	4.36	3.56	4.66	0.41	2.66	0	1.43	0.07	0.26	70.62	70.23	135	2.75	60	61
Hu_8	1	1.02107	1.0735	0.906842	1.08089	1.04739	0.375378	0.069	0.782836	0.952	1.03568	0.604344	1.0831	0.594866	1.1204	0.056	0	0.0110831	0.014	0.007	0.115738	0.600559	0.553405	0.703136	0.718773	0.409418	0.691766	0.795332	1.10168	4.91	3.57	4.91	0.63	2.46	0	1.42	0.11	0.38	64.48	63.73	124	3.56	67	57
Hu_8	2	1.03349	1.07528	0.834057	1.06308	1.09337	0.383385	0.131	0.773486	1.014	0.983914	0.532741	1.07531	0.584952	1.13612	0.05	0	0.00822953	0.015	0.007	0.109858	0.618491	0.552155	0.623945	0.749351	0.396177	0.685671	0.73644	1.09103	4.63	3.01	5.43	0.39	NA	0	1.89	0.03	0.14	49.06	51.82	106	NA	58	57
Hu_8	3	1.04732	1.07949	0.843079	1.06072	1.09166	0.379471	0.051	0.786312	0.986	0.968852	0.674225	1.07476	0.582217	1.12842	0.054	0	0.011137	0.016	0.013	0.113879	0.625677	0.53579	0.707345	0.777749	0.418057	0.713288	0.711165	1.10004	4.87	3.34	5.18	0.63	1.61	0	1.69	0.09	0.28	56.09	58.14	113	0	64	55
Km_1	1	1.07263	1.20517	0.771841	1.03239	1.08427	1.14968	0.747	1.05296	0.673	1.05292	0.554984	1.06334	0.521503	0.972624	1.153	0.1277	0.0289849	0.073	0.039	0.156802	0.726626	0.49381	0.62001	0.658807	0.605651	0.692606	0.702102	1.06604	7.95	3.24	5.35	0.51	2.5	0.4	1.81	0.22	0.68	38.08	57.6	73	3.47	77	25
Km_1	2	1.11615	1.28668	0.867489	1.03784	1.14274	1.15207	0.746	1.08425	0.754	1.0601	0.572203	1.07962	0.574305	0.970048	1.159	0.0871	0.0677956	0.08	0.02	0.13837	0.710246	0.495011	0.618805	0.654671	0.586513	0.679094	0.649796	1.06121	9.22	3.25	5.56	0.59	2.49	0.35	1.82	0.22	0.72	27.85	47.84	54	3.86	77	21
Km_1	3	1.13903	1.32342	0.866558	1.04295	1.13182	1.17021	0.987	1.09253	0.73	1.05667	0.578534	1.07166	0.578644	0.955366	1.143	0.0765	0.0625668	0.066	0.013	0.141594	0.697656	0.48052	0.607914	0.656759	0.577358	0.678743	0.675949	1.04898	7.96	3.21	5.38	0.41	2.23	0.37	1.96	0.24	0.67	36.81	56.59	71	3.71	76	30
Km_2	1	1.33759	1.1514	0.921989	0.982424	1.17579	1.20981	0.889	0.772838	0.872	1.19166	0.664786	1.28581	0.697693	0.965827	0.042	0.1942	0.0617253	0.085	0.017	0.168531	0.796098	0.616271	0.688226	0.788228	0.504742	0.707842	0.722232	0.975828	8.18	3.24	4.96	0	3.01	0.56	2.02	0.44	1.22	35.47	57.38	68	3.56	38	29
Km_2	2	1.35504	1.16556	0.895515	0.948197	0.841327	1.19515	1.007	0.769903	0.889	1.18381	0.686311	1.28101	0.69913	0.96376	0.048	0.1951	0.0666793	0.091	0.014	0.188722	0.790405	0.602493	0.692473	0.7611	0.526003	0.703907	0.743401	0.965783	7.71	3.2	5	0	2.69	0.58	1.89	0.4	1.11	39.99	61.11	77	3.28	48	19
Km_2	3	1.36738	1.19099	0.890334	0.981764	0.852451	1.11253	0.837	0.741653	0.89	1.18615	0.703434	1.34238	0.701194	0.986541	0.057	0.2095	0.0906504	0.1	0.018	0.170851	0.807464	0.631364	0.685359	0.769631	0.505818	0.701366	0.747581	0.966988	8.94	3.21	4.98	0	2.68	0.48	2.05	0.39	1.2	28.43	49.34	55	3.98	39	28
Ku_1	1	1.18597	1.16265	1.10062	1.15071	0.839966	1.27007	1.384	0.943656	0.895	1.17858	0.533391	1.19324	0.563779	0.985137	1.142	0.0003	0.0164311	0.014	0.011	0.125272	0.82038	0.304713	0.081625	0.775684	0.179388	0.707692	0.624688	0.928324	5.61	3	5.44	0.7	2.63	0.17	1.48	0.02	0.13	53.84	75.19	103	3.65	33	32
Ku_1	2	1.15586	1.09695	1.07499	1.15121	0.926015	1.24098	1.345	0.904531	0.924	1.21701	0.515528	1.1844	0.548329	0.979445	1.197	0.013	0.0208212	0.017	0.014	0.139736	0.799896	0.276321	0.0853139	0.802491	0.153843	0.680184	0.657015	0.908078	NA	NA	NA	NA	NA	NA	NA	NA	NA	NA	NA	NA	NA	NA	NA
Ku_1	3	1.11144	0.958166	1.05912	1.15036	0.988229	1.29126	1.346	0.946947	0.9095	1.24029	0.485955	1.2002	0.560308	0.969754	1.1695	0.0253	0.0256203	0.026	0.015	0.150636	0.815942	0.332495	0.0914993	0.80765	0.151634	0.756454	0.641864	0.895384	6.53	3.03	5.46	0.73	2.74	0.19	1.52	0.05	0.22	47.75	70.26	92	4.58	16	28
Le_1	1	0.608209	0.572218	0.874648	1.14456	0.885167	0.813604	0.588	1.10884	0.466	1.0641	0.674811	1.07133	0.590815	0.656251	0.043	0.3697	0.178822	0.1945	0.014	0.223694	0.639426	0.498602	0.155452	0.848637	0.250783	1.18487	0.715549	0.680556	9.28	3.11	10.04	0.21	0.72	6.3	1.48	0.24	0.83	24.04	29.51	50	3.56	14	17
Le_1	2	0.64439	0.635905	0.879628	1.11605	1.38945	0.724527	0.594	1.08701	0.454	1.05034	0.585143	1.10212	0.638246	0.524029	0.049	0.3218	0.126926	0.197	0.013	0.251549	0.678974	0.485351	0.155158	0.775099	0.248932	1.11724	0.753053	0.763755	9.92	3.11	9.95	0.25	0.63	6.16	1.49	0.23	1.01	19.33	24.95	41	4.03	18	15
Le_1	3	0.655498	0.626013	0.902319	1.09019	1.39746	0.72908	0.616	1.04679	0.5	0.987842	0.557435	1.03045	0.641639	0.558109	0.051	0.2761	0.239163	0.192	0.012	0.237621	0.68744	0.494858	0.160347	0.754138	0.250959	1.15207	0.767779	0.691049	9.84	3.07	10.54	0.25	0.58	6.75	1.44	0.23	0.86	19.63	24.79	42	3.84	12	16
Le_2	1	0.565001	0.66142	0.954099	1.16047	1.38795	0.751949	0.596	1.00398	0.566	1.05684	0.672239	1.08399	0.704956	0.509653	0.062	0.3662	0.0250836	0.252	0.021	0.195736	0.60033	0.448807	0.149146	0.699363	0.215202	0.807803	0.632698	0.753635	9.63	3.09	9.88	0.22	0.67	5.94	1.56	0.22	0.76	20.92	26.08	44	3.73	21	19
Le_2	2	0.62229	0.696876	0.931294	1.16901	1.37756	0.725784	0.616	1.00593	0.582	1.10352	0.65434	1.07711	0.654238	0.520832	0.072	0.3983	0.258033	0.23	0.032	0.20111	0.621524	0.400367	0.215734	0.721485	0.238863	0.815292	0.546825	0.816101	9.14	3	7.81	0.12	0.52	3.12	2.01	0.23	0.75	23.08	31.43	47	NA	32	18
Le_2	3	0.59912	0.721075	0.788456	1.08059	1.37584	0.699989	0.594	0.901135	0.419	1.06631	0.631442	0.995895	0.560155	0.532011	0.062	0.3549	0.247438	0.289	0.042	0.217361	0.669272	0.422449	0.225603	0.730072	0.292246	0.822781	0.70738	0.788032	9.92	3.07	9.49	0.18	0.64	5.4	1.63	0.22	0.83	18.94	24.82	41	4.1	21	17
Lt_2	1	1.47473	1.51434	1.23482	1.36853	1.39206	1.31964	0.607	1.28945	1.174	1.46228	0.808352	1.446	0.844263	0.541417	1.449	0.0033	0.195888	0.172	0.014	0.116256	0.851237	0.519169	0.671621	0.799458	0.423367	0.731792	0.714279	0.796066	10.36	3.11	8.86	0.2	1.75	4.67	1.54	0.06	0.74	16.11	23.08	35	3.68	28	14
Lt_2	2	1.47504	1.51519	1.24669	1.36814	0.75312	1.26857	0.372	1.27692	1.144	1.45723	0.799479	1.42888	0.820156	0.533359	1.45	0.0034	0.165086	0.014	0.017	0.111496	0.86627	0.552321	0.692471	0.805429	0.47623	0.649673	0.689856	0.778942	10.33	3.16	8.08	0.21	1.91	3.75	1.66	0.06	0.75	16.73	23.93	35	3.87	31	14
Lt_2	3	1.47468	1.51574	1.23591	1.3701	0.785861	1.28838	0.278	1.29051	1.168	1.45972	0.824437	1.43468	0.83892	0.523503	1.457	0.0037	0.154605	0.066	0.017	0.120902	0.86466	0.502702	0.698726	0.804616	0.455077	0.710005	0.683634	0.789572	9.91	3.09	9.23	0.2	1.71	5.08	1.59	0.04	0.74	19.15	26.08	41	3.45	32	15
Lt_4	1	1.47021	1.53056	1.18721	1.36926	0.783565	1.24338	0.39	1.33738	1.117	1.41203	0.779538	1.42461	0.870328	0.585583	1.434	0.0137	0.948962	0.023	0.021	0.146168	0.912207	0.659028	0.726624	0.715837	0.600374	0.58114	0.658728	0.847071	10.52	3.11	9.11	0.27	1.61	4.99	1.67	0	0.9	15.5	22.51	34	3.62	35	16
Lt_4	2	1.46943	1.5352	1.19751	1.37018	0.848672	1.25937	0.254	1.34905	1.132	1.42971	0.826421	1.42857	0.934526	0.601887	1.436	0.0077	0.102214	0.019	0.019	0.16584	0.906264	0.686195	0.729318	0.720491	0.591196	0.61864	0.687038	0.841781	10.65	3.16	7.74	0.23	1.95	3.46	1.78	0.01	0.84	15.08	22.89	32	3.93	37	14
Lt_4	3	1.46727	1.5487	1.20371	1.37151	0.833947	1.34135	0.282	1.35293	1.155	1.40306	0.791308	1.41414	1.00127	0.587972	1.45	0.0063	0.94813	0.028	0.021	0.169692	0.885013	0.680996	0.750373	0.757204	0.520682	0.666784	0.691604	0.860499	10.47	3.04	10.2	0.27	1.34	6.21	1.51	0	0.79	15.04	21.34	33	3.54	40	15
Mf_2	1	1.00687	1.04811	0.441253	0.669833	0.844884	0.983149	0.017	0.723782	0.6595	1.03766	0.369083	0.81894	0.527161	0.751434	0.307	0.8041	0.156817	0.024	0.024	0.137955	0.790548	0.522304	0.641277	0.773879	0.769103	0.659455	0.655146	1.06505	3.05	3.1	4.9	0.2	2.24	0	1.33	0.25	0.18	68.9	75.21	140	1.63	35	62
Mf_2	2	1.04546	1.08778	0.492025	0.709052	0.912046	1.02342	0.158	0.643686	0.647	0.99517	0.41932	0.837086	0.541123	0.787095	0.205	0.9156	0.120675	0.024	0.02	0.126923	0.785007	0.514499	0.628228	0.691036	0.759482	0.637013	0.586817	1.0683	5.4	3.24	5.09	0.33	2.85	0.21	1.35	0.3	0.52	58.3	65.59	112	2.63	36	37
Mf_2	3	1.08331	1.10355	0.499781	0.696132	0.909282	1.02784	0.585	0.643857	0.672	0.9995	0.397852	0.902938	0.519939	0.789977	0.176	0.9022	0.114708	0.024	0.018	0.139825	0.812392	0.496422	0.611686	0.712376	0.718394	0.617947	0.658747	1.01761	NA	NA	NA	NA	NA	NA	NA	NA	NA	NA	NA	NA	NA	NA	NA
Mf_3	1	1.08942	1.13839	0.649469	0.765698	0.900375	1.10659	0.321	0.645963	0.725	1.04682	0.451827	0.911579	0.601932	0.886596	0.164	0.759	0.119212	0.105	0.022	0.134216	0.774546	0.427714	0.605523	0.682231	0.739406	0.628809	0.746396	1.03036	3.77	3.27	4.74	0.34	3.25	0.22	1.02	0.41	0.37	71.68	78.2	136	1.16	54	59
Mf_3	2	1.06292	1.12642	0.653618	0.78103	0.660185	1.10711	0.035	0.642384	0.732	1.04739	0.453515	0.932074	0.560447	0.892591	0.171	0.7297	0.0804248	0.109	0.016	0.136726	0.819314	0.445737	0.602831	0.686161	0.697542	0.619519	0.705672	1.05264	3.41	3.3	4.68	0.32	3.26	0.14	1.08	0.4	0.32	75.44	81.21	145	1.04	49	63
Mf_3	3	1.01105	1.05565	0.654242	0.760947	0.725173	1.10646	0.06	0.632558	0.725	1.02445	0.447014	0.91379	0.554539	0.886987	0.148	0.6114	0.0990598	0.101	0.014	0.149502	0.816403	0.451907	0.65399	0.684913	0.743328	0.688102	0.78712	1.04405	3.38	3.23	4.71	0.35	2.91	0.21	1.11	0.39	0.31	71.52	77.7	140	1.39	52	66
Mf_5	1	0.975418	1.08062	0.677893	0.795613	0.673065	1.20237	0.014	0.691071	0.76	1.04855	0.466929	0.964987	0.55599	0.898281	0.054	0.8291	0.11386	0.174	0.019	0.134599	0.796516	0.551968	0.656855	0.746823	0.64254	0.655004	0.605103	1.03444	1.76	3.33	4.54	0.13	3.13	0.01	1.11	0.31	0.26	86.84	89.76	170	0.2	60	75
Mf_5	2	1.07889	1.08577	0.662411	0.782443	0.744216	1.21473	0.009	0.677804	0.741	0.951496	0.476671	0.95166	0.581881	0.89877	0.072	0.9309	0.0910595	0.154	0.022	0.133234	0.797773	0.545899	0.673075	0.735047	0.698918	0.637172	0.588968	1.03288	3.1	3.32	4.71	0.22	3.35	0.12	1.06	0.35	0.36	78.07	83.6	151	1.11	54	63
Mf_5	3	0.967219	1.13815	0.666524	0.788793	0.772902	1.24075	0.009	0.75041	0.729	1.06861	0.460398	0.947826	0.579348	0.900267	0.078	0.923	0.118594	0.153	0.03	0.139666	0.79477	0.557186	0.674106	0.737161	0.707276	0.681486	0.626797	1.00029	2.67	3.23	4.72	0.19	2.88	0.05	1.17	0.3	0.36	76.75	82.24	153	1.3	61	71
Mg_1	1	0.304152	0.421278	0.522053	0.566139	0.772744	0.485618	0.058	0.668044	0.31	0.704264	0.554429	0.6628	0.683915	0.369052	0.084	0.2865	0.215906	0.21	0.008	0.177143	0.763941	0.459697	0.683488	0.719728	0.66265	0.802485	0.653222	0.613512	NA	NA	NA	NA	NA	NA	NA	NA	NA	NA	NA	NA	NA	69	97
Mg_1	2	0.310152	0.439378	0.529451	0.630941	1.06858	0.467999	0.041	0.658903	0.298	0.703258	0.530462	0.712784	0.609768	0.367339	0.081	0.2889	0.214613	0.191	0.007	0.166631	0.775904	0.480144	0.680411	0.713482	0.683502	0.810531	0.663242	0.62461	0.7	3.44	4.3	0.01	3.16	0	1.28	0.09	0	98.79	99.82	193	0	68	97
Mg_1	3	0.326538	0.438449	0.518406	0.569181	1.05444	0.470165	0.064	0.665015	0.32	0.657789	0.552175	0.632997	0.590259	0.356928	0.079	0.2736	0.237537	0.19	0.0075	0.165793	0.773428	0.487337	0.674364	0.729856	0.752859	0.811434	0.662412	0.609079	0.72	3.45	4.31	0	3.23	0	1.14	0.1	0	101.13	101.89	195	0	71	97
Mg_2	1	0.468935	0.600263	0.597281	0.733767	1.07247	0.653948	0.177	0.701521	0.159	0.839096	0.562912	0.75648	0.510575	0.563945	0.076	0.293	0.221676	0.147	0.012	0.143049	0.784765	0.436744	0.610764	0.775251	0.639837	0.839143	0.669223	0.76828	1.34	3.07	4.68	0	2.12	0	1.6	0.05	0	77.53	83.15	166	0.77	65	89
Mg_2	2	0.485177	0.60787	0.648404	0.708469	0.7401	0.670625	0.165	0.684358	0.197	0.896998	0.52572	0.787882	0.561381	0.565442	0.077	0.3002	0.201188	0.134	0.01	0.137832	0.787153	0.470253	0.60277	0.77829	0.632104	0.811936	0.682861	0.788883	1.64	3.15	4.67	0	2.46	0	1.45	0.04	0	80.74	86.52	168	0.38	65	86
Mg_2	3	0.442529	0.60405	0.61444	0.778479	0.807167	0.678862	0.184	0.661496	0.204	0.893241	0.488742	0.765754	0.546521	0.575781	0.081	0.2704	0.195235	0.158	0.013	0.148925	0.845955	0.479506	0.644163	0.761641	0.62377	0.772385	0.702249	0.75095	1.7	3.05	4.67	0.05	2.12	0	1.63	0.02	0	75.91	82.31	163	0.84	74	85
Mg_3	1	1.02096	0.890541	0.869424	1.071	0.806161	0.719098	0.008	0.741184	1.0035	0.954125	0.630872	1.22506	0.768267	1.11898	0.173	0.2645	0.0137939	0.021	0.008	0.115479	0.65209	0.552605	0.746752	0.762058	0.451002	0.723433	0.787237	1.06343	0.61	3.43	4.26	0	3.29	0	0.99	0.04	0	102.49	103.1	198	0	63	93
Mg_3	2	0.991633	0.826793	0.845603	1.07117	0.822904	0.700837	0.008	0.79549	0.988	0.952923	0.586599	1.19157	0.756082	1.12507	0.317	0.272	0.0166465	0.018	0.01	0.131519	0.587577	0.58956	0.716189	0.784148	0.446006	0.739426	0.764362	0.993105	0.6	3.43	4.34	0	3.27	0	1.05	0.04	0	103.84	104.28	202	0	64	91
Mg_3	3	1.00722	0.506889	0.89662	1.09384	0.823672	0.668784	0.008	0.735175	1.019	1.18266	0.62059	1.2319	0.673925	1.18248	0.565	0.2706	0.0123962	0.014	0.013	0.14027	0.627254	0.559669	0.742337	0.802769	0.450922	0.774822	0.783893	0.988602	0.63	3.44	4.22	0	3.4	0	1.01	0.01	0	103.58	104.21	198	0	63	91
Mp_1	1	0.896167	1.01849	0.495959	0.691655	0.81881	1.02873	0.202	0.616109	0.534	0.875232	0.377558	0.824732	0.354917	0.777967	0.121	0.7244	0.141902	0.149	0.026	0.138172	0.782531	0.379134	0.587437	0.738687	0.674645	0.637294	0.638602	1.03619	NA	NA	NA	NA	NA	NA	NA	NA	NA	NA	NA	NA	NA	NA	NA
Mp_1	2	1.00134	1.07345	0.579315	0.729704	0.873695	1.07859	0.02	0.613965	0.601	0.987152	0.42088	0.830697	0.423431	0.828001	0.09	0.8564	0.10064	0.122	0.022	0.139783	0.778236	0.388852	0.521242	0.678031	0.662936	0.626619	0.594408	1.02919	3.35	3.2	4.99	0.27	2.91	0.21	1.42	0.33	0.22	69.2	75.19	138	1.17	48	60
Mp_1	3	1.00597	1.0861	0.566148	0.716343	0.877737	1.07634	0.004	0.618253	0.617	0.957261	0.426267	0.814385	0.381453	0.830586	0.056	0.8677	0.0963217	0.12	0.016	0.136561	0.774136	0.383531	0.528966	0.676109	0.664727	0.636694	0.632209	0.989029	3.29	3.09	5.17	0.2	2.28	0.06	1.61	0.33	0.21	64.24	70.44	134	1.87	47	59
Mp_3	1	0.875444	0.912042	0.637191	0.80846	0.882924	1.07681	0.006	0.587498	0.7	1.03846	0.488961	0.889963	0.553038	0.867309	0.046	0.7947	0.0712308	0.099	0.015	0.120099	0.769366	0.572989	0.6393	0.671088	0.695146	0.63735	0.592498	1.03029	3.23	3.09	4.97	0.23	1.96	0.02	1.49	0.29	0.12	65.37	72.15	136	2.17	57	61
Mp_3	2	0.865278	0.900859	0.630753	0.819747	0.690827	1.03367	0.123	0.605552	0.73	1.01758	0.506479	0.894452	0.56022	0.867433	0.05	0.7543	0.0875627	0.043	0.016	0.117151	0.802589	0.552595	0.633843	0.670146	0.708492	0.643792	0.572924	1.01471	3.74	3.35	4.7	0.26	3.08	0.09	1.28	0.31	0.26	73.55	79.56	141	1.21	55	57
Mp_3	3	0.873988	0.850568	0.625941	0.789237	0.674786	1.0351	0.007	0.5986	0.723	1.01922	0.514295	0.893556	0.558556	0.869735	0.049	0.6759	0.106881	0.04	0.016	0.108983	0.802363	0.581447	0.666383	0.66321	0.704927	0.624497	0.583345	1.00659	3.17	3.37	4.73	0.23	3.28	0.1	1.24	0.28	0.3	78.59	83.52	151	1.11	56	64
Mp_6	1	1.00253	1.11599	0.595206	0.768611	0.65764	1.124	0.013	0.710712	0.643	1.05437	0.486979	0.913528	0.525209	0.890806	0.02	0.7372	0.101727	0.156	0.016	0.124639	0.752321	0.543915	0.179691	0.706053	0.754478	0.636877	0.619271	1.01871	3.03	3.14	4.97	0.18	2.15	0	1.57	0.26	0.11	66.88	72.34	139	1.94	65	59
Mp_6	2	1.04669	1.14891	0.600909	0.789666	1.00521	1.10185	0.012	0.718841	0.686	1.0765	0.482858	0.905005	0.527687	0.891099	0.024	0.8403	0.0793979	0.129	0.016	0.124978	0.749455	0.522867	0.15714	0.71019	0.715442	0.632024	0.618027	1.01355	3	3.06	4.97	0.15	1.94	0	1.55	0.21	0.09	65.44	70.9	138	0	64	61
Mp_6	3	1.06843	1.15981	0.660585	0.797572	1.0679	1.12934	0.007	0.721916	0.682	1.07951	0.508678	0.914752	0.534265	0.896914	0.025	0.8867	0.107636	0.132	0.019	0.120354	0.75732	0.554213	0.176425	0.727399	0.722499	0.643412	0.610441	1.01421	2.9	3.23	4.81	0.19	2.62	0	1.35	0.22	0.21	73.66	78.09	147	1.12	65	64
Mv_1	1	0.716089	0.726034	0.601407	0.910282	1.08939	0.744472	0.674	0.975043	0.473	0.886833	0.330821	0.781349	0.402157	0.659437	0.042	0.3513	0.138556	0.017	0.017	0.197612	0.772278	0.352871	0.651558	0.745927	0.637606	0.64812	0.624437	0.833991	1.62	3.38	4.5	0.3	3.5	0.01	0.96	0.27	0.25	91.48	94.42	176	0	67	82
Mv_1	2	0.714995	0.732499	0.557255	0.825747	0.684118	0.761854	0.631	0.985001	0.494	0.930432	0.387001	0.786403	0.381976	0.653138	0.056	0.3513	0.0995591	0.02	0.018	0.197145	0.766126	0.333793	0.666577	0.731434	0.636286	0.679707	0.665822	0.840118	1.48	3.32	4.52	0.16	3.22	0	1.13	0.18	0.17	93.8	98.55	179	0	67	82
Mv_1	3	0.657912	0.663113	0.604127	0.777854	0.650429	0.649573	0.698	0.980022	0.515	0.914912	0.332943	0.817555	0.382814	0.60502	0.085	0.3132	0.125902	0.022	0.027	0.19808	0.743014	0.350198	0.681779	0.696171	0.654716	0.676658	0.576286	0.778813	1.34	3.33	4.45	0.09	3.27	0	1.05	0.19	0.12	94.49	98.43	182	0	62	81
Mv_2	1	0.206824	0.374701	1.00588	1.2137	0.711005	0.685344	0.103481	1.16491	0.0105	1.26474	0.576453	1.13448	0.834205	0.534123	0.02	0.2001	0.0176269	0.118	0.016	0.122545	0.542975	0.285846	0.706384	0.575423	0.533002	0.528979	0.512893	0.660827	0.74	3.43	4.4	0.05	3.42	0	0.92	0.2	0	100.74	100.75	192	0	65	91
Mv_2	2	0.349254	0.458242	1.0518	1.19891	1.2757	0.769723	0.566	1.04746	0.232	1.1065	0.497917	1.16024	0.672663	0.541582	0.013	0.2336	0.139521	0.1	0.013	0.109542	0.540661	0.255538	0.696602	0.54676	0.426568	0.528571	0.46341	0.602344	0.97	3.39	4.39	0.03	3.13	0	0.9	0.22	0.13	97.69	98.41	189	0	69	96
Mv_2	3	0.44024	0.5311	1.02229	1.22849	1.2724	0.780469	0.564	1.02207	0.145	1.29933	0.593421	1.15671	0.711482	0.54299	0.009	0.2026	0.15916	0.089	0.011	0.15224	0.606599	0.309768	0.574134	0.52879	0.499596	0.489723	0.495235	0.611757	0.66	3.46	4.29	0	3.3	0	0.88	0.21	0.04	102.73	102.13	197	0	70	96
Mv_4	1	0.520489	0.689731	0.620275	0.868066	1.28079	0.668357	0.157	0.898918	0.283	1.00811	0.343077	0.96822	0.358882	0.667741	0.007	0.3639	0.09644	0.1495	0.02	0.129715	0.741108	0.297457	0.662474	0.681871	0.638121	0.666877	0.654663	0.799685	NA	3.49	4.12	0	3.25	0	0.77	0.16	0	107.99	106.19	207	0	77	107
Mv_4	2	0.592404	0.71019	0.649899	0.935983	0.931944	0.728513	0.192	0.946406	0.374	1.02544	0.368799	0.916028	0.376812	0.725631	0.004	0.3552	0.106661	0.168	0.014	0.129295	0.696137	0.303663	0.640175	0.675649	0.590298	0.652956	0.615502	0.743186	0.83	3.45	4.43	0.05	3.35	0.03	0.87	0.25	0.05	101.25	100.97	193	0	63	90
Mv_4	3	0.632382	0.729228	0.614291	1.05883	0.94022	0.799982	0.272	0.859303	0.374	1.12471	0.362953	1.09465	0.389782	0.768301	0.003	0.3518	0.0774687	0.131	0.013	0.127274	0.668789	0.280496	0.641845	0.745631	0.595743	0.639035	0.637665	0.775585	0.8	3.46	4.41	0.02	3.39	0.05	0.87	0.28	0.04	101.66	101.31	194	0	67	90
Ng_1	1	-0.00674124	-0.00265304	0.0701	0.0925	1.02353	0.0678	0.0639	0.1018	0.0938	0.0851	0.0967	0.0991	0.0695	0.085	0.0805	0.2116	0.0693	0.0712	0.0572	0.0701	0.0768	0.064	0.062	0.0674	0.0632	0.0691	0.0659	0.216922	0.8	3.39	4.28	0.04	3.23	0	1.01	0.1	0.07	99.29	99.52	191	0	58	82
Ng_1	2	0.00881341	0.00922671	0.0721	0.09145	0.862162	0.05275	0.05055	0.09525	0.0801	0.0826	0.0704	0.0758	0.05335	0.0837	0.0833	0.185	0.0668	0.0703	0.0572	0.0721	0.06955	0.0604	0.0621	0.0586	0.0653	0.0698	0.0609	0.189881	0.77	3.41	4.26	0	3.25	0	0.93	0.11	0.06	101.16	101.24	194	0	60	82
Ng_1	3	0.0136842	0.00854739	0.0715	0.0904	0.793508	0.0377	0.0372	0.0887	0.1015	0.0846	0.0693	0.0846	0.0372	0.0942	0.0813	0.1225	0.0643	0.07075	0.0572	0.0715	0.0623	0.0536	0.0546	0.057	0.0591	0.06945	0.0588	0.161757	0.8	3.43	4.25	0	3.22	0	0.98	0.16	0.06	100.93	101.42	194	0	55	83
Ni_1	1	0.886803	0.767939	0.907407	0.864446	0.742787	1.0066	1.053	0.75424	0.551	0.936729	0.405416	1.02443	0.639392	0.965334	0.59	0.153	0.129345	0.21	0.049	0.204139	0.910827	0.582605	0.8756	0.931946	0.661815	0.903217	0.88289	1.05904	1.7	3.27	4.19	0.09	3.1	0	1.19	0.07	0.07	93.07	100.09	177	0	65	62
Ni_1	2	0.763842	0.753177	0.980282	0.859837	0.489978	1.00487	1.027	0.795028	0.583	0.900702	0.383595	1.02099	0.54436	0.978708	0.654	0.1527	0.149032	0.221	0.047	0.223136	0.902032	0.568498	0.876532	0.927197	0.645918	0.913496	0.891512	1.04747	1.69	3.03	4.47	0.1	2.14	0	1.53	0.05	0	78.41	87.12	164	0.09	56	60
Ni_1	3	0.832308	0.525248	0.696002	0.973567	0.505261	1.01414	1.009	0.768155	0.668	1.04651	0.644098	1.04627	0.671459	1.05584	0.674	0.2177	0.101475	0.308	0.048	0.262067	0.932292	0.606413	0.944392	0.972064	0.745862	0.936292	0.958738	1.06295	1.23	3.33	4.15	0.02	3.15	0	1.18	0.07	0	96.62	101.65	187	0	60	72
Ni_4	1	0.802488	0.541649	0.699109	0.901035	0.511139	0.824288	1.007	0.531673	0.461	1.00066	0.49199	0.608293	0.50874	0.845732	0.479	0.283	0.0935945	0.308	0.039	0.187433	0.910971	0.45329	0.82449	0.891008	0.563685	0.934265	0.828112	1.10779	1.81	3.26	4.27	0.04	3.07	0.01	1.16	0.09	0.06	91.63	100.07	176	0	55	56
Ni_4	2	0.837721	0.618209	0.725837	0.859685	0.452641	0.948772	0.886	0.547185	0.55	0.80267	0.392	0.653077	0.492637	0.865946	0.427	0.213	0.222414	0.23	0.024	0.171117	0.866491	0.479751	0.791984	0.803351	0.500008	0.89003	0.748618	1.00211	1.9	3.22	4.31	0.09	2.92	0	1.22	0.08	0.04	89.1	97.68	172	0	57	58
Ni_4	3	0.748097	0.696579	0.672381	0.865145	0.482025	0.939635	0.896	0.540051	0.54	0.843269	0.40035	0.563508	0.476534	0.851717	0.38	0.23	0.178075	0.208	0.024	0.169098	0.868534	0.469688	0.797602	0.794938	0.506479	0.885057	0.73792	0.999688	1.89	3.25	4.3	0.04	2.91	0.05	1.19	0.09	0	90.31	98.7	173	0	62	57
Pk_1	1	0.589007	0.598052	0.265125	0.443341	0.308417	0.656062	0.661	0.202362	0.11	0.591055	0.325003	0.515327	0.33189	0.902899	0.282	0.2059	0.137325	0.014	0.01	0.167815	0.587438	0.270073	0.65613	0.483161	0.346068	0.599969	0.478546	0.913681	3.62	3.24	4.92	0.38	3.1	0.09	1.44	0.09	0.14	75.36	87.37	144	0.94	57	72
Pk_1	2	0.610725	0.591654	0.259936	0.466606	0.76263	0.646102	0.66	0.223886	0.106	0.677435	0.281886	0.497071	0.3096	0.557191	0.326	0.1994	0.119738	0.156	0.014	0.192322	0.59764	0.234485	0.651048	0.490848	0.354783	0.594118	0.483182	0.907084	NA	NA	NA	NA	NA	NA	NA	NA	NA	NA	NA	NA	NA	55	82
Pk_1	3	0.493919	0.541863	0.299172	0.454974	0.655804	0.580072	0.584	0.232467	0.096	0.625667	0.295785	0.492407	0.258262	0.45312	0.351	0.1857	0.125489	0.336	0.025	0.202903	0.617287	0.248541	0.680119	0.517429	0.423286	0.615327	0.503465	0.888269	3.09	3.27	4.8	0.3	3.15	0.09	1.4	0.12	0.03	79.69	90.1	155	0.57	51	77
Pk_2	1	0.723527	0.890678	0.252571	0.414674	0.66258	0.525926	0.568	0.192452	0.074	0.514695	0.270573	0.49166	0.250688	0.383361	0.318	0.3771	0.117042	0.015	0.014	0.178391	0.630384	0.240181	0.638837	0.506145	0.415934	0.634152	0.513803	1.2585	4.07	2.71	5.1	0.38	1.22	0	1.72	0.03	0	55.74	71.65	118	NA	57	43
Pk_2	2	0.776963	0.955521	0.223715	0.417955	1.00361	0.512825	0.573	0.137844	0.125	0.483435	0.286878	0.454627	0.268318	0.289027	0.274	0.3781	0.0922522	0.012	0.011	0.181436	0.60597	0.243271	0.578887	0.467816	0.356755	0.645974	0.463828	1.2364	4.59	2.63	5.24	0.47	1.06	0	1.78	0.03	0	52.05	70.21	108	NA	52	38
Pk_2	3	0.911465	0.96846	0.159135	0.391862	0.934172	0.57794	0.617	0.133783	0.127	0.467324	0.290932	0.456891	0.291618	0.345082	0.236	0.3353	0.0821089	0.01	0.01	0.176011	0.581557	0.301692	0.624397	0.476815	0.353559	0.62233	0.471789	1.23092	5.14	2.55	5.46	0.68	0.93	0	1.93	0	0	46.93	66.38	99	NA	54	29
Pk_3	1	0.778304	0.874282	0.466418	0.720133	1.1065	0.785107	0.895	0.661313	0.163	0.739346	0.408297	0.795099	0.434631	0.786769	0.607	0.3139	0.281171	0.347	0.012	0.284514	0.93522	0.527177	0.906623	0.833173	0.777965	0.941522	0.833238	1.23418	2.9	2.49	5.31	0.23	NA	0	1.93	0.03	0	55.18	67.17	124	NA	58	51
Pk_3	2	0.818902	0.839221	0.461618	0.743407	1.0711	0.759374	0.696	0.720518	0.171	0.749016	0.403764	0.774608	0.353296	0.780918	0.64	0.3482	0.258429	0.357	0.013	0.266516	0.940998	0.551926	0.903025	0.841988	0.78917	0.880327	0.835696	1.21607	3.32	3.11	4.78	0.57	2.89	0	1.22	0.12	0	77.71	91.26	148	1.26	57	53
Pk_3	3	0.76658	0.821425	0.477807	0.680323	1.06745	0.790024	0.834	0.689852	0.224	0.722322	0.415241	0.808565	0.381361	0.796516	0.629	0.3324	0.248792	0.358	0.012	0.33139	0.930431	0.580842	0.907039	0.821411	0.792428	0.82728	0.847395	1.22758	3.34	2.84	5.15	0.55	1.84	0	1.53	0.09	0	65.15	79.53	134	2.77	57	46
Pm_1	1	0.236007	0.772029	0.709548	1.17163	1.05484	0.323733	0.098	0.254137	0.042	0.871022	0.397301	0.97855	0.5957	0.0987894	0.068	0.0871	0.0175227	0.009	0.012	0.0851323	0.391369	0.192148	0.622433	0.508388	0.15943	0.611915	0.580726	0.211481	1.7	3.28	4.58	0.23	3.01	0.03	1.04	0.13	0	92.32	99.16	177	0	56	68
Pm_1	2	0.241518	0.307126	0.646834	0.845392	1.09418	0.298602	0.112	0.180124	0.048	0.914809	0.495659	1.14224	0.65644	0.117233	0.072	0.1002	0.016046	0.011	0.009	0.0960082	0.102924	0.218558	0.616033	0.485087	0.15851	0.484039	0.89403	0.213863	1.4	3.1	4.79	0.21	2.19	0	1.29	0.12	0	82.1	88.17	170	0.37	63	70
Pm_1	3	0.241471	0.539577	0.641499	1.27122	1.11512	0.302094	0.112	0.104235	0.058	1.15003	0.628346	0.663537	0.56534	0.105604	0.072	0.0982	0.0163104	0.012	0.011	0.10684	0.108367	0.199173	0.628834	0.531689	0.181715	0.542221	0.463538	0.214575	1.63	3.3	4.62	0.22	2.97	0.08	1.05	0.17	0	92.22	98.51	178	0	57	66
Pm_3	1	1.30094	1.84719	0.804576	0.757126	1.00652	0.865174	0.048	0.444352	0.019	0.908706	0.539047	0.781418	0.59681	0.160029	0.055	0.0569	0.136862	0.58	0.01	0.10108	0.628245	0.105522	0.28998	0.587682	0.176152	1.25486	1.01794	1.0649	NA	NA	NA	NA	NA	NA	NA	NA	NA	NA	NA	NA	NA	62	NA
Pm_3	2	1.30008	1.84597	0.758715	0.786231	1.20431	0.79141	0.077	0.489092	0.009	0.963774	0.516213	0.936034	0.5646	0.151867	0.06	0.0535	0.0838942	0.548	0.007	0.115366	0.649994	0.112488	0.219477	0.619651	0.179816	1.11582	0.59917	1.02602	0.62	3.39	4.37	0	2.94	0.03	1.02	0.2	0	99.78	100.71	195	0	63	82
Pm_3	3	1.29893	1.84475	0.785977	1.02084	1.1976	0.731178	0.175	0.467118	0.02	0.753721	0.510972	1.04192	0.65118	0.149086	0.063	0.0472	0.0858515	0.516	0.008	0.135803	0.671744	0.107251	0.261814	0.729538	0.471655	1.17428	1.43671	1.05583	0.65	3.46	4.31	0	3.11	0.04	0.99	0.21	0	102.39	102.82	197	0	62	85
Rm_1	1	0.37623	0.18746	1.07125	1.24321	1.22764	0.746479	0.163	0.927435	0.513	1.28965	0.646563	1.2531	0.762999	0.152398	0.007	0.028	0.294537	0.258	0.013	0.531181	0.998542	0.530338	0.925738	0.974031	0.599489	1.19173	1.17252	0.15888	0.19	3.47	4.38	0.02	3.11	0	1.05	0.16	0	105.19	103.52	203	0	61	100
Rm_1	2	0.415361	0.235515	1.03167	1.25183	1.00125	0.767634	0.23	0.920969	0.566	1.29935	0.682797	1.27484	0.798762	0.146338	0.008	0.0365	0.29512	0.255	0.015	0.491551	0.997117	0.536601	0.918467	0.92572	0.659308	1.18143	1.12718	0.151709	0.21	3.47	4.32	0	3.11	0.02	1.02	0.15	0	105.67	103.83	203	0	59	99
Rm_1	3	0.422148	0.335813	1.09253	1.25064	0.997729	0.766162	0.388	1.02703	0.571	1.29059	0.708661	1.28505	0.790427	0.16072	0.009	0.0408	0.299935	0.261	0.013	0.468158	0.997829	0.55335	0.933009	0.946523	0.720555	1.20202	1.19386	0.174019	0.22	3.45	4.33	0	3.16	0	0.98	0.09	0	106.98	105.31	205	0	68	101
Rt_1	1	0.241309	0.33332	1.0326	1.17383	1.12772	0.772107	0.39	1.23308	0.549	1.1607	0.575082	1.14157	0.735444	0.256237	0.016	0.0353	0.36602	0.447	0.024	0.301333	0.751922	0.441052	0.768286	0.553522	0.677496	0.609952	1.12673	0.128805	0.19	3.47	4.29	0.01	3.08	0	1.03	0.16	0	105.1	103.76	203	0	65	101
Rt_1	2	0.306908	0.288664	1.03282	1.1805	1.11813	0.782763	0.517	1.30242	0.535	1.10478	0.593541	1.10335	0.660429	0.219069	0.031	0.0802	0.33899	0.461	0.036	0.322468	0.71309	0.394857	0.860741	0.558563	0.642179	0.662875	1.41201	0.205206	0.23	3.48	4.33	0.02	3.13	0	1.06	0.16	0	105.2	104.02	202	0	64	100
Rt_1	3	0.148315	0.070536	0.985056	1.1488	1.12396	0.719544	0.591	1.25177	0.648	1.10475	0.616676	1.05881	0.635188	0.237653	0.079	0.1404	0.423796	0.612	0.068	0.311901	0.732506	0.395675	0.919418	0.556043	0.826128	0.711505	0.631153	0.167461	0.22	3.46	4.37	0.06	3.15	0	1	0.16	0	104.63	103.49	203	0	63	100
Sb_1	1	1.08089	1.14814	0.763461	1.00959	1.00692	1.13679	0.11	0.701689	0.143	1.18704	0.335944	1.09502	0.418799	1.15492	0.351	0	0.00981684	0.0105	0.129	0.129815	0.750314	0.465166	0.627541	0.700107	0.629159	0.693078	0.655102	0.957431	5.44	4.08	5.33	0.3	3.13	0	2.61	0	0.51	61.31	21.59	116	4.49	14	106
Sb_1	2	1.07098	1.13632	0.753304	1.00628	0.915232	1.1457	0.081	0.672256	0.157	1.23173	0.370578	1.08655	0.464784	1.15888	0.414	0	0.935281	0.013	0.1365	0.130757	0.843546	0.453429	0.562759	0.661294	0.639293	0.704704	0.720171	0.969404	4.99	3.99	5.19	0.22	3.1	0	2.4	0	0.46	65.46	30.47	124	3.87	18	104
Sb_1	3	1.05285	1.13399	0.743148	1.00498	0.886833	1.13381	0.081	0.707297	0.171	1.1008	0.40573	1.08817	0.441557	1.13689	0.53	0	0.932173	0.008	0.144	0.139271	0.867997	0.429678	0.573372	0.68571	0.632411	0.656601	0.637154	0.955899	4.73	3.72	5.41	0.14	2.15	0	2.49	0	0.34	58.05	29.1	119	NA	15	109
Sb_2	1	1.09475	1.13604	0.972762	1.11787	0.89881	1.46766	0.004	0.836298	0.818	1.15424	0.481473	1.18472	0.520682	1.23418	1.004	0	0.0011	0.018	0.018	0.140435	0.768548	0.394508	0.518534	0.713106	0.561661	0.61119	0.679105	0.976339	4.17	3.74	5.12	0.15	2.33	0	2.34	0	0.33	64.26	37.43	131	0	21	105
Sb_2	2	1.08851	1.14754	0.952361	1.11972	1.04565	1.46682	0.022	0.832102	0.834	1.13802	0.490838	1.19043	0.551332	1.23719	0.901	0	0.00938488	0.018	0.023	0.140933	0.754878	0.433128	0.584142	0.696452	0.548386	0.615418	0.655638	0.969669	3.73	3.49	5.34	0.11	1.91	0	2.62	0	0.33	60.94	41.11	129	NA	22	102
Sb_2	3	1.10578	1.14952	0.942928	1.11796	1.05212	1.4685	0.057	0.859305	0.834	1.1259	0.454912	1.19035	0.530606	1.224	0.975	0	0.0222161	0.017	0.018	0.130199	0.759521	0.441516	0.528613	0.67675	0.549933	0.613708	0.704372	0.966368	4.07	3.82	5.1	0.17	2.94	0	2.4	0	0.53	70.91	42.85	138	3.3	14	103
Sc_3	1	1.40156	1.39757	1.07424	1.28703	1.27969	1.3533	1.412	1.19169	0.5715	1.42536	0.60715	1.32792	0.610036	1.36094	0.03375	0.6929	0.0372596	0.039	0.029	0.184799	0.741371	0.709201	0.0792662	0.722319	0.702678	0.743197	0.790675	1.14755	12.61	3.46	5.14	0.64	2.7	0	1.32	0	0.38	0.33	2.12	5	4.78	9	8
Sc_3	2	1.40325	1.39464	1.14844	1.24648	1.26386	1.369	1.337	1.08351	0.603	1.33911	0.548582	1.26164	0.662278	1.39812	0.882	0.7922	0.0175449	0.02	0.015	0.175521	0.792033	0.727522	0.0777309	0.820354	0.694958	0.749025	0.820948	1.13366	NA	NA	NA	NA	NA	NA	NA	NA	NA	NA	NA	NA	NA	NA	NA
Sc_3	3	1.40038	1.41078	1.12709	1.26347	1.21318	1.38538	1.398	1.07896	0.54	1.37291	0.560246	1.29012	0.627511	1.37275	0.864	0.7937	0.0134631	0.011	0.013	0.18016	0.805818	0.740043	0.0761955	0.785741	0.702659	0.711166	0.803412	1.09832	12.5	3.47	5.46	0.68	2.7	0	1.81	0	0.44	0	0.88	3	5.09	7	5
Sc_5	1	1.36938	1.39722	1.30583	1.23169	1.30819	1.30987	1.446	1.32466	0.898	1.45042	0.534962	1.2756	0.581363	1.30626	1.245	0.5852	0.128457	0.014	0.026	0.141144	0.84434	0.703343	0.074127	0.816285	0.478271	0.737078	0.684255	1.02916	12.58	3.47	5.52	0.82	2.79	0	1.73	0	0.34	0.11	1.66	4	4.55	8	9
Sc_5	2	1.37923	1.40206	1.30576	1.21248	1.28818	1.29984	1.454	1.36609	0.888	1.39381	0.514305	1.3087	0.588421	1.30083	1.281	0.6174	0.0177411	0.015	0.018	0.147118	0.823317	0.669323	0.0772628	0.728969	0.509195	0.781025	0.658162	1.03322	11.61	3.35	5.42	0.76	2.72	0	1.82	0	0.29	7.93	16.49	18	4.05	7	16
Sc_5	3	1.37927	1.40797	1.24633	1.23507	1.3065	1.33214	1.443	1.30652	0.924	1.43599	0.5387	1.34865	0.627549	1.3238	1.335	0.6974	0.235646	0.011	0.015	0.133879	0.849581	0.68513	0.0889579	0.771809	0.507064	0.720567	0.712428	1.06111	NA	NA	NA	NA	NA	NA	NA	NA	NA	NA	NA	NA	NA	NA	NA
Sc_8	1	1.43004	1.43333	1.27897	1.27816	1.29231	1.36079	1.44	1.29028	0.925	1.44749	0.513614	1.38397	0.60965	1.31532	1.425	0.0901	0.00877234	0.015	0.013	0.12529	0.819731	0.664943	0.0766793	0.745842	0.596541	0.731972	0.704682	1.09185	11.02	3.41	5.42	0.67	2.88	0	1.97	0	0.33	3.13	7.86	9	4.28	5	13
Sc_8	2	1.42838	1.44034	1.26413	1.28576	1.3133	1.32516	1.399	1.26231	0.899	1.44708	0.528959	1.39877	0.590689	1.3126	1.415	0.1233	0.0153899	0.014	0.014	0.126339	0.810799	0.658308	0.106031	0.723531	0.632871	0.674319	0.732375	1.08027	11.8	3.46	5.22	0.69	2.82	0	1.69	0	0.33	0.23	1.94	4	4.19	10	16
Sc_8	3	1.42873	1.4338	1.23876	1.28701	1.33919	1.31218	1.399	1.23319	0.886	1.43566	0.542209	1.37741	0.623773	1.33238	1.411	0.0687	0.0195131	0.024	0.019	0.128633	0.808158	0.653725	0.2258	0.758858	0.555336	0.664397	0.721366	1.08695	12.6	3.46	5.29	0.74	2.87	0	1.66	0	0.35	0	0.39	3	4.28	9	10
Sp_2	1	1.4147	1.416	1.03803	1.17627	1.30043	1.29	1.291	1.35618	0.046	1.15783	0.628672	1.26955	0.846205	0.248441	0.001	0.0028	0.168965	0.285	0.04	0.15421	0.846441	0.535417	0.155688	0.721639	0.330551	0.662961	0.641027	1.11247	12.03	3.3	5.49	0.89	2.92	0	1.69	0	0.41	4.86	10.72	12	4.23	3	11
Sp_2	2	1.39816	1.39091	1.04933	1.21778	1.05793	1.29416	1.219	1.3335	0.023	1.15093	0.729451	1.27538	1.00067	0.227926	0.002	0.0029	0.194254	0.194	0.038	0.189928	0.764119	0.516022	0.18648	0.64321	0.389359	0.600833	0.585435	1.17071	11.9	3.29	5.52	0.87	2.94	0	1.73	0	0.37	5.94	12.83	14	4.31	2	10
Sp_2	3	1.34405	1.41955	1.04368	1.13428	1.21595	1.28584	1.222	1.37886	0.019	1.15438	0.605095	1.37869	0.748544	0.242514	0.002	0.001	0.00417926	0.2395	0.039	0.170273	0.685098	0.535121	0.173273	0.694158	0.440917	0.574224	0.639767	1.08747	11.01	3.3	5.44	0.81	2.88	0	1.7	0	0.3	NA	NA	NA	4.05	71	101
Td_2	1	1.27284	1.2954	1.21378	1.23062	1.23198	1.33376	1.447	1.12452	0.0125	1.34198	0.691744	1.25253	0.730588	1.3415	1.136	1.2101	0.034168	0.033	0.028	0.175464	0.797173	0.764182	0.875408	0.765957	0.768429	0.796915	0.735719	0.996465	9.5	3.3	5.19	0.43	2.81	0.01	1.94	0	0.59	25.65	35.99	50	4.01	14	30
Td_2	2	1.28517	1.30788	1.2372	1.21629	1.25152	1.33897	1.383	1.06652	0.728	1.32535	0.707398	1.28168	0.743715	1.33089	1.028	1.2205	0.0155881	0.015	0.013	0.161349	0.745872	0.776891	0.845408	0.799401	0.799763	0.801101	0.742436	0.967153	10.13	3.33	5.19	0.38	2.81	0.01	1.99	0	0.64	20.18	29.77	40	4.06	29	31
Td_2	3	1.27705	1.31205	1.22627	1.20977	1.18141	1.36615	1.427	1.00207	0.561	1.30703	0.664192	1.28903	0.75817	1.31788	0.956	1.2401	0.0146096	0.012	0.012	0.16193	0.732732	0.775128	0.817449	0.811303	0.755786	0.777831	0.718	0.975075	9.69	3.33	5.19	0.37	2.88	0.01	2.04	0	0.62	24.44	34.16	48	4.07	26	34
Td_8	1	1.3159	1.31112	1.21345	1.31418	1.35565	1.36188	0.06	1.27888	0.927	1.39605	0.795251	1.38459	0.869489	1.43237	0.567	1.3485	0.0163932	0.037	0.014	0.163736	0.804819	0.813206	0.881082	0.852179	0.696968	0.864611	0.798879	0.918851	9.68	3.28	5.21	0.35	2.86	0.09	1.86	0.06	0.62	23.77	35.75	47	4.01	18	25
Td_8	2	1.30546	1.30759	1.19682	1.3152	1.35037	1.32519	0.037	1.29662	0.87	1.38208	0.812029	1.3524	0.849106	1.43456	0.548	1.3426	0.0136967	0.013	0.014	0.156592	0.793431	0.814204	0.913562	0.802561	0.740803	0.850167	0.793631	0.886853	10.91	3.29	5.39	0.45	2.63	0.05	1.91	0.08	0.73	NA	24.43	NA	4.53	13	20
Td_8	3	1.3226	1.31338	1.21514	1.31294	1.34296	1.29224	0.052	1.26321	0.925	1.40665	0.786715	1.36291	0.859828	1.44081	0.507	1.3648	0.0157404	0.023	0.014	0.161136	0.788785	0.810226	0.856474	0.795837	0.721402	0.828631	0.813676	0.894793	9.43	3.28	5.14	0.33	2.88	0.08	1.94	0.08	0.56	25.9	37.87	50	3.92	18	29
Td_9	1	1.35123	1.47035	1.08119	1.27603	1.26142	1.42841	1.424	1.18484	1.099	1.31568	0.811265	1.3756	0.855515	0.292885	0.079	1.5332	0.016038	0.015	0.015	0.0960206	0.870492	0.799539	0.786985	0.826174	0.724871	0.721017	0.723888	0.906629	9.74	3.3	5.1	0.28	2.63	0.09	2.03	0.05	0.7	23.04	33.08	45	4.2	10	32
Td_9	2	1.37547	1.47708	1.07904	1.28008	1.25551	1.43216	1.503	1.22344	1.077	1.32518	0.81439	1.37727	0.846032	0.386353	0.062	1.5369	0.0159446	0.014	0.014	0.10209	0.871818	0.792052	0.779562	0.78566	0.668754	0.724214	0.758782	0.864281	10.01	3.31	5.13	0.34	2.66	0.09	2.08	0.01	0.76	22.93	33.03	45	4.21	2	38
Td_9	3	1.4116	1.48527	1.09371	1.29494	1.288	1.45753	1.519	1.25988	1.098	1.35004	0.821793	1.39647	0.855537	0.51991	0.076	1.5294	0.0198968	0.02	0.017	0.100093	0.899393	0.800199	0.775526	0.799431	0.644092	0.700582	0.741791	0.835022	NA	NA	NA	NA	NA	NA	NA	NA	NA	NA	NA	NA	NA	NA	NA
Wa_3	1	1.35122	1.36771	0.769992	1.0337	0.961951	1.11547	1.08	0.921321	0.371	1.00295	0.570148	1.14291	0.679387	0.981173	0.659	0.6159	0.241021	0.275	0.025	0.580635	1.01048	0.759331	0.863266	0.935535	0.900981	0.884793	0.834908	1.17593	4.47	2.76	5.32	0.21	1.18	0.15	2.08	0.09	0	53.67	70.47	112	NA	39	40
Wa_3	2	1.33321	1.32965	0.784466	1.04385	0.96903	1.15777	1.086	0.938155	0.356	1.07327	0.567892	1.15969	0.667172	0.985903	0.745	0.7241	0.268599	0.302	0.038	0.453681	1.02082	0.766845	0.865297	0.919635	0.893863	0.80354	0.859033	1.17172	NA	3.29	4.5	0.11	2.79	0.13	1.34	0.16	0	NA	NA	NA	0	52	68
Wa_3	3	1.25184	1.34868	0.816945	1.02163	0.896107	1.1432	1.054	0.904793	0.439	1.1436	0.572404	1.16153	0.648736	0.926993	0.813	0.7919	0.207919	0.396	0.053	0.362792	0.987244	0.767812	0.882907	0.921565	0.920277	0.839678	0.851807	1.18937	4.55	2.99	5.01	0.35	2.17	0.31	1.85	0.14	0.12	62.11	79.28	122	1.12	39	41
Wa_4	1	1.15108	1.23783	0.717996	0.914646	0.944168	1.05588	1.024	0.864333	0.344	0.969741	0.60857	1.11715	0.622855	0.914451	0.743	0.7593	0.0795074	0.305	0.03	0.317401	1.00142	0.760471	0.864652	0.863607	0.920266	0.871194	0.856852	1.15934	4.63	2.95	5.02	0.31	1.94	0.26	1.86	0.12	0.06	60.35	77.16	120	1.35	36	44
Wa_4	2	1.27048	1.27783	0.723676	0.95071	0.961561	1.06242	1.029	0.874801	0.351	0.882476	0.670591	1.09157	0.687368	0.969852	0.689	0.725	0.231041	0.22	0.02	0.342385	1.00142	0.741117	0.878691	0.891191	0.898122	0.860518	0.819469	1.1682	4.79	2.91	5.12	0.37	1.85	0.31	1.9	0.12	0.08	57.8	75.19	116	1.55	26	40
Wa_4	3	1.1616	1.22944	0.640101	0.900908	0.936978	1.03051	1.039	0.827289	0.337	0.836941	0.666395	1.13587	0.692207	0.965297	0.64	0.7154	0.208453	0.183	0.02	0.327123	0.972002	0.739507	0.841508	0.875719	0.871724	0.828928	0.845943	1.13069	4.93	3.04	4.96	0.37	2.49	0.36	1.7	0.13	0.1	62.43	80.76	121	0.95	37	35
Zb_1	1	1.39787	1.44229	1.28451	1.39995	1.38129	1.43211	1.407	1.15581	0.525	1.40288	0.626287	1.45042	0.785308	1.39597	1.1	0.7246	0.00801011	0.013	0.013	0.187638	0.485526	0.583671	0.866593	0.882297	0.531061	0.90379	0.846954	1.25243	5.06	4.31	5.04	0.4	2.65	0	2	0	0.55	63.61	15.9	121	5.27	35	39
Zb_1	2	1.39991	1.44504	1.27596	1.39557	1.38749	1.43229	1.398	1.07083	0.485	1.4121	0.608995	1.4555	0.730797	1.39774	0.882	0.6633	0.00662073	0.009	0.013	0.219923	0.505941	0.586079	0.905789	0.85556	0.567992	0.846472	0.821845	1.24344	5.94	4.45	5.08	0.44	2.41	0	2.22	0	0.71	55.97	0	106	6.01	21	26
Zb_1	3	1.39557	1.44152	1.27091	1.39509	1.38858	1.4237	1.4	1.14629	0.565	1.39995	0.593323	1.45485	0.711676	1.40874	1.068	0.6835	0.0121871	0.01	0.015	0.197619	0.521147	0.562109	0.843779	0.838248	0.538241	0.819483	0.848307	1.23115	5.97	4.43	4.96	0.42	2.44	0	2.24	0	0.64	56.42	1.96	107	5.35	30	35

## Sheet: Legend
Dataset EV2. Total variation in cell density i.e. efficiency (E) values extracted from the growth curves of every strain assayed in the 28 environmental preferences condition (columns C-AD), and values of each chemical parameter quantified after synthetic grape must fermentation (columns AE-AS). Information of the parameters measured is available in Tables S2 and S3. For each strain the value of …
