# Supplementary material for: Predictability of the community‐function landscape in wine yeast ecosystems
Source: Mol Syst Biol. 2023 Aug 7;19(9):e11613. doi: 10.15252/msb.202311613 (PMC10495813; doi:10.15252/msb.202311613)
Supplement: Supplementary file 10 — Dataset EV3 [file MSB-19-e11613-s010.xlsx]

## Sheet: Dataset EV3
Background community	knock-in	Sc	Composition of the final community assayed	Order_interaction (with Sc)	replicates	Growth efficiency	Fraction sugars consumed
A	-	Sc5	Sc5	0	1	1.4779	0.962595
A	-	Sc5	Sc5	0	2	1.5307	0.956317
A	-	Sc5	Sc5	0	3	1.4496	0.955891
A	-	Sc8	Sc8	0	1	1.3611	0.961347
A	-	Sc8	Sc8	0	2	1.4087	0.955594
A	-	Sc8	Sc8	0	3	1.4427	0.955466
A	-	-	Zb;Sp;Ap;Pk;	4	1	1.0947	0.309767
A	-	-	Zb;Sp;Ap;Pk;	4	2	1.1913	0.451509
A	-	-	Zb;Sp;Ap;Pk;	4	3	1.1696	0.458402
A	Ap	-	Zb;Sp;Ap;Pk;Ap;	5	1	1.152	0.40777
A	Ap	-	Zb;Sp;Ap;Pk;Ap;	5	2	1.1948	0.456445
A	Ap	-	Zb;Sp;Ap;Pk;Ap;	5	3	1.1682	0.525381
A	Ap	Sc5	Zb;Sp;Ap;Pk;Ap;Sc5	5	1	NA	0.452113
A	Ap	Sc5	Zb;Sp;Ap;Pk;Ap;Sc5	5	2	NA	0.482402
A	Ap	Sc5	Zb;Sp;Ap;Pk;Ap;Sc5	5	3	NA	0.39504
A	Ap	Sc8	Zb;Sp;Ap;Pk;Ap;Sc8	5	1	1.2727	0.875698
A	Ap	Sc8	Zb;Sp;Ap;Pk;Ap;Sc8	5	2	1.2788	0.885764
A	Ap	Sc8	Zb;Sp;Ap;Pk;Ap;Sc8	5	3	1.2214	0.866445
A	Hop	-	Zb;Sp;Ap;Pk;Hop;	5	1	1.3041	0.957396
A	Hop	-	Zb;Sp;Ap;Pk;Hop;	5	2	1.209	0.748487
A	Hop	-	Zb;Sp;Ap;Pk;Hop;	5	3	1.2087	0.775594
A	Hop	Sc5	Zb;Sp;Ap;Pk;Hop;Sc5	5	1	1.2783	0.96247
A	Hop	Sc5	Zb;Sp;Ap;Pk;Hop;Sc5	5	2	1.2901	0.955168
A	Hop	Sc5	Zb;Sp;Ap;Pk;Hop;Sc5	5	3	1.3075	0.954785
A	Hop	Sc8	Zb;Sp;Ap;Pk;Hop;Sc8	5	1	1.3212	0.960806
A	Hop	Sc8	Zb;Sp;Ap;Pk;Hop;Sc8	5	2	1.2565	0.955381
A	Hop	Sc8	Zb;Sp;Ap;Pk;Hop;Sc8	5	3	1.2394	0.955636
A	Ku	-	Zb;Sp;Ap;Pk;Ku;	5	1	1.1372	0.477612
A	Ku	-	Zb;Sp;Ap;Pk;Ku;	5	2	1.1419	0.412062
A	Ku	-	Zb;Sp;Ap;Pk;Ku;	5	3	1.1431	0.535509
A	Ku	Sc5	Zb;Sp;Ap;Pk;Ku;Sc5	5	1	0.6608	0.364966
A	Ku	Sc5	Zb;Sp;Ap;Pk;Ku;Sc5	5	2	NA	0.385806
A	Ku	Sc5	Zb;Sp;Ap;Pk;Ku;Sc5	5	3	NA	0.292955
A	Ku	Sc8	Zb;Sp;Ap;Pk;Ku;Sc8	5	1	1.254	0.84891
A	Ku	Sc8	Zb;Sp;Ap;Pk;Ku;Sc8	5	2	1.1832	0.832998
A	Ku	Sc8	Zb;Sp;Ap;Pk;Ku;Sc8	5	3	1.1719	0.851168
A	Lt	-	Zb;Sp;Ap;Pk;Lt;	5	1	1.301	0.75203
A	Lt	-	Zb;Sp;Ap;Pk;Lt;	5	2	1.2928	0.812955
A	Lt	-	Zb;Sp;Ap;Pk;Lt;	5	3	1.3226	0.690828
A	Lt	Sc5	Zb;Sp;Ap;Pk;Lt;Sc5	5	1	1.3723	0.961389
A	Lt	Sc5	Zb;Sp;Ap;Pk;Lt;Sc5	5	2	1.2477	0.95504
A	Lt	Sc5	Zb;Sp;Ap;Pk;Lt;Sc5	5	3	1.31	0.954189
A	Lt	Sc8	Zb;Sp;Ap;Pk;Lt;Sc8	5	1	1.4246	0.960931
A	Lt	Sc8	Zb;Sp;Ap;Pk;Lt;Sc8	5	2	1.4131	0.956189
A	Lt	Sc8	Zb;Sp;Ap;Pk;Lt;Sc8	5	3	1.4471	0.951296
A	Mp	-	Zb;Sp;Ap;Pk;Mp;	5	1	1.0853	0.366589
A	Mp	-	Zb;Sp;Ap;Pk;Mp;	5	2	1.1242	0.442998
A	Mp	-	Zb;Sp;Ap;Pk;Mp;	5	3	1.1341	0.451636
A	Mp	Sc5	Zb;Sp;Ap;Pk;Mp;Sc5	5	1	1.1606	0.953194
A	Mp	Sc5	Zb;Sp;Ap;Pk;Mp;Sc5	5	2	1.307	0.953083
A	Mp	Sc5	Zb;Sp;Ap;Pk;Mp;Sc5	5	3	1.235	0.9546
A	Mp	Sc8	Zb;Sp;Ap;Pk;Mp;Sc8	5	1	1.2109	0.786846
A	Mp	Sc8	Zb;Sp;Ap;Pk;Mp;Sc8	5	2	1.2053	0.802998
A	Mp	Sc8	Zb;Sp;Ap;Pk;Mp;Sc8	5	3	1.2142	0.793466
A	Pk	-	Zb;Sp;Ap;Pk;Pk;	5	1	1.0895	0.29554
A	Pk	-	Zb;Sp;Ap;Pk;Pk;	5	2	1.1011	0.348955
A	Pk	-	Zb;Sp;Ap;Pk;Pk;	5	3	1.1356	0.421891
A	Pk	Sc5	Zb;Sp;Ap;Pk;Pk;Sc5	5	1	1.2455	0.95698
A	Pk	Sc5	Zb;Sp;Ap;Pk;Pk;Sc5	5	2	1.2408	0.956877
A	Pk	Sc5	Zb;Sp;Ap;Pk;Pk;Sc5	5	3	1.246	0.954998
A	Pk	Sc8	Zb;Sp;Ap;Pk;Pk;Sc8	5	1	1.2046	0.795915
A	Pk	Sc8	Zb;Sp;Ap;Pk;Pk;Sc8	5	2	1.2092	0.835551
A	Pk	Sc8	Zb;Sp;Ap;Pk;Pk;Sc8	5	3	1.1931	0.798828
A	Sc5	Sc5	Zb;Sp;Ap;Pk;Sc5	4	1	1.2635	0.962346
A	Sc5	Sc5	Zb;Sp;Ap;Pk;Sc5	4	2	1.313	0.955636
A	Sc5	Sc5	Zb;Sp;Ap;Pk;Sc5	4	3	1.2589	0.955423
A	Sc8	Sc8	Zb;Sp;Ap;Pk;Sc8	4	1	1.2805	0.954525
A	Sc8	Sc8	Zb;Sp;Ap;Pk;Sc8	4	2	1.263	0.955509
A	Sc8	Sc8	Zb;Sp;Ap;Pk;Sc8	4	3	1.2208	0.954572
A	Sp	-	Zb;Sp;Ap;Pk;Sp;	5	1	1.2596	0.655232
A	Sp	-	Zb;Sp;Ap;Pk;Sp;	5	2	1.2579	0.631211
A	Sp	-	Zb;Sp;Ap;Pk;Sp;	5	3	1.2409	0.711509
A	Sp	Sc5	Zb;Sp;Ap;Pk;Sp;Sc5	5	1	1.4261	0.961514
A	Sp	Sc5	Zb;Sp;Ap;Pk;Sp;Sc5	5	2	1.3659	0.95487
A	Sp	Sc5	Zb;Sp;Ap;Pk;Sp;Sc5	5	3	1.402	0.949977
A	Sp	Sc8	Zb;Sp;Ap;Pk;Sp;Sc8	5	1	1.3213	0.956272
A	Sp	Sc8	Zb;Sp;Ap;Pk;Sp;Sc8	5	2	1.275	0.954147
A	Sp	Sc8	Zb;Sp;Ap;Pk;Sp;Sc8	5	3	1.2868	0.955806
A	Td	-	Zb;Sp;Ap;Pk;Td;	5	1	1.2823	0.591838
A	Td	-	Zb;Sp;Ap;Pk;Td;	5	2	1.2441	0.582445
A	Td	-	Zb;Sp;Ap;Pk;Td;	5	3	1.3017	0.633126
A	Td	Sc5	Zb;Sp;Ap;Pk;Td;Sc5	5	1	1.3304	0.962013
A	Td	Sc5	Zb;Sp;Ap;Pk;Td;Sc5	5	2	1.3209	0.954657
A	Td	Sc5	Zb;Sp;Ap;Pk;Td;Sc5	5	3	1.3316	0.953423
A	Td	Sc8	Zb;Sp;Ap;Pk;Td;Sc8	5	1	1.2673	0.869542
A	Td	Sc8	Zb;Sp;Ap;Pk;Td;Sc8	5	2	1.238	0.873636
A	Td	Sc8	Zb;Sp;Ap;Pk;Td;Sc8	5	3	1.2905	0.876487
A	Wa	-	Zb;Sp;Ap;Pk;Wa;	5	1	1.2029	0.447787
A	Wa	-	Zb;Sp;Ap;Pk;Wa;	5	2	1.1875	0.446913
A	Wa	-	Zb;Sp;Ap;Pk;Wa;	5	3	1.1776	0.535423
A	Wa	Sc5	Zb;Sp;Ap;Pk;Wa;Sc5	5	1	1.2831	0.961597
A	Wa	Sc5	Zb;Sp;Ap;Pk;Wa;Sc5	5	2	1.2648	0.95487
A	Wa	Sc5	Zb;Sp;Ap;Pk;Wa;Sc5	5	3	1.2654	0.95704
A	Wa	Sc8	Zb;Sp;Ap;Pk;Wa;Sc8	5	1	1.2831	0.94762
A	Wa	Sc8	Zb;Sp;Ap;Pk;Wa;Sc8	5	2	1.2729	0.950572
A	Wa	Sc8	Zb;Sp;Ap;Pk;Wa;Sc8	5	3	1.2953	0.955764
A	Zb	-	Zb;Sp;Ap;Pk;Zb;	5	1	1.2221	0.409517
A	Zb	-	Zb;Sp;Ap;Pk;Zb;	5	2	1.2128	0.4967
A	Zb	-	Zb;Sp;Ap;Pk;Zb;	5	3	1.1919	0.5887
A	Zb	Sc5	Zb;Sp;Ap;Pk;Zb;Sc5	5	1	1.3201	0.961306
A	Zb	Sc5	Zb;Sp;Ap;Pk;Zb;Sc5	5	2	1.2794	0.954743
A	Zb	Sc5	Zb;Sp;Ap;Pk;Zb;Sc5	5	3	1.2802	0.955296
A	Zb	Sc8	Zb;Sp;Ap;Pk;Zb;Sc8	5	1	1.3222	0.961139
A	Zb	Sc8	Zb;Sp;Ap;Pk;Zb;Sc8	5	2	1.2801	0.955636
A	Zb	Sc8	Zb;Sp;Ap;Pk;Zb;Sc8	5	3	1.2691	0.955891
B	-	-	Lt;Wa;Sp;Ap;	4	1	1.3857	0.96376
B	-	-	Lt;Wa;Sp;Ap;	4	2	1.3569	0.9567
B	-	-	Lt;Wa;Sp;Ap;	4	3	1.3467	0.955083
B	Ap	-	Lt;Wa;Sp;Ap;Ap;	5	1	1.3272	0.958519
B	Ap	-	Lt;Wa;Sp;Ap;Ap;	5	2	1.3673	0.943466
B	Ap	-	Lt;Wa;Sp;Ap;Ap;	5	3	1.2807	0.936828
B	Ap	Sc5	Lt;Wa;Sp;Ap;Ap;Sc5	5	1	1.3811	0.962429
B	Ap	Sc5	Lt;Wa;Sp;Ap;Ap;Sc5	5	2	1.3443	0.957338
B	Ap	Sc5	Lt;Wa;Sp;Ap;Ap;Sc5	5	3	1.3507	0.939849
B	Ap	Sc8	Lt;Wa;Sp;Ap;Ap;Sc8	5	1	1.2718	0.959642
B	Ap	Sc8	Lt;Wa;Sp;Ap;Ap;Sc8	5	2	1.2589	0.952317
B	Ap	Sc8	Lt;Wa;Sp;Ap;Ap;Sc8	5	3	1.3247	0.955509
B	Hop	-	Lt;Wa;Sp;Ap;Hop;	5	1	1.4635	0.882978
B	Hop	-	Lt;Wa;Sp;Ap;Hop;	5	2	1.4355	0.820317
B	Hop	-	Lt;Wa;Sp;Ap;Hop;	5	3	1.4339	0.833849
B	Hop	Sc5	Lt;Wa;Sp;Ap;Hop;Sc5	5	1	1.3734	0.96272
B	Hop	Sc5	Lt;Wa;Sp;Ap;Hop;Sc5	5	2	1.4041	0.955551
B	Hop	Sc5	Lt;Wa;Sp;Ap;Hop;Sc5	5	3	1.381	0.956615
B	Hop	Sc8	Lt;Wa;Sp;Ap;Hop;Sc8	5	1	1.3701	0.962179
B	Hop	Sc8	Lt;Wa;Sp;Ap;Hop;Sc8	5	2	1.3872	0.955423
B	Hop	Sc8	Lt;Wa;Sp;Ap;Hop;Sc8	5	3	1.3913	0.956062
B	Ku	-	Lt;Wa;Sp;Ap;Ku;	5	1	1.3653	0.953111
B	Ku	-	Lt;Wa;Sp;Ap;Ku;	5	2	1.352	0.921551
B	Ku	-	Lt;Wa;Sp;Ap;Ku;	5	3	1.2616	0.925806
B	Ku	Sc5	Lt;Wa;Sp;Ap;Ku;Sc5	5	1	1.3859	0.96193
B	Ku	Sc5	Lt;Wa;Sp;Ap;Ku;Sc5	5	2	1.4085	0.95636
B	Ku	Sc5	Lt;Wa;Sp;Ap;Ku;Sc5	5	3	1.3007	0.943806
B	Ku	Sc8	Lt;Wa;Sp;Ap;Ku;Sc8	5	1	1.3522	0.952986
B	Ku	Sc8	Lt;Wa;Sp;Ap;Ku;Sc8	5	2	1.244	0.94236
B	Ku	Sc8	Lt;Wa;Sp;Ap;Ku;Sc8	5	3	1.3246	0.953849
B	Lt	-	Lt;Wa;Sp;Ap;Lt;	5	1	1.4841	0.961181
B	Lt	-	Lt;Wa;Sp;Ap;Lt;	5	2	1.4187	0.956274
B	Lt	-	Lt;Wa;Sp;Ap;Lt;	5	3	1.4228	0.955721
B	Lt	Sc5	Lt;Wa;Sp;Ap;Lt;Sc5	5	1	1.3808	0.960349
B	Lt	Sc5	Lt;Wa;Sp;Ap;Lt;Sc5	5	2	1.3343	0.956317
B	Lt	Sc5	Lt;Wa;Sp;Ap;Lt;Sc5	5	3	1.3496	0.957296
B	Lt	Sc8	Lt;Wa;Sp;Ap;Lt;Sc8	5	1	1.3751	0.960599
B	Lt	Sc8	Lt;Wa;Sp;Ap;Lt;Sc8	5	2	1.3743	0.957466
B	Lt	Sc8	Lt;Wa;Sp;Ap;Lt;Sc8	5	3	1.3913	0.955977
B	Mp	-	Lt;Wa;Sp;Ap;Mp;	5	1	1.3169	0.856189
B	Mp	-	Lt;Wa;Sp;Ap;Mp;	5	2	1.3209	0.869849
B	Mp	-	Lt;Wa;Sp;Ap;Mp;	5	3	1.2514	0.865296
B	Mp	Sc5	Lt;Wa;Sp;Ap;Mp;Sc5	5	1	1.406	0.962387
B	Mp	Sc5	Lt;Wa;Sp;Ap;Mp;Sc5	5	2	1.3622	0.957211
B	Mp	Sc5	Lt;Wa;Sp;Ap;Mp;Sc5	5	3	1.3068	0.935679
B	Mp	Sc8	Lt;Wa;Sp;Ap;Mp;Sc8	5	1	1.3403	0.93356
B	Mp	Sc8	Lt;Wa;Sp;Ap;Mp;Sc8	5	2	1.2129	0.926955
B	Mp	Sc8	Lt;Wa;Sp;Ap;Mp;Sc8	5	3	1.3158	0.942402
B	Pk	-	Lt;Wa;Sp;Ap;Pk;	5	1	1.3003	0.892462
B	Pk	-	Lt;Wa;Sp;Ap;Pk;	5	2	1.2482	0.895721
B	Pk	-	Lt;Wa;Sp;Ap;Pk;	5	3	1.236	0.93836
B	Pk	Sc5	Lt;Wa;Sp;Ap;Pk;Sc5	5	1	1.3387	0.962013
B	Pk	Sc5	Lt;Wa;Sp;Ap;Pk;Sc5	5	2	1.3756	0.957083
B	Pk	Sc5	Lt;Wa;Sp;Ap;Pk;Sc5	5	3	1.2499	0.932019
B	Pk	Sc8	Lt;Wa;Sp;Ap;Pk;Sc8	5	1	1.2286	0.943211
B	Pk	Sc8	Lt;Wa;Sp;Ap;Pk;Sc8	5	2	1.1804	0.933806
B	Pk	Sc8	Lt;Wa;Sp;Ap;Pk;Sc8	5	3	1.1809	0.933338
B	Sc5	Sc5	Lt;Wa;Sp;Ap;Sc5	4	1	1.3388	0.962845
B	Sc5	Sc5	Lt;Wa;Sp;Ap;Sc5	4	2	1.3343	0.957211
B	Sc5	Sc5	Lt;Wa;Sp;Ap;Sc5	4	3	1.3092	0.929509
B	Sc8	Sc8	Lt;Wa;Sp;Ap;Sc8	4	1	1.3243	0.96351
B	Sc8	Sc8	Lt;Wa;Sp;Ap;Sc8	4	2	1.3212	0.955338
B	Sc8	Sc8	Lt;Wa;Sp;Ap;Sc8	4	3	1.2245	0.955509
B	Sp	-	Lt;Wa;Sp;Ap;Sp;	5	1	1.3732	0.963136
B	Sp	-	Lt;Wa;Sp;Ap;Sp;	5	2	1.3896	0.955721
B	Sp	-	Lt;Wa;Sp;Ap;Sp;	5	3	1.3425	0.952657
B	Sp	Sc5	Lt;Wa;Sp;Ap;Sp;Sc5	5	1	1.3729	0.962512
B	Sp	Sc5	Lt;Wa;Sp;Ap;Sp;Sc5	5	2	1.3886	0.956955
B	Sp	Sc5	Lt;Wa;Sp;Ap;Sp;Sc5	5	3	1.3281	0.946785
B	Sp	Sc8	Lt;Wa;Sp;Ap;Sp;Sc8	5	1	1.3198	0.962138
B	Sp	Sc8	Lt;Wa;Sp;Ap;Sp;Sc8	5	2	1.2724	0.95836
B	Sp	Sc8	Lt;Wa;Sp;Ap;Sp;Sc8	5	3	1.2996	0.956274
B	Td	-	Lt;Wa;Sp;Ap;Td;	5	1	1.2873	0.883477
B	Td	-	Lt;Wa;Sp;Ap;Td;	5	2	1.3248	0.888147
B	Td	-	Lt;Wa;Sp;Ap;Td;	5	3	1.2931	0.90687
B	Td	Sc5	Lt;Wa;Sp;Ap;Td;Sc5	5	1	1.4016	0.962762
B	Td	Sc5	Lt;Wa;Sp;Ap;Td;Sc5	5	2	1.4286	0.95704
B	Td	Sc5	Lt;Wa;Sp;Ap;Td;Sc5	5	3	1.3585	0.933423
B	Td	Sc8	Lt;Wa;Sp;Ap;Td;Sc8	5	1	1.3314	0.916048
B	Td	Sc8	Lt;Wa;Sp;Ap;Td;Sc8	5	2	1.242	0.912019
B	Td	Sc8	Lt;Wa;Sp;Ap;Td;Sc8	5	3	1.3174	0.923466
B	Wa	-	Lt;Wa;Sp;Ap;Wa;	5	1	1.3616	0.962886
B	Wa	-	Lt;Wa;Sp;Ap;Wa;	5	2	1.3705	0.95053
B	Wa	-	Lt;Wa;Sp;Ap;Wa;	5	3	1.3479	0.943253
B	Wa	Sc5	Lt;Wa;Sp;Ap;Wa;Sc5	5	1	1.3712	0.962262
B	Wa	Sc5	Lt;Wa;Sp;Ap;Wa;Sc5	5	2	1.3451	0.956785
B	Wa	Sc5	Lt;Wa;Sp;Ap;Wa;Sc5	5	3	1.3373	0.9547
B	Wa	Sc8	Lt;Wa;Sp;Ap;Wa;Sc8	5	1	1.2938	0.962221
B	Wa	Sc8	Lt;Wa;Sp;Ap;Wa;Sc8	5	2	1.2559	0.958828
B	Wa	Sc8	Lt;Wa;Sp;Ap;Wa;Sc8	5	3	1.2331	0.9567
B	Zb	-	Lt;Wa;Sp;Ap;Zb;	5	1	1.4136	0.963053
B	Zb	-	Lt;Wa;Sp;Ap;Zb;	5	2	1.3834	0.956402
B	Zb	-	Lt;Wa;Sp;Ap;Zb;	5	3	1.3744	0.955679
B	Zb	Sc5	Lt;Wa;Sp;Ap;Zb;Sc5	5	1	1.3609	0.962179
B	Zb	Sc5	Lt;Wa;Sp;Ap;Zb;Sc5	5	2	1.3625	0.956147
B	Zb	Sc5	Lt;Wa;Sp;Ap;Zb;Sc5	5	3	1.3007	0.956232
B	Zb	Sc8	Lt;Wa;Sp;Ap;Zb;Sc8	5	1	1.3371	0.96143
B	Zb	Sc8	Lt;Wa;Sp;Ap;Zb;Sc8	5	2	1.2506	0.957679
B	Zb	Sc8	Lt;Wa;Sp;Ap;Zb;Sc8	5	3	1.3165	0.95653
B	-	Sc5	Sc5	0	1	1.3704	0.962346
B	-	Sc5	Sc5	0	2	1.3769	0.956487
B	-	Sc5	Sc5	0	3	1.4191	0.928572
B	-	Sc8	Sc8	0	1	1.3445	0.963261
B	-	Sc8	Sc8	0	2	1.2824	0.955381
B	-	Sc8	Sc8	0	3	1.2884	0.955764
C	-	-	Lt;Hop;Zb;Td;	4	1	1.2556	0.898452
C	-	-	Lt;Hop;Zb;Td;	4	2	1.2676	0.929891
C	-	-	Lt;Hop;Zb;Td;	4	3	1.1028	0.942487
C	Ap	-	Lt;Hop;Zb;Td;Ap;	5	1	1.2865	0.847121
C	Ap	-	Lt;Hop;Zb;Td;Ap;	5	2	1.2854	0.829849
C	Ap	-	Lt;Hop;Zb;Td;Ap;	5	3	1.2874	0.844785
C	Ap	Sc5	Lt;Hop;Zb;Td;Ap;Sc5	5	1	1.343	0.963718
C	Ap	Sc5	Lt;Hop;Zb;Td;Ap;Sc5	5	2	1.3119	0.945466
C	Ap	Sc5	Lt;Hop;Zb;Td;Ap;Sc5	5	3	1.2805	0.918147
C	Ap	Sc8	Lt;Hop;Zb;Td;Ap;Sc8	5	1	1.3055	0.895873
C	Ap	Sc8	Lt;Hop;Zb;Td;Ap;Sc8	5	2	1.2348	0.86704
C	Ap	Sc8	Lt;Hop;Zb;Td;Ap;Sc8	5	3	1.038	0.86653
C	Hop	-	Lt;Hop;Zb;Td;Hop;	5	1	1.3611	0.963344
C	Hop	-	Lt;Hop;Zb;Td;Hop;	5	2	1.2691	0.9567
C	Hop	-	Lt;Hop;Zb;Td;Hop;	5	3	1.2325	0.95504
C	Hop	Sc5	Lt;Hop;Zb;Td;Hop;Sc5	5	1	1.2634	0.963011
C	Hop	Sc5	Lt;Hop;Zb;Td;Hop;Sc5	5	2	1.2601	0.95687
C	Hop	Sc5	Lt;Hop;Zb;Td;Hop;Sc5	5	3	1.0908	0.930445
C	Hop	Sc8	Lt;Hop;Zb;Td;Hop;Sc8	5	1	1.2997	0.962554
C	Hop	Sc8	Lt;Hop;Zb;Td;Hop;Sc8	5	2	1.2539	0.956274
C	Hop	Sc8	Lt;Hop;Zb;Td;Hop;Sc8	5	3	1.2922	0.956019
C	Ku	-	Lt;Hop;Zb;Td;Ku;	5	1	1.0977	0.864675
C	Ku	-	Lt;Hop;Zb;Td;Ku;	5	2	1.2546	0.852445
C	Ku	-	Lt;Hop;Zb;Td;Ku;	5	3	1.2613	0.852955
C	Ku	Sc5	Lt;Hop;Zb;Td;Ku;Sc5	5	1	1.33	0.962429
C	Ku	Sc5	Lt;Hop;Zb;Td;Ku;Sc5	5	2	1.3068	0.948913
C	Ku	Sc5	Lt;Hop;Zb;Td;Ku;Sc5	5	3	1.2106	0.92036
C	Ku	Sc8	Lt;Hop;Zb;Td;Ku;Sc8	5	1	1.3216	0.927529
C	Ku	Sc8	Lt;Hop;Zb;Td;Ku;Sc8	5	2	1.2773	0.90287
C	Ku	Sc8	Lt;Hop;Zb;Td;Ku;Sc8	5	3	1.1976	0.906274
C	Lt	-	Lt;Hop;Zb;Td;Lt;	5	1	1.4781	0.961222
C	Lt	-	Lt;Hop;Zb;Td;Lt;	5	2	1.3802	0.956615
C	Lt	-	Lt;Hop;Zb;Td;Lt;	5	3	1.2848	0.954955
C	Lt	Sc5	Lt;Hop;Zb;Td;Lt;Sc5	5	1	1.3058	0.961805
C	Lt	Sc5	Lt;Hop;Zb;Td;Lt;Sc5	5	2	1.3256	0.957466
C	Lt	Sc5	Lt;Hop;Zb;Td;Lt;Sc5	5	3	1.2875	0.928743
C	Lt	Sc8	Lt;Hop;Zb;Td;Lt;Sc8	5	1	1.3818	0.963178
C	Lt	Sc8	Lt;Hop;Zb;Td;Lt;Sc8	5	2	1.3324	0.957211
C	Lt	Sc8	Lt;Hop;Zb;Td;Lt;Sc8	5	3	1.5032	0.9567
C	Mp	-	Lt;Hop;Zb;Td;Mp;	5	1	1.3798	0.701447
C	Mp	-	Lt;Hop;Zb;Td;Mp;	5	2	1.3482	0.719764
C	Mp	-	Lt;Hop;Zb;Td;Mp;	5	3	1.2933	0.705636
C	Mp	Sc5	Lt;Hop;Zb;Td;Mp;Sc5	5	1	1.3109	0.952653
C	Mp	Sc5	Lt;Hop;Zb;Td;Mp;Sc5	5	2	1.3933	0.890615
C	Mp	Sc5	Lt;Hop;Zb;Td;Mp;Sc5	5	3	1.3366	0.913253
C	Mp	Sc8	Lt;Hop;Zb;Td;Mp;Sc8	5	1	1.2608	0.83277
C	Mp	Sc8	Lt;Hop;Zb;Td;Mp;Sc8	5	2	1.3355	0.78053
C	Mp	Sc8	Lt;Hop;Zb;Td;Mp;Sc8	5	3	1.1043	0.792487
C	Pk	-	Lt;Hop;Zb;Td;Pk;	5	1	1.2145	0.794417
C	Pk	-	Lt;Hop;Zb;Td;Pk;	5	2	1.2202	0.834104
C	Pk	-	Lt;Hop;Zb;Td;Pk;	5	3	1.0024	0.856402
C	Pk	Sc5	Lt;Hop;Zb;Td;Pk;Sc5	5	1	1.2336	0.963926
C	Pk	Sc5	Lt;Hop;Zb;Td;Pk;Sc5	5	2	1.2711	0.935466
C	Pk	Sc5	Lt;Hop;Zb;Td;Pk;Sc5	5	3	1.1427	0.913168
C	Pk	Sc8	Lt;Hop;Zb;Td;Pk;Sc8	5	1	1.0941	0.850366
C	Pk	Sc8	Lt;Hop;Zb;Td;Pk;Sc8	5	2	1.1574	0.852657
C	Pk	Sc8	Lt;Hop;Zb;Td;Pk;Sc8	5	3	1.2238	0.860147
C	Sc5	Sc5	Lt;Hop;Zb;Td;Sc5	4	1	1.2911	0.963801
C	Sc5	Sc5	Lt;Hop;Zb;Td;Sc5	4	2	1.27	0.934232
C	Sc5	Sc5	Lt;Hop;Zb;Td;Sc5	4	3	1.1391	0.911381
C	Sc8	Sc8	Lt;Hop;Zb;Td;Sc8	4	1	1.237	0.924534
C	Sc8	Sc8	Lt;Hop;Zb;Td;Sc8	4	2	1.2106	0.924317
C	Sc8	Sc8	Lt;Hop;Zb;Td;Sc8	4	3	1.2736	0.936487
C	Sp	-	Lt;Hop;Zb;Td;Sp;	5	1	1.2506	0.955524
C	Sp	-	Lt;Hop;Zb;Td;Sp;	5	2	1.2858	0.928104
C	Sp	-	Lt;Hop;Zb;Td;Sp;	5	3	1.1386	0.911977
C	Sp	Sc5	Lt;Hop;Zb;Td;Sp;Sc5	5	1	1.2866	0.962387
C	Sp	Sc5	Lt;Hop;Zb;Td;Sp;Sc5	5	2	1.2229	0.954785
C	Sp	Sc5	Lt;Hop;Zb;Td;Sp;Sc5	5	3	1.188	0.923679
C	Sp	Sc8	Lt;Hop;Zb;Td;Sp;Sc8	5	1	1.2816	0.957437
C	Sp	Sc8	Lt;Hop;Zb;Td;Sp;Sc8	5	2	1.2604	0.934402
C	Sp	Sc8	Lt;Hop;Zb;Td;Sp;Sc8	5	3	1.2477	0.948317
C	Td	-	Lt;Hop;Zb;Td;Td;	5	1	1.1459	0.844334
C	Td	-	Lt;Hop;Zb;Td;Td;	5	2	1.2322	0.839764
C	Td	-	Lt;Hop;Zb;Td;Td;	5	3	1.133	0.8647
C	Td	Sc5	Lt;Hop;Zb;Td;Td;Sc5	5	1	1.2874	0.964134
C	Td	Sc5	Lt;Hop;Zb;Td;Td;Sc5	5	2	1.2703	0.937296
C	Td	Sc5	Lt;Hop;Zb;Td;Td;Sc5	5	3	1.1967	0.912232
C	Td	Sc8	Lt;Hop;Zb;Td;Td;Sc8	5	1	1.2265	0.874908
C	Td	Sc8	Lt;Hop;Zb;Td;Td;Sc8	5	2	1.2026	0.850955
C	Td	Sc8	Lt;Hop;Zb;Td;Td;Sc8	5	3	1.1545	0.848743
C	Wa	-	Lt;Hop;Zb;Td;Wa;	5	1	1.353	0.811347
C	Wa	-	Lt;Hop;Zb;Td;Wa;	5	2	1.3607	0.764317
C	Wa	-	Lt;Hop;Zb;Td;Wa;	5	3	1.2797	0.761934
C	Wa	Sc5	Lt;Hop;Zb;Td;Wa;Sc5	5	1	1.3495	0.960599
C	Wa	Sc5	Lt;Hop;Zb;Td;Wa;Sc5	5	2	1.345	0.943806
C	Wa	Sc5	Lt;Hop;Zb;Td;Wa;Sc5	5	3	1.2781	0.923679
C	Wa	Sc8	Lt;Hop;Zb;Td;Wa;Sc8	5	1	1.3248	0.906896
C	Wa	Sc8	Lt;Hop;Zb;Td;Wa;Sc8	5	2	1.3288	0.877636
C	Wa	Sc8	Lt;Hop;Zb;Td;Wa;Sc8	5	3	1.173	0.913636
C	Zb	-	Lt;Hop;Zb;Td;Zb;	5	1	1.3175	0.964384
C	Zb	-	Lt;Hop;Zb;Td;Zb;	5	2	1.3151	0.95504
C	Zb	-	Lt;Hop;Zb;Td;Zb;	5	3	1.2982	0.934743
C	Zb	Sc5	Lt;Hop;Zb;Td;Zb;Sc5	5	1	1.2945	0.962429
C	Zb	Sc5	Lt;Hop;Zb;Td;Zb;Sc5	5	2	1.2299	0.957509
C	Zb	Sc5	Lt;Hop;Zb;Td;Zb;Sc5	5	3	1.1836	0.928657
C	Zb	Sc8	Lt;Hop;Zb;Td;Zb;Sc8	5	1	1.3181	0.963427
C	Zb	Sc8	Lt;Hop;Zb;Td;Zb;Sc8	5	2	1.2779	0.956743
C	Zb	Sc8	Lt;Hop;Zb;Td;Zb;Sc8	5	3	1.2297	0.956402
C	-	Sc5	Sc5	0	1	1.3591	0.962886
C	-	Sc5	Sc5	0	2	1.3651	0.932232
C	-	Sc5	Sc5	0	3	1.3731	0.911168
C	-	Sc8	Sc8	0	1	1.3319	0.950782
C	-	Sc8	Sc8	0	2	1.3384	0.944189
C	-	Sc8	Sc8	0	3	1.2586	0.956657
D	-	Sc5	Sc5	0	1	1.3583	0.95544
D	-	Sc5	Sc5	0	2	1.2971	0.919806
D	-	Sc5	Sc5	0	3	1.4101	0.898743
D	-	Sc8	Sc8	0	1	1.348	0.936846
D	-	Sc8	Sc8	0	2	1.3063	0.935849
D	-	Sc8	Sc8	0	3	1.3073	0.957168
D	-	-	Zb;Sp;Ap;Mp;	4	1	1.2729	0.476946
D	-	-	Zb;Sp;Ap;Mp;	4	2	1.2877	0.552147
D	-	-	Zb;Sp;Ap;Mp;	4	3	1.2593	0.578402
D	Ap	-	Zb;Sp;Ap;Mp;Ap;	5	1	1.2429	0.51792
D	Ap	-	Zb;Sp;Ap;Mp;Ap;	5	2	1.2873	0.526487
D	Ap	-	Zb;Sp;Ap;Mp;Ap;	5	3	1.2424	0.575849
D	Ap	Sc5	Zb;Sp;Ap;Mp;Ap;Sc5	5	1	1.3608	0.957188
D	Ap	Sc5	Zb;Sp;Ap;Mp;Ap;Sc5	5	2	1.3539	0.9067
D	Ap	Sc5	Zb;Sp;Ap;Mp;Ap;Sc5	5	3	1.304	0.902955
D	Ap	Sc8	Zb;Sp;Ap;Mp;Ap;Sc8	5	1	1.3845	0.899367
D	Ap	Sc8	Zb;Sp;Ap;Mp;Ap;Sc8	5	2	1.3211	0.88887
D	Ap	Sc8	Zb;Sp;Ap;Mp;Ap;Sc8	5	3	1.2457	0.909721
D	Hop	-	Zb;Sp;Ap;Mp;Hop;	5	1	1.4465	0.467628
D	Hop	-	Zb;Sp;Ap;Mp;Hop;	5	2	1.3992	0.515211
D	Hop	-	Zb;Sp;Ap;Mp;Hop;	5	3	1.4003	0.587338
D	Hop	Sc5	Zb;Sp;Ap;Mp;Hop;Sc5	5	1	1.3991	0.922287
D	Hop	Sc5	Zb;Sp;Ap;Mp;Hop;Sc5	5	2	1.4011	0.889126
D	Hop	Sc5	Zb;Sp;Ap;Mp;Hop;Sc5	5	3	1.3265	0.885253
D	Hop	Sc8	Zb;Sp;Ap;Mp;Hop;Sc8	5	1	1.4209	0.946372
D	Hop	Sc8	Zb;Sp;Ap;Mp;Hop;Sc8	5	2	1.3934	0.938317
D	Hop	Sc8	Zb;Sp;Ap;Mp;Hop;Sc8	5	3	1.4306	0.954657
D	Ku	-	Zb;Sp;Ap;Mp;Ku;	5	1	1.134	0.567836
D	Ku	-	Zb;Sp;Ap;Mp;Ku;	5	2	1.2095	0.508615
D	Ku	-	Zb;Sp;Ap;Mp;Ku;	5	3	1.1563	0.589806
D	Ku	Sc5	Zb;Sp;Ap;Mp;Ku;Sc5	5	1	1.334	0.94995
D	Ku	Sc5	Zb;Sp;Ap;Mp;Ku;Sc5	5	2	1.3436	0.889338
D	Ku	Sc5	Zb;Sp;Ap;Mp;Ku;Sc5	5	3	1.2567	0.894615
D	Ku	Sc8	Zb;Sp;Ap;Mp;Ku;Sc8	5	1	1.3477	0.877778
D	Ku	Sc8	Zb;Sp;Ap;Mp;Ku;Sc8	5	2	1.337	0.87253
D	Ku	Sc8	Zb;Sp;Ap;Mp;Ku;Sc8	5	3	1.2418	0.904998
D	Lt	-	Zb;Sp;Ap;Mp;Lt;	5	1	1.502	0.74697
D	Lt	-	Zb;Sp;Ap;Mp;Lt;	5	2	1.4475	0.688572
D	Lt	-	Zb;Sp;Ap;Mp;Lt;	5	3	1.3956	0.731126
D	Lt	Sc5	Zb;Sp;Ap;Mp;Lt;Sc5	5	1	1.3464	0.963011
D	Lt	Sc5	Zb;Sp;Ap;Mp;Lt;Sc5	5	2	1.3636	0.93436
D	Lt	Sc5	Zb;Sp;Ap;Mp;Lt;Sc5	5	3	1.3488	0.909423
D	Lt	Sc8	Zb;Sp;Ap;Mp;Lt;Sc8	5	1	1.477	0.951364
D	Lt	Sc8	Zb;Sp;Ap;Mp;Lt;Sc8	5	2	1.4403	0.947253
D	Lt	Sc8	Zb;Sp;Ap;Mp;Lt;Sc8	5	3	1.0823	0.954785
D	Mp	-	Zb;Sp;Ap;Mp;Mp;	5	1	1.1581	0.511139
D	Mp	-	Zb;Sp;Ap;Mp;Mp;	5	2	1.2159	0.494147
D	Mp	-	Zb;Sp;Ap;Mp;Mp;	5	3	1.1913	0.523296
D	Mp	Sc5	Zb;Sp;Ap;Mp;Mp;Sc5	5	1	1.3134	0.918627
D	Mp	Sc5	Zb;Sp;Ap;Mp;Mp;Sc5	5	2	1.2866	0.846913
D	Mp	Sc5	Zb;Sp;Ap;Mp;Mp;Sc5	5	3	1.3243	0.864615
D	Mp	Sc8	Zb;Sp;Ap;Mp;Mp;Sc8	5	1	1.251	0.850532
D	Mp	Sc8	Zb;Sp;Ap;Mp;Mp;Sc8	5	2	1.263	0.839338
D	Mp	Sc8	Zb;Sp;Ap;Mp;Mp;Sc8	5	3	1.1853	0.868955
D	Pk	-	Zb;Sp;Ap;Mp;Pk;	5	1	1.0478	0.437845
D	Pk	-	Zb;Sp;Ap;Mp;Pk;	5	2	1.0976	0.454019
D	Pk	-	Zb;Sp;Ap;Mp;Pk;	5	3	1.1337	0.54687
D	Pk	Sc5	Zb;Sp;Ap;Mp;Pk;Sc5	5	1	1.2705	0.895956
D	Pk	Sc5	Zb;Sp;Ap;Mp;Pk;Sc5	5	2	1.3093	0.849594
D	Pk	Sc5	Zb;Sp;Ap;Mp;Pk;Sc5	5	3	1.3281	0.847891
D	Pk	Sc8	Zb;Sp;Ap;Mp;Pk;Sc8	5	1	1.2349	0.862637
D	Pk	Sc8	Zb;Sp;Ap;Mp;Pk;Sc8	5	2	1.1904	0.8447
D	Pk	Sc8	Zb;Sp;Ap;Mp;Pk;Sc8	5	3	1.116	0.836572
D	Sc5	Sc5	Zb;Sp;Ap;Mp;Sc5	4	1	1.3364	0.956023
D	Sc5	Sc5	Zb;Sp;Ap;Mp;Sc5	4	2	1.3559	0.919551
D	Sc5	Sc5	Zb;Sp;Ap;Mp;Sc5	4	3	1.3104	0.8987
D	Sc8	Sc8	Zb;Sp;Ap;Mp;Sc8	4	1	1.3249	0.924991
D	Sc8	Sc8	Zb;Sp;Ap;Mp;Sc8	4	2	1.3244	0.930743
D	Sc8	Sc8	Zb;Sp;Ap;Mp;Sc8	4	3	1.2985	0.957253
D	Sp	-	Zb;Sp;Ap;Mp;Sp;	5	1	1.2844	0.629775
D	Sp	-	Zb;Sp;Ap;Mp;Sp;	5	2	1.3158	0.603168
D	Sp	-	Zb;Sp;Ap;Mp;Sp;	5	3	1.2704	0.636572
D	Sp	Sc5	Zb;Sp;Ap;Mp;Sp;Sc5	5	1	1.3636	0.962637
D	Sp	Sc5	Zb;Sp;Ap;Mp;Sp;Sc5	5	2	1.3419	0.926445
D	Sp	Sc5	Zb;Sp;Ap;Mp;Sp;Sc5	5	3	1.2999	0.907764
D	Sp	Sc8	Zb;Sp;Ap;Mp;Sp;Sc8	5	1	1.3606	0.943419
D	Sp	Sc8	Zb;Sp;Ap;Mp;Sp;Sc8	5	2	1.3453	0.933849
D	Sp	Sc8	Zb;Sp;Ap;Mp;Sp;Sc8	5	3	1.3794	0.953849
D	Td	-	Zb;Sp;Ap;Mp;Td;	5	1	1.2107	0.624326
D	Td	-	Zb;Sp;Ap;Mp;Td;	5	2	1.2976	0.629296
D	Td	-	Zb;Sp;Ap;Mp;Td;	5	3	1.1509	0.662615
D	Td	Sc5	Zb;Sp;Ap;Mp;Td;Sc5	5	1	1.3444	0.957229
D	Td	Sc5	Zb;Sp;Ap;Mp;Td;Sc5	5	2	1.2722	0.907977
D	Td	Sc5	Zb;Sp;Ap;Mp;Td;Sc5	5	3	1.4089	0.899977
D	Td	Sc8	Zb;Sp;Ap;Mp;Td;Sc8	5	1	1.2329	0.86663
D	Td	Sc8	Zb;Sp;Ap;Mp;Td;Sc8	5	2	1.2924	0.868062
D	Td	Sc8	Zb;Sp;Ap;Mp;Td;Sc8	5	3	1.2959	0.899806
D	Wa	-	Zb;Sp;Ap;Mp;Wa;	5	1	1.3386	0.658227
D	Wa	-	Zb;Sp;Ap;Mp;Wa;	5	2	1.3208	0.591211
D	Wa	-	Zb;Sp;Ap;Mp;Wa;	5	3	1.3161	0.679849
D	Wa	Sc5	Zb;Sp;Ap;Mp;Wa;Sc5	5	1	1.3287	0.962637
D	Wa	Sc5	Zb;Sp;Ap;Mp;Wa;Sc5	5	2	1.3197	0.928147
D	Wa	Sc5	Zb;Sp;Ap;Mp;Wa;Sc5	5	3	1.3236	0.908615
D	Wa	Sc8	Zb;Sp;Ap;Mp;Wa;Sc8	5	1	1.3636	0.944667
D	Wa	Sc8	Zb;Sp;Ap;Mp;Wa;Sc8	5	2	1.3322	0.934785
D	Wa	Sc8	Zb;Sp;Ap;Mp;Wa;Sc8	5	3	1.3105	0.955891
D	Zb	-	Zb;Sp;Ap;Mp;Zb;	5	1	1.3399	0.522287
D	Zb	-	Zb;Sp;Ap;Mp;Zb;	5	2	1.3312	0.583977
D	Zb	-	Zb;Sp;Ap;Mp;Zb;	5	3	1.2841	0.623891
D	Zb	Sc5	Zb;Sp;Ap;Mp;Zb;Sc5	5	1	1.2638	0.962013
D	Zb	Sc5	Zb;Sp;Ap;Mp;Zb;Sc5	5	2	1.3174	0.915338
D	Zb	Sc5	Zb;Sp;Ap;Mp;Zb;Sc5	5	3	1.3098	0.909849
D	Zb	Sc8	Zb;Sp;Ap;Mp;Zb;Sc8	5	1	1.3773	0.951946
D	Zb	Sc8	Zb;Sp;Ap;Mp;Zb;Sc8	5	2	1.3491	0.943594
D	Zb	Sc8	Zb;Sp;Ap;Mp;Zb;Sc8	5	3	1.3544	0.956402
E	-	-	Lt;Hop;Ku;Ap;	4	1	1.2941	0.723993
E	-	-	Lt;Hop;Ku;Ap;	4	2	1.356	0.753764
E	-	-	Lt;Hop;Ku;Ap;	4	3	1.269	0.809806
E	Ap	-	Lt;Hop;Ku;Ap;Ap;	5	1	1.3155	0.702903
E	Ap	-	Lt;Hop;Ku;Ap;Ap;	5	2	1.3382	0.750998
E	Ap	-	Lt;Hop;Ku;Ap;Ap;	5	3	1.2811	0.743423
E	Ap	Sc5	Lt;Hop;Ku;Ap;Ap;Sc5	5	1	1.3246	0.935557
E	Ap	Sc5	Lt;Hop;Ku;Ap;Ap;Sc5	5	2	1.2533	0.863126
E	Ap	Sc5	Lt;Hop;Ku;Ap;Ap;Sc5	5	3	1.2558	0.881083
E	Ap	Sc8	Lt;Hop;Ku;Ap;Ap;Sc8	5	1	1.3321	0.856189
E	Ap	Sc8	Lt;Hop;Ku;Ap;Ap;Sc8	5	2	1.2395	0.839296
E	Ap	Sc8	Lt;Hop;Ku;Ap;Ap;Sc8	5	3	1.1658	0.859466
E	Hop	-	Lt;Hop;Ku;Ap;Hop;	5	1	1.3297	0.94371
E	Hop	-	Lt;Hop;Ku;Ap;Hop;	5	2	1.305	0.896445
E	Hop	-	Lt;Hop;Ku;Ap;Hop;	5	3	1.2699	0.851423
E	Hop	Sc5	Lt;Hop;Ku;Ap;Hop;Sc5	5	1	1.2887	0.947246
E	Hop	Sc5	Lt;Hop;Ku;Ap;Hop;Sc5	5	2	1.269	0.891126
E	Hop	Sc5	Lt;Hop;Ku;Ap;Hop;Sc5	5	3	1.2758	0.872615
E	Hop	Sc8	Lt;Hop;Ku;Ap;Hop;Sc8	5	1	1.3376	0.939093
E	Hop	Sc8	Lt;Hop;Ku;Ap;Hop;Sc8	5	2	1.2418	0.938445
E	Hop	Sc8	Lt;Hop;Ku;Ap;Hop;Sc8	5	3	1.3189	0.955806
E	Ku	-	Lt;Hop;Ku;Ap;Ku;	5	1	1.2506	0.639259
E	Ku	-	Lt;Hop;Ku;Ap;Ku;	5	2	1.3677	0.654062
E	Ku	-	Lt;Hop;Ku;Ap;Ku;	5	3	1.3231	0.672147
E	Ku	Sc5	Lt;Hop;Ku;Ap;Ku;Sc5	5	1	1.3057	0.914176
E	Ku	Sc5	Lt;Hop;Ku;Ap;Ku;Sc5	5	2	1.3222	0.8527
E	Ku	Sc5	Lt;Hop;Ku;Ap;Ku;Sc5	5	3	1.3075	0.861211
E	Ku	Sc8	Lt;Hop;Ku;Ap;Ku;Sc8	5	1	1.3486	0.845166
E	Ku	Sc8	Lt;Hop;Ku;Ap;Ku;Sc8	5	2	1.3185	0.852104
E	Ku	Sc8	Lt;Hop;Ku;Ap;Ku;Sc8	5	3	1.1937	0.876445
E	Lt	-	Lt;Hop;Ku;Ap;Lt;	5	1	1.1027	0.51208
E	Lt	-	Lt;Hop;Ku;Ap;Lt;	5	2	1.4664	0.523806
E	Lt	-	Lt;Hop;Ku;Ap;Lt;	5	3	1.3966	0.57436
E	Lt	Sc5	Lt;Hop;Ku;Ap;Lt;Sc5	5	1	1.3676	0.957978
E	Lt	Sc5	Lt;Hop;Ku;Ap;Lt;Sc5	5	2	1.3671	0.92053
E	Lt	Sc5	Lt;Hop;Ku;Ap;Lt;Sc5	5	3	1.3625	0.897721
E	Lt	Sc8	Lt;Hop;Ku;Ap;Lt;Sc8	5	1	1.519	0.938011
E	Lt	Sc8	Lt;Hop;Ku;Ap;Lt;Sc8	5	2	1.4727	0.937764
E	Lt	Sc8	Lt;Hop;Ku;Ap;Lt;Sc8	5	3	1.3223	0.955934
E	Mp	-	Lt;Hop;Ku;Ap;Mp;	5	1	1.3534	0.57599
E	Mp	-	Lt;Hop;Ku;Ap;Mp;	5	2	1.3815	0.557977
E	Mp	-	Lt;Hop;Ku;Ap;Mp;	5	3	1.3474	0.582019
E	Mp	Sc5	Lt;Hop;Ku;Ap;Mp;Sc5	5	1	1.3256	0.850324
E	Mp	Sc5	Lt;Hop;Ku;Ap;Mp;Sc5	5	2	1.2862	0.774487
E	Mp	Sc5	Lt;Hop;Ku;Ap;Mp;Sc5	5	3	1.3069	0.755296
E	Mp	Sc8	Lt;Hop;Ku;Ap;Mp;Sc8	5	1	1.3451	0.788594
E	Mp	Sc8	Lt;Hop;Ku;Ap;Mp;Sc8	5	2	1.2999	0.76636
E	Mp	Sc8	Lt;Hop;Ku;Ap;Mp;Sc8	5	3	1.2299	0.78636
E	Pk	-	Lt;Hop;Ku;Ap;Pk;	5	1	1.2356	0.746705
E	Pk	-	Lt;Hop;Ku;Ap;Pk;	5	2	1.2319	0.742572
E	Pk	-	Lt;Hop;Ku;Ap;Pk;	5	3	1.2254	0.796189
E	Pk	Sc5	Lt;Hop;Ku;Ap;Pk;Sc5	5	1	1.2096	0.920207
E	Pk	Sc5	Lt;Hop;Ku;Ap;Pk;Sc5	5	2	1.1857	0.854189
E	Pk	Sc5	Lt;Hop;Ku;Ap;Pk;Sc5	5	3	1.2268	0.863296
E	Pk	Sc8	Lt;Hop;Ku;Ap;Pk;Sc8	5	1	1.241	0.875199
E	Pk	Sc8	Lt;Hop;Ku;Ap;Pk;Sc8	5	2	1.2191	0.846147
E	Pk	Sc8	Lt;Hop;Ku;Ap;Pk;Sc8	5	3	1.1178	0.856445
E	Sc5	Sc5	Lt;Hop;Ku;Ap;Sc5	4	1	1.3305	0.944417
E	Sc5	Sc5	Lt;Hop;Ku;Ap;Sc5	4	2	1.2599	0.906445
E	Sc5	Sc5	Lt;Hop;Ku;Ap;Sc5	4	3	1.2788	0.889721
E	Sc8	Sc8	Lt;Hop;Ku;Ap;Sc8	4	1	1.267	0.890715
E	Sc8	Sc8	Lt;Hop;Ku;Ap;Sc8	4	2	1.304	0.90287
E	Sc8	Sc8	Lt;Hop;Ku;Ap;Sc8	4	3	1.2208	0.914657
E	Sp	-	Lt;Hop;Ku;Ap;Sp;	5	1	1.3389	0.784517
E	Sp	-	Lt;Hop;Ku;Ap;Sp;	5	2	1.3665	0.776955
E	Sp	-	Lt;Hop;Ku;Ap;Sp;	5	3	1.2763	0.802147
E	Sp	Sc5	Lt;Hop;Ku;Ap;Sp;Sc5	5	1	1.302	0.945083
E	Sp	Sc5	Lt;Hop;Ku;Ap;Sp;Sc5	5	2	1.29	0.8907
E	Sp	Sc5	Lt;Hop;Ku;Ap;Sp;Sc5	5	3	1.305	0.892062
E	Sp	Sc8	Lt;Hop;Ku;Ap;Sp;Sc8	5	1	1.3471	0.908935
E	Sp	Sc8	Lt;Hop;Ku;Ap;Sp;Sc8	5	2	1.3529	0.888104
E	Sp	Sc8	Lt;Hop;Ku;Ap;Sp;Sc8	5	3	1.1943	0.924998
E	Td	-	Lt;Hop;Ku;Ap;Td;	5	1	1.2987	0.797204
E	Td	-	Lt;Hop;Ku;Ap;Td;	5	2	1.3504	0.799551
E	Td	-	Lt;Hop;Ku;Ap;Td;	5	3	1.2882	0.832828
E	Td	Sc5	Lt;Hop;Ku;Ap;Td;Sc5	5	1	1.2226	0.935141
E	Td	Sc5	Lt;Hop;Ku;Ap;Td;Sc5	5	2	1.2685	0.880019
E	Td	Sc5	Lt;Hop;Ku;Ap;Td;Sc5	5	3	1.2695	0.889509
E	Td	Sc8	Lt;Hop;Ku;Ap;Td;Sc8	5	1	1.2225	0.870041
E	Td	Sc8	Lt;Hop;Ku;Ap;Td;Sc8	5	2	1.2531	0.869594
E	Td	Sc8	Lt;Hop;Ku;Ap;Td;Sc8	5	3	1.1366	0.869551
E	Wa	-	Lt;Hop;Ku;Ap;Wa;	5	1	1.3562	0.728735
E	Wa	-	Lt;Hop;Ku;Ap;Wa;	5	2	1.3878	0.685806
E	Wa	-	Lt;Hop;Ku;Ap;Wa;	5	3	1.3305	0.704572
E	Wa	Sc5	Lt;Hop;Ku;Ap;Wa;Sc5	5	1	1.2889	0.823373
E	Wa	Sc5	Lt;Hop;Ku;Ap;Wa;Sc5	5	2	1.2533	0.786104
E	Wa	Sc5	Lt;Hop;Ku;Ap;Wa;Sc5	5	3	1.2839	0.811466
E	Wa	Sc8	Lt;Hop;Ku;Ap;Wa;Sc8	5	1	1.3216	0.863885
E	Wa	Sc8	Lt;Hop;Ku;Ap;Wa;Sc8	5	2	1.2915	0.843594
E	Wa	Sc8	Lt;Hop;Ku;Ap;Wa;Sc8	5	3	1.1821	0.893721
E	Zb	-	Lt;Hop;Ku;Ap;Zb;	5	1	1.3556	0.898868
E	Zb	-	Lt;Hop;Ku;Ap;Zb;	5	2	1.3448	0.890743
E	Zb	-	Lt;Hop;Ku;Ap;Zb;	5	3	1.3083	0.879509
E	Zb	Sc5	Lt;Hop;Ku;Ap;Zb;Sc5	5	1	1.2899	0.958643
E	Zb	Sc5	Lt;Hop;Ku;Ap;Zb;Sc5	5	2	1.2587	0.907849
E	Zb	Sc5	Lt;Hop;Ku;Ap;Zb;Sc5	5	3	1.2574	0.89853
E	Zb	Sc8	Lt;Hop;Ku;Ap;Zb;Sc8	5	1	1.3509	0.938801
E	Zb	Sc8	Lt;Hop;Ku;Ap;Zb;Sc8	5	2	1.3204	0.937083
E	Zb	Sc8	Lt;Hop;Ku;Ap;Zb;Sc8	5	3	1.2484	0.956445
E	-	Sc5	Sc5	0	1	1.3703	0.946996
E	-	Sc5	Sc5	0	2	1.328	0.911977
E	-	Sc5	Sc5	0	3	1.3396	0.889679
E	-	Sc8	Sc8	0	1	1.3029	0.929733
E	-	Sc8	Sc8	0	2	1.4499	0.927594
E	-	Sc8	Sc8	0	3	1.3216	0.953806
F	-	Sc5	Sc5	0	1	1.3528	0.942212
F	-	Sc5	Sc5	0	2	1.2881	0.906487
F	-	Sc5	Sc5	0	3	1.3469	0.884019
F	-	Sc8	Sc8	0	1	1.3186	0.925282
F	-	Sc8	Sc8	0	2	1.3896	0.928019
F	-	Sc8	Sc8	0	3	1.2958	0.94853
F	-	-	Sp;Ap;Mp;Pk;	4	1	1.132	0.386222
F	-	-	Sp;Ap;Mp;Pk;	4	2	1.1475	0.388828
F	-	-	Sp;Ap;Mp;Pk;	4	3	1.1159	0.464955
F	Ap	-	Sp;Ap;Mp;Pk;Ap;	5	1	1.1725	0.414841
F	Ap	-	Sp;Ap;Mp;Pk;Ap;	5	2	1.1705	0.410743
F	Ap	-	Sp;Ap;Mp;Pk;Ap;	5	3	1.1485	0.447849
F	Ap	Sc5	Sp;Ap;Mp;Pk;Ap;Sc5	5	1	1.2779	0.816173
F	Ap	Sc5	Sp;Ap;Mp;Pk;Ap;Sc5	5	2	1.249	0.742572
F	Ap	Sc5	Sp;Ap;Mp;Pk;Ap;Sc5	5	3	1.2661	0.766572
F	Ap	Sc8	Sp;Ap;Mp;Pk;Ap;Sc8	5	1	1.2715	0.818044
F	Ap	Sc8	Sp;Ap;Mp;Pk;Ap;Sc8	5	2	1.1968	0.811891
F	Ap	Sc8	Sp;Ap;Mp;Pk;Ap;Sc8	5	3	1.1814	0.816317
F	Hop	-	Sp;Ap;Mp;Pk;Hop;	5	1	1.3183	0.423743
F	Hop	-	Sp;Ap;Mp;Pk;Hop;	5	2	1.3166	0.481381
F	Hop	-	Sp;Ap;Mp;Pk;Hop;	5	3	1.2995	0.503253
F	Hop	Sc5	Sp;Ap;Mp;Pk;Hop;Sc5	5	1	1.2537	0.794126
F	Hop	Sc5	Sp;Ap;Mp;Pk;Hop;Sc5	5	2	1.2225	0.749551
F	Hop	Sc5	Sp;Ap;Mp;Pk;Hop;Sc5	5	3	1.2553	0.741934
F	Hop	Sc8	Sp;Ap;Mp;Pk;Hop;Sc8	5	1	1.3154	0.841713
F	Hop	Sc8	Sp;Ap;Mp;Pk;Hop;Sc8	5	2	1.3074	0.832913
F	Hop	Sc8	Sp;Ap;Mp;Pk;Hop;Sc8	5	3	1.3294	0.869977
F	Ku	-	Sp;Ap;Mp;Pk;Ku;	5	1	1.1108	0.420998
F	Ku	-	Sp;Ap;Mp;Pk;Ku;	5	2	1.1258	0.433466
F	Ku	-	Sp;Ap;Mp;Pk;Ku;	5	3	1.0615	0.463679
F	Ku	Sc5	Sp;Ap;Mp;Pk;Ku;Sc5	5	1	1.2272	0.809725
F	Ku	Sc5	Sp;Ap;Mp;Pk;Ku;Sc5	5	2	1.2219	0.739934
F	Ku	Sc5	Sp;Ap;Mp;Pk;Ku;Sc5	5	3	1.1596	0.705083
F	Ku	Sc8	Sp;Ap;Mp;Pk;Ku;Sc8	5	1	1.2894	0.806356
F	Ku	Sc8	Sp;Ap;Mp;Pk;Ku;Sc8	5	2	1.2167	0.796317
F	Ku	Sc8	Sp;Ap;Mp;Pk;Ku;Sc8	5	3	1.1097	0.792402
F	Lt	-	Sp;Ap;Mp;Pk;Lt;	5	1	1.3491	0.680378
F	Lt	-	Sp;Ap;Mp;Pk;Lt;	5	2	1.3021	0.653977
F	Lt	-	Sp;Ap;Mp;Pk;Lt;	5	3	1.2861	0.70687
F	Lt	Sc5	Sp;Ap;Mp;Pk;Lt;Sc5	5	1	1.2952	0.82688
F	Lt	Sc5	Sp;Ap;Mp;Pk;Lt;Sc5	5	2	1.2871	0.820998
F	Lt	Sc5	Sp;Ap;Mp;Pk;Lt;Sc5	5	3	1.2473	0.836445
F	Lt	Sc8	Sp;Ap;Mp;Pk;Lt;Sc8	5	1	1.3674	0.928402
F	Lt	Sc8	Sp;Ap;Mp;Pk;Lt;Sc8	5	2	1.2945	0.932147
F	Lt	Sc8	Sp;Ap;Mp;Pk;Lt;Sc8	5	3	1.3674	0.955423
F	Mp	-	Sp;Ap;Mp;Pk;Mp;	5	1	1.1116	0.382354
F	Mp	-	Sp;Ap;Mp;Pk;Mp;	5	2	1.1517	0.379636
F	Mp	-	Sp;Ap;Mp;Pk;Mp;	5	3	1.1094	0.463977
F	Mp	Sc5	Sp;Ap;Mp;Pk;Mp;Sc5	5	1	1.2314	0.78693
F	Mp	Sc5	Sp;Ap;Mp;Pk;Mp;Sc5	5	2	1.1996	0.720615
F	Mp	Sc5	Sp;Ap;Mp;Pk;Mp;Sc5	5	3	1.2504	0.738445
F	Mp	Sc8	Sp;Ap;Mp;Pk;Mp;Sc8	5	1	1.2646	0.78252
F	Mp	Sc8	Sp;Ap;Mp;Pk;Mp;Sc8	5	2	1.1766	0.797296
F	Mp	Sc8	Sp;Ap;Mp;Pk;Mp;Sc8	5	3	1.0728	0.763721
F	Pk	-	Sp;Ap;Mp;Pk;Pk;	5	1	1.0758	0.344584
F	Pk	-	Sp;Ap;Mp;Pk;Pk;	5	2	1.1066	0.349509
F	Pk	-	Sp;Ap;Mp;Pk;Pk;	5	3	1.1033	0.428913
F	Pk	Sc5	Sp;Ap;Mp;Pk;Pk;Sc5	5	1	1.2218	0.763801
F	Pk	Sc5	Sp;Ap;Mp;Pk;Pk;Sc5	5	2	1.1855	0.73236
F	Pk	Sc5	Sp;Ap;Mp;Pk;Pk;Sc5	5	3	1.1807	0.70087
F	Pk	Sc8	Sp;Ap;Mp;Pk;Pk;Sc8	5	1	1.1586	0.78693
F	Pk	Sc8	Sp;Ap;Mp;Pk;Pk;Sc8	5	2	1.1143	0.780147
F	Pk	Sc8	Sp;Ap;Mp;Pk;Pk;Sc8	5	3	1.118	0.739338
F	Sc5	Sc5	Sp;Ap;Mp;Pk;Sc5	4	1	1.258	0.851447
F	Sc5	Sc5	Sp;Ap;Mp;Pk;Sc5	4	2	1.218	0.845891
F	Sc5	Sc5	Sp;Ap;Mp;Pk;Sc5	4	3	1.2474	0.824572
F	Sc8	Sc8	Sp;Ap;Mp;Pk;Sc8	4	1	1.2851	0.834059
F	Sc8	Sc8	Sp;Ap;Mp;Pk;Sc8	4	2	1.2246	0.859126
F	Sc8	Sc8	Sp;Ap;Mp;Pk;Sc8	4	3	1.1676	0.85053
F	Sp	-	Sp;Ap;Mp;Pk;Sp;	5	1	1.2537	0.597079
F	Sp	-	Sp;Ap;Mp;Pk;Sp;	5	2	1.1623	0.553168
F	Sp	-	Sp;Ap;Mp;Pk;Sp;	5	3	1.096	0.658062
F	Sp	Sc5	Sp;Ap;Mp;Pk;Sp;Sc5	5	1	1.2312	0.857895
F	Sp	Sc5	Sp;Ap;Mp;Pk;Sp;Sc5	5	2	1.2695	0.771721
F	Sp	Sc5	Sp;Ap;Mp;Pk;Sp;Sc5	5	3	1.2177	0.754913
F	Sp	Sc8	Sp;Ap;Mp;Pk;Sp;Sc8	5	1	1.2823	0.863011
F	Sp	Sc8	Sp;Ap;Mp;Pk;Sp;Sc8	5	2	1.2099	0.842274
F	Sp	Sc8	Sp;Ap;Mp;Pk;Sp;Sc8	5	3	1.1468	0.853296
F	Td	-	Sp;Ap;Mp;Pk;Td;	5	1	1.2101	0.561597
F	Td	-	Sp;Ap;Mp;Pk;Td;	5	2	1.2654	0.556104
F	Td	-	Sp;Ap;Mp;Pk;Td;	5	3	1.2548	0.605211
F	Td	Sc5	Sp;Ap;Mp;Pk;Td;Sc5	5	1	1.2786	0.83356
F	Td	Sc5	Sp;Ap;Mp;Pk;Td;Sc5	5	2	1.2573	0.798147
F	Td	Sc5	Sp;Ap;Mp;Pk;Td;Sc5	5	3	1.1415	0.770402
F	Td	Sc8	Sp;Ap;Mp;Pk;Td;Sc8	5	1	1.2538	0.795873
F	Td	Sc8	Sp;Ap;Mp;Pk;Td;Sc8	5	2	1.214	0.81287
F	Td	Sc8	Sp;Ap;Mp;Pk;Td;Sc8	5	3	1.1075	0.787296
F	Wa	-	Sp;Ap;Mp;Pk;Wa;	5	1	1.1822	0.447163
F	Wa	-	Sp;Ap;Mp;Pk;Wa;	5	2	1.179	0.453211
F	Wa	-	Sp;Ap;Mp;Pk;Wa;	5	3	1.1218	0.468402
F	Wa	Sc5	Sp;Ap;Mp;Pk;Wa;Sc5	5	1	1.3015	0.842628
F	Wa	Sc5	Sp;Ap;Mp;Pk;Wa;Sc5	5	2	1.2602	0.732743
F	Wa	Sc5	Sp;Ap;Mp;Pk;Wa;Sc5	5	3	1.2925	0.730232
F	Wa	Sc8	Sp;Ap;Mp;Pk;Wa;Sc8	5	1	1.3024	0.849367
F	Wa	Sc8	Sp;Ap;Mp;Pk;Wa;Sc8	5	2	1.3116	0.832104
F	Wa	Sc8	Sp;Ap;Mp;Pk;Wa;Sc8	5	3	1.2379	0.868445
F	Zb	-	Sp;Ap;Mp;Pk;Zb;	5	1	1.2201	0.44084
F	Zb	-	Sp;Ap;Mp;Pk;Zb;	5	2	1.1602	0.488785
F	Zb	-	Sp;Ap;Mp;Pk;Zb;	5	3	1.1469	0.539126
F	Zb	Sc5	Sp;Ap;Mp;Pk;Zb;Sc5	5	1	1.1725	0.856605
F	Zb	Sc5	Sp;Ap;Mp;Pk;Zb;Sc5	5	2	1.2357	0.788785
F	Zb	Sc5	Sp;Ap;Mp;Pk;Zb;Sc5	5	3	1.2324	0.768104
F	Zb	Sc8	Sp;Ap;Mp;Pk;Zb;Sc8	5	1	1.2888	0.86297
F	Zb	Sc8	Sp;Ap;Mp;Pk;Zb;Sc8	5	2	1.2829	0.852998
F	Zb	Sc8	Sp;Ap;Mp;Pk;Zb;Sc8	5	3	1.1926	0.902019
G	-	-	Hop;Zb;Wa;Sp;Pk;	5	1	1.281	0.706064
G	-	-	Hop;Zb;Wa;Sp;Pk;	5	2	1.309	0.69853
G	-	-	Hop;Zb;Wa;Sp;Pk;	5	3	1.2766	0.749551
G	Ap	-	Hop;Zb;Wa;Sp;Pk;Ap;	6	1	1.3631	0.71376
G	Ap	-	Hop;Zb;Wa;Sp;Pk;Ap;	6	2	1.4008	0.687126
G	Ap	-	Hop;Zb;Wa;Sp;Pk;Ap;	6	3	1.3535	0.755338
G	Ap	Sc5	Hop;Zb;Wa;Sp;Pk;Ap;Sc5	6	1	1.3244	0.773826
G	Ap	Sc5	Hop;Zb;Wa;Sp;Pk;Ap;Sc5	6	2	1.2896	0.717977
G	Ap	Sc5	Hop;Zb;Wa;Sp;Pk;Ap;Sc5	6	3	1.3246	0.734572
G	Ap	Sc8	Hop;Zb;Wa;Sp;Pk;Ap;Sc8	6	1	1.2937	0.808019
G	Ap	Sc8	Hop;Zb;Wa;Sp;Pk;Ap;Sc8	6	2	1.253	0.779849
G	Ap	Sc8	Hop;Zb;Wa;Sp;Pk;Ap;Sc8	6	3	1.227	0.795551
G	Hop	-	Hop;Zb;Wa;Sp;Pk;Hop;	6	1	1.3661	0.80594
G	Hop	-	Hop;Zb;Wa;Sp;Pk;Hop;	6	2	1.3831	0.765211
G	Hop	-	Hop;Zb;Wa;Sp;Pk;Hop;	6	3	1.3639	0.78036
G	Hop	Sc5	Hop;Zb;Wa;Sp;Pk;Hop;Sc5	6	1	1.2861	0.865299
G	Hop	Sc5	Hop;Zb;Wa;Sp;Pk;Hop;Sc5	6	2	1.2744	0.76904
G	Hop	Sc5	Hop;Zb;Wa;Sp;Pk;Hop;Sc5	6	3	1.3225	0.776913
G	Hop	Sc8	Hop;Zb;Wa;Sp;Pk;Hop;Sc8	6	1	1.3998	0.904109
G	Hop	Sc8	Hop;Zb;Wa;Sp;Pk;Hop;Sc8	6	2	1.3618	0.88636
G	Hop	Sc8	Hop;Zb;Wa;Sp;Pk;Hop;Sc8	6	3	1.3869	0.937806
G	Ku	-	Hop;Zb;Wa;Sp;Pk;Ku;	6	1	1.2669	0.69995
G	Ku	-	Hop;Zb;Wa;Sp;Pk;Ku;	6	2	1.2963	0.721551
G	Ku	-	Hop;Zb;Wa;Sp;Pk;Ku;	6	3	1.2694	0.752104
G	Ku	Sc5	Hop;Zb;Wa;Sp;Pk;Ku;Sc5	6	1	1.2434	0.805981
G	Ku	Sc5	Hop;Zb;Wa;Sp;Pk;Ku;Sc5	6	2	1.261	0.739891
G	Ku	Sc5	Hop;Zb;Wa;Sp;Pk;Ku;Sc5	6	3	1.3075	0.745764
G	Ku	Sc8	Hop;Zb;Wa;Sp;Pk;Ku;Sc8	6	1	1.3135	0.826946
G	Ku	Sc8	Hop;Zb;Wa;Sp;Pk;Ku;Sc8	6	2	1.2703	0.83453
G	Ku	Sc8	Hop;Zb;Wa;Sp;Pk;Ku;Sc8	6	3	1.2809	0.8287
G	Lt	-	Hop;Zb;Wa;Sp;Pk;Lt;	6	1	1.4789	0.723286
G	Lt	-	Hop;Zb;Wa;Sp;Pk;Lt;	6	2	1.3369	0.716955
G	Lt	-	Hop;Zb;Wa;Sp;Pk;Lt;	6	3	1.313	0.752019
G	Lt	Sc5	Hop;Zb;Wa;Sp;Pk;Lt;Sc5	6	1	1.3002	0.937013
G	Lt	Sc5	Hop;Zb;Wa;Sp;Pk;Lt;Sc5	6	2	1.306	0.854019
G	Lt	Sc5	Hop;Zb;Wa;Sp;Pk;Lt;Sc5	6	3	1.2924	0.837083
G	Lt	Sc8	Hop;Zb;Wa;Sp;Pk;Lt;Sc8	6	1	1.3863	0.925366
G	Lt	Sc8	Hop;Zb;Wa;Sp;Pk;Lt;Sc8	6	2	1.382	0.930828
G	Lt	Sc8	Hop;Zb;Wa;Sp;Pk;Lt;Sc8	6	3	1.3948	0.953126
G	Mp	-	Hop;Zb;Wa;Sp;Pk;Mp;	6	1	1.3916	0.564259
G	Mp	-	Hop;Zb;Wa;Sp;Pk;Mp;	6	2	1.2922	0.560445
G	Mp	-	Hop;Zb;Wa;Sp;Pk;Mp;	6	3	1.3799	0.643551
G	Mp	Sc5	Hop;Zb;Wa;Sp;Pk;Mp;Sc5	6	1	1.2737	0.775033
G	Mp	Sc5	Hop;Zb;Wa;Sp;Pk;Mp;Sc5	6	2	1.2915	0.746445
G	Mp	Sc5	Hop;Zb;Wa;Sp;Pk;Mp;Sc5	6	3	1.3106	0.716232
G	Mp	Sc8	Hop;Zb;Wa;Sp;Pk;Mp;Sc8	6	1	1.3289	0.808352
G	Mp	Sc8	Hop;Zb;Wa;Sp;Pk;Mp;Sc8	6	2	1.2801	0.831679
G	Mp	Sc8	Hop;Zb;Wa;Sp;Pk;Mp;Sc8	6	3	1.2869	0.815338
G	Pk	-	Hop;Zb;Wa;Sp;Pk;Pk;	6	1	1.3111	0.641672
G	Pk	-	Hop;Zb;Wa;Sp;Pk;Pk;	6	2	1.2869	0.671083
G	Pk	-	Hop;Zb;Wa;Sp;Pk;Pk;	6	3	1.2942	0.713253
G	Pk	Sc5	Hop;Zb;Wa;Sp;Pk;Pk;Sc5	6	1	1.2227	0.77287
G	Pk	Sc5	Hop;Zb;Wa;Sp;Pk;Pk;Sc5	6	2	1.276	0.753891
G	Pk	Sc5	Hop;Zb;Wa;Sp;Pk;Pk;Sc5	6	3	1.2598	0.694317
G	Pk	Sc8	Hop;Zb;Wa;Sp;Pk;Pk;Sc8	6	1	1.2731	0.780149
G	Pk	Sc8	Hop;Zb;Wa;Sp;Pk;Pk;Sc8	6	2	1.2513	0.781764
G	Pk	Sc8	Hop;Zb;Wa;Sp;Pk;Pk;Sc8	6	3	1.2763	0.783168
G	Sc5	Sc5	Hop;Zb;Wa;Sp;Pk;Sc5	5	1	1.2523	0.839925
G	Sc5	Sc5	Hop;Zb;Wa;Sp;Pk;Sc5	5	2	1.2877	0.830785
G	Sc5	Sc5	Hop;Zb;Wa;Sp;Pk;Sc5	5	3	1.3018	0.785551
G	Sc8	Sc8	Hop;Zb;Wa;Sp;Pk;Sc8	5	1	1.3042	0.843003
G	Sc8	Sc8	Hop;Zb;Wa;Sp;Pk;Sc8	5	2	1.2771	0.8587
G	Sc8	Sc8	Hop;Zb;Wa;Sp;Pk;Sc8	5	3	1.2845	0.842104
G	Sp	-	Hop;Zb;Wa;Sp;Pk;Sp;	6	1	1.3149	0.843918
G	Sp	-	Hop;Zb;Wa;Sp;Pk;Sp;	6	2	1.3161	0.837551
G	Sp	-	Hop;Zb;Wa;Sp;Pk;Sp;	6	3	1.2616	0.846615
G	Sp	Sc5	Hop;Zb;Wa;Sp;Pk;Sp;Sc5	6	1	1.2809	0.841464
G	Sp	Sc5	Hop;Zb;Wa;Sp;Pk;Sp;Sc5	6	2	1.3054	0.775891
G	Sp	Sc5	Hop;Zb;Wa;Sp;Pk;Sp;Sc5	6	3	1.3678	0.756998
G	Sp	Sc8	Hop;Zb;Wa;Sp;Pk;Sp;Sc8	6	1	1.3527	0.868502
G	Sp	Sc8	Hop;Zb;Wa;Sp;Pk;Sp;Sc8	6	2	1.3124	0.863253
G	Sp	Sc8	Hop;Zb;Wa;Sp;Pk;Sp;Sc8	6	3	1.2794	0.882402
G	Td	-	Hop;Zb;Wa;Sp;Pk;Td;	6	1	1.2868	0.758061
G	Td	-	Hop;Zb;Wa;Sp;Pk;Td;	6	2	1.2687	0.729338
G	Td	-	Hop;Zb;Wa;Sp;Pk;Td;	6	3	1.205	0.771083
G	Td	Sc5	Hop;Zb;Wa;Sp;Pk;Td;Sc5	6	1	1.2315	0.828985
G	Td	Sc5	Hop;Zb;Wa;Sp;Pk;Td;Sc5	6	2	1.2466	0.789211
G	Td	Sc5	Hop;Zb;Wa;Sp;Pk;Td;Sc5	6	3	1.2713	0.761296
G	Td	Sc8	Hop;Zb;Wa;Sp;Pk;Td;Sc8	6	1	1.262	0.814467
G	Td	Sc8	Hop;Zb;Wa;Sp;Pk;Td;Sc8	6	2	1.2215	0.834955
G	Td	Sc8	Hop;Zb;Wa;Sp;Pk;Td;Sc8	6	3	1.2375	0.815253
G	Wa	-	Hop;Zb;Wa;Sp;Pk;Wa;	6	1	1.3739	0.717004
G	Wa	-	Hop;Zb;Wa;Sp;Pk;Wa;	6	2	1.3465	0.668445
G	Wa	-	Hop;Zb;Wa;Sp;Pk;Wa;	6	3	1.209	0.698828
G	Wa	Sc5	Hop;Zb;Wa;Sp;Pk;Wa;Sc5	6	1	1.2631	0.812138
G	Wa	Sc5	Hop;Zb;Wa;Sp;Pk;Wa;Sc5	6	2	1.2694	0.731423
G	Wa	Sc5	Hop;Zb;Wa;Sp;Pk;Wa;Sc5	6	3	1.3232	0.744062
G	Wa	Sc8	Hop;Zb;Wa;Sp;Pk;Wa;Sc8	6	1	1.3632	0.839425
G	Wa	Sc8	Hop;Zb;Wa;Sp;Pk;Wa;Sc8	6	2	1.3139	0.813423
G	Wa	Sc8	Hop;Zb;Wa;Sp;Pk;Wa;Sc8	6	3	1.3359	0.857551
G	Zb	-	Hop;Zb;Wa;Sp;Pk;Zb;	6	1	1.2975	0.754567
G	Zb	-	Hop;Zb;Wa;Sp;Pk;Zb;	6	2	1.3647	0.737253
G	Zb	-	Hop;Zb;Wa;Sp;Pk;Zb;	6	3	1.3606	0.773211
G	Zb	Sc5	Hop;Zb;Wa;Sp;Pk;Zb;Sc5	6	1	1.2613	0.869001
G	Zb	Sc5	Hop;Zb;Wa;Sp;Pk;Zb;Sc5	6	2	1.2911	0.76253
G	Zb	Sc5	Hop;Zb;Wa;Sp;Pk;Zb;Sc5	6	3	1.3258	0.761849
G	Zb	Sc8	Hop;Zb;Wa;Sp;Pk;Zb;Sc8	6	1	1.3704	0.873993
G	Zb	Sc8	Hop;Zb;Wa;Sp;Pk;Zb;Sc8	6	2	1.3398	0.875891
G	Zb	Sc8	Hop;Zb;Wa;Sp;Pk;Zb;Sc8	6	3	1.3584	0.921126
G	-	Sc5	Sc5	0	1	1.3549	0.942212
G	-	Sc5	Sc5	0	2	1.3328	0.902828
G	-	Sc5	Sc5	0	3	1.3512	0.880828
G	-	Sc8	Sc8	0	1	1.3308	0.92262
G	-	Sc8	Sc8	0	2	1.3297	0.929338
G	-	Sc8	Sc8	0	3	1.3125	0.948274
H	-	-	Lt;Sp;Ku	3	1	1.4561	0.906231
H	-	-	Lt;Sp;Ku	3	2	1.6121	0.946572
H	-	-	Lt;Sp;Ku	3	3	1.4434	0.908785
H	Ap	-	Lt;Sp;Ku;Ap;	4	1	1.5108	0.823577
H	Ap	-	Lt;Sp;Ku;Ap;	4	2	1.5354	0.888955
H	Ap	-	Lt;Sp;Ku;Ap;	4	3	1.5203	0.901764
H	Ap	Sc5	Lt;Sp;Ku;Ap;Sc5	4	1	1.3981	0.831877
H	Ap	Sc5	Lt;Sp;Ku;Ap;Sc5	4	2	1.3625	0.838274
H	Ap	Sc5	Lt;Sp;Ku;Ap;Sc5	4	3	1.3736	0.825509
H	Ap	Sc8	Lt;Sp;Ku;Ap;Sc8	4	1	1.4082	0.923743
H	Ap	Sc8	Lt;Sp;Ku;Ap;Sc8	4	2	1.4272	0.934189
H	Ap	Sc8	Lt;Sp;Ku;Ap;Sc8	4	3	1.3866	0.951253
H	Hop	-	Lt;Sp;Ku;Hop;	4	1	1.4578	0.78381
H	Hop	-	Lt;Sp;Ku;Hop;	4	2	1.3805	0.80087
H	Hop	-	Lt;Sp;Ku;Hop;	4	3	1.3535	0.764402
H	Hop	Sc5	Lt;Sp;Ku;Hop;Sc5	4	1	1.3375	0.949034
H	Hop	Sc5	Lt;Sp;Ku;Hop;Sc5	4	2	1.3437	0.898445
H	Hop	Sc5	Lt;Sp;Ku;Hop;Sc5	4	3	1.3486	0.880062
H	Hop	Sc8	Lt;Sp;Ku;Hop;Sc8	4	1	1.4025	0.92366
H	Hop	Sc8	Lt;Sp;Ku;Hop;Sc8	4	2	1.3806	0.933636
H	Hop	Sc8	Lt;Sp;Ku;Hop;Sc8	4	3	1.3977	0.952615
H	Ku	-	Lt;Sp;Ku;Ku;	4	1	1.4663	0.644043
H	Ku	-	Lt;Sp;Ku;Ku;	4	2	1.5083	0.696572
H	Ku	-	Lt;Sp;Ku;Ku;	4	3	1.4753	0.74104
H	Ku	Sc5	Lt;Sp;Ku;Ku;Sc5	4	1	1.3488	0.887429
H	Ku	Sc5	Lt;Sp;Ku;Ku;Sc5	4	2	1.361	0.834189
H	Ku	Sc5	Lt;Sp;Ku;Ku;Sc5	4	3	1.3345	0.828402
H	Ku	Sc8	Lt;Sp;Ku;Ku;Sc8	4	1	1.3887	0.920332
H	Ku	Sc8	Lt;Sp;Ku;Ku;Sc8	4	2	1.3759	0.923466
H	Ku	Sc8	Lt;Sp;Ku;Ku;Sc8	4	3	1.3986	0.947211
H	Lt	-	Lt;Sp;Ku;Lt;	4	1	1.551	0.778526
H	Lt	-	Lt;Sp;Ku;Lt;	4	2	1.545	0.840147
H	Lt	-	Lt;Sp;Ku;Lt;	4	3	1.4676	0.718657
H	Lt	Sc5	Lt;Sp;Ku;Lt;Sc5	4	1	1.538	0.945748
H	Lt	Sc5	Lt;Sp;Ku;Lt;Sc5	4	2	1.5651	0.898785
H	Lt	Sc5	Lt;Sp;Ku;Lt;Sc5	4	3	1.5197	0.865296
H	Lt	Sc8	Lt;Sp;Ku;Lt;Sc8	4	1	1.5633	0.922287
H	Lt	Sc8	Lt;Sp;Ku;Lt;Sc8	4	2	1.5843	0.933509
H	Lt	Sc8	Lt;Sp;Ku;Lt;Sc8	4	3	1.5454	0.95304
H	Mp	-	Lt;Sp;Ku;Mp;	4	1	1.4338	0.759559
H	Mp	-	Lt;Sp;Ku;Mp;	4	2	1.4136	0.824913
H	Mp	-	Lt;Sp;Ku;Mp;	4	3	1.3829	0.848913
H	Mp	Sc5	Lt;Sp;Ku;Mp;Sc5	4	1	1.3385	0.926322
H	Mp	Sc5	Lt;Sp;Ku;Mp;Sc5	4	2	1.3253	0.881423
H	Mp	Sc5	Lt;Sp;Ku;Mp;Sc5	4	3	1.3586	0.863466
H	Mp	Sc8	Lt;Sp;Ku;Mp;Sc8	4	1	1.3573	0.924575
H	Mp	Sc8	Lt;Sp;Ku;Mp;Sc8	4	2	1.3786	0.941891
H	Mp	Sc8	Lt;Sp;Ku;Mp;Sc8	4	3	1.3622	0.955126
H	Pk	-	Lt;Sp;Ku;Pk;	4	1	1.3177	0.937262
H	Pk	-	Lt;Sp;Ku;Pk;	4	2	1.3327	0.941679
H	Pk	-	Lt;Sp;Ku;Pk;	4	3	1.351	0.932189
H	Pk	Sc5	Lt;Sp;Ku;Pk;Sc5	4	1	1.2449	0.933851
H	Pk	Sc5	Lt;Sp;Ku;Pk;Sc5	4	2	1.2493	0.891296
H	Pk	Sc5	Lt;Sp;Ku;Pk;Sc5	4	3	1.2675	0.865211
H	Pk	Sc8	Lt;Sp;Ku;Pk;Sc8	4	1	1.3033	0.92678
H	Pk	Sc8	Lt;Sp;Ku;Pk;Sc8	4	2	1.2928	0.942572
H	Pk	Sc8	Lt;Sp;Ku;Pk;Sc8	4	3	1.3054	0.938955
H	Sc5	Sc5	Lt;Sp;Ku;Sc5	3	1	1.5948	0.956772
H	Sc5	Sc5	Lt;Sp;Ku;Sc5	3	2	1.3686	0.908104
H	Sc5	Sc5	Lt;Sp;Ku;Sc5	3	3	1.3855	0.88236
H	Sc8	Sc8	Lt;Sp;Ku;Sc8	3	1	1.4129	0.927237
H	Sc8	Sc8	Lt;Sp;Ku;Sc8	3	2	1.5887	0.948062
H	Sc8	Sc8	Lt;Sp;Ku;Sc8	3	3	1.3952	0.954657
H	Sp	-	Lt;Sp;Ku;Sp;	4	1	1.4707	0.913801
H	Sp	-	Lt;Sp;Ku;Sp;	4	2	1.449	0.921679
H	Sp	-	Lt;Sp;Ku;Sp;	4	3	1.4505	0.913296
H	Sp	Sc5	Lt;Sp;Ku;Sp;Sc5	4	1	1.3597	0.926073
H	Sp	Sc5	Lt;Sp;Ku;Sp;Sc5	4	2	1.3794	0.86853
H	Sp	Sc5	Lt;Sp;Ku;Sp;Sc5	4	3	1.3711	0.859977
H	Sp	Sc8	Lt;Sp;Ku;Sp;Sc8	4	1	1.4011	0.923452
H	Sp	Sc8	Lt;Sp;Ku;Sp;Sc8	4	2	1.3933	0.931764
H	Sp	Sc8	Lt;Sp;Ku;Sp;Sc8	4	3	1.4135	0.954615
H	Td	-	Lt;Sp;Ku;Td;	4	1	1.451	0.937179
H	Td	-	Lt;Sp;Ku;Td;	4	2	1.4437	0.942402
H	Td	-	Lt;Sp;Ku;Td;	4	3	1.4279	0.956572
H	Td	Sc5	Lt;Sp;Ku;Td;Sc5	4	1	1.362	0.924991
H	Td	Sc5	Lt;Sp;Ku;Td;Sc5	4	2	1.3461	0.885977
H	Td	Sc5	Lt;Sp;Ku;Td;Sc5	4	3	1.3591	0.852572
H	Td	Sc8	Lt;Sp;Ku;Td;Sc8	4	1	1.3954	0.926031
H	Td	Sc8	Lt;Sp;Ku;Td;Sc8	4	2	1.3888	0.937934
H	Td	Sc8	Lt;Sp;Ku;Td;Sc8	4	3	1.3895	0.945891
H	Wa	-	Lt;Sp;Ku;Wa;	4	1	1.4154	0.933685
H	Wa	-	Lt;Sp;Ku;Wa;	4	2	1.4123	0.935551
H	Wa	-	Lt;Sp;Ku;Wa;	4	3	1.4102	0.955891
H	Wa	Sc5	Lt;Sp;Ku;Wa;Sc5	4	1	1.3066	0.951322
H	Wa	Sc5	Lt;Sp;Ku;Wa;Sc5	4	2	1.3238	0.904828
H	Wa	Sc5	Lt;Sp;Ku;Wa;Sc5	4	3	1.3216	0.880402
H	Wa	Sc8	Lt;Sp;Ku;Wa;Sc8	4	1	1.3423	0.922121
H	Wa	Sc8	Lt;Sp;Ku;Wa;Sc8	4	2	1.2971	0.936147
H	Wa	Sc8	Lt;Sp;Ku;Wa;Sc8	4	3	1.3277	0.954615
H	Zb	-	Lt;Sp;Ku;Zb;	4	1	1.4938	0.929608
H	Zb	-	Lt;Sp;Ku;Zb;	4	2	1.4623	0.913509
H	Zb	-	Lt;Sp;Ku;Zb;	4	3	1.4598	0.921253
H	Zb	Sc5	Lt;Sp;Ku;Zb;Sc5	4	1	1.3724	0.949783
H	Zb	Sc5	Lt;Sp;Ku;Zb;Sc5	4	2	1.3974	0.902487
H	Zb	Sc5	Lt;Sp;Ku;Zb;Sc5	4	3	1.3845	0.882274
H	Zb	Sc8	Lt;Sp;Ku;Zb;Sc8	4	1	1.4389	0.924201
H	Zb	Sc8	Lt;Sp;Ku;Zb;Sc8	4	2	1.4069	0.934232
H	Zb	Sc8	Lt;Sp;Ku;Zb;Sc8	4	3	1.429	0.952572
H	-	Sc5	Sc5	0	1	1.4625	0.95569
H	-	Sc5	Sc5	0	2	1.04565	0.910317
H	-	Sc5	Sc5	0	3	1.3924	0.886317
H	-	Sc8	Sc8	0	1	1.542	0.927986
H	-	Sc8	Sc8	0	2	1.5847	0.944445
H	-	Sc8	Sc8	0	3	1.3357	0.954998
I	-	Sc5	Sc5	0	2	NA	0.96044
I	-	Sc5	Sc5	0	3	NA	0.959326
I	-	Sc8	Sc8	0	1	1.3597	0.961264
I	-	Sc8	Sc8	0	2	1.4079	0.95995
I	-	Sc8	Sc8	0	3	1.4052	0.959281
I	-	-	Wa;Sp;Ap;Td;	4	1	1.396	0.685515
I	-	-	Wa;Sp;Ap;Td;	4	2	1.3998	0.682276
I	-	-	Wa;Sp;Ap;Td;	4	3	1.3914	0.727463
I	Ap	-	Wa;Sp;Ap;Td;Ap;	5	1	1.3565	0.658186
I	Ap	-	Wa;Sp;Ap;Td;Ap;	5	2	1.3501	0.68544
I	Ap	-	Wa;Sp;Ap;Td;Ap;	5	3	1.3427	0.689807
I	Ap	Sc5	Wa;Sp;Ap;Td;Ap;Sc5	5	1	1.2655	0.960599
I	Ap	Sc5	Wa;Sp;Ap;Td;Ap;Sc5	5	2	1.2553	0.945244
I	Ap	Sc5	Wa;Sp;Ap;Td;Ap;Sc5	5	3	1.3158	0.951037
I	Ap	Sc8	Wa;Sp;Ap;Td;Ap;Sc8	5	1	1.335	0.950532
I	Ap	Sc8	Wa;Sp;Ap;Td;Ap;Sc8	5	2	1.3106	0.950948
I	Ap	Sc8	Wa;Sp;Ap;Td;Ap;Sc8	5	3	1.3282	0.952329
I	Hop	-	Wa;Sp;Ap;Td;Hop;	5	1	1.4045	0.738843
I	Hop	-	Wa;Sp;Ap;Td;Hop;	5	2	1.4058	0.7038
I	Hop	-	Wa;Sp;Ap;Td;Hop;	5	3	1.404	0.754201
I	Hop	Sc5	Wa;Sp;Ap;Td;Hop;Sc5	5	1	1.3314	0.88069
I	Hop	Sc5	Wa;Sp;Ap;Td;Hop;Sc5	5	2	1.3286	0.837891
I	Hop	Sc5	Wa;Sp;Ap;Td;Hop;Sc5	5	3	1.3157	0.891723
I	Hop	Sc8	Wa;Sp;Ap;Td;Hop;Sc8	5	1	1.3708	0.903069
I	Hop	Sc8	Wa;Sp;Ap;Td;Hop;Sc8	5	2	1.3627	0.885306
I	Hop	Sc8	Wa;Sp;Ap;Td;Hop;Sc8	5	3	1.3547	0.914584
I	Ku	-	Wa;Sp;Ap;Td;Ku;	5	1	1.3062	0.702986
I	Ku	-	Wa;Sp;Ap;Td;Ku;	5	2	1.3207	0.710217
I	Ku	-	Wa;Sp;Ap;Td;Ku;	5	3	1.3269	0.730805
I	Ku	Sc5	Wa;Sp;Ap;Td;Ku;Sc5	5	1	1.3066	0.915133
I	Ku	Sc5	Wa;Sp;Ap;Td;Ku;Sc5	5	2	1.2914	0.888425
I	Ku	Sc5	Wa;Sp;Ap;Td;Ku;Sc5	5	3	1.2064	0.914495
I	Ku	Sc8	Wa;Sp;Ap;Td;Ku;Sc8	5	1	1.3105	0.919084
I	Ku	Sc8	Wa;Sp;Ap;Td;Ku;Sc8	5	2	1.3171	0.91552
I	Ku	Sc8	Wa;Sp;Ap;Td;Ku;Sc8	5	3	1.3105	0.936153
I	Lt	-	Wa;Sp;Ap;Td;Lt;	5	1	1.3902	0.962304
I	Lt	-	Wa;Sp;Ap;Td;Lt;	5	2	1.3909	0.958746
I	Lt	-	Wa;Sp;Ap;Td;Lt;	5	3	1.4061	0.958613
I	Lt	Sc5	Wa;Sp;Ap;Td;Lt;Sc5	5	1	1.4143	0.961056
I	Lt	Sc5	Wa;Sp;Ap;Td;Lt;Sc5	5	2	1.3524	0.960128
I	Lt	Sc5	Wa;Sp;Ap;Td;Lt;Sc5	5	3	1.3736	0.95995
I	Lt	Sc8	Wa;Sp;Ap;Td;Lt;Sc8	5	1	1.3889	0.960016
I	Lt	Sc8	Wa;Sp;Ap;Td;Lt;Sc8	5	2	1.3777	0.960083
I	Lt	Sc8	Wa;Sp;Ap;Td;Lt;Sc8	5	3	1.3817	0.959816
I	Mp	-	Wa;Sp;Ap;Td;Mp;	5	1	1.3318	0.573535
I	Mp	-	Wa;Sp;Ap;Td;Mp;	5	2	1.2994	0.622383
I	Mp	-	Wa;Sp;Ap;Td;Mp;	5	3	1.3264	0.629691
I	Mp	Sc5	Wa;Sp;Ap;Td;Mp;Sc5	5	1	1.2945	0.882853
I	Mp	Sc5	Wa;Sp;Ap;Td;Mp;Sc5	5	2	1.2592	0.853755
I	Mp	Sc5	Wa;Sp;Ap;Td;Mp;Sc5	5	3	1.2281	0.876215
I	Mp	Sc8	Wa;Sp;Ap;Td;Mp;Sc8	5	1	1.316	0.873577
I	Mp	Sc8	Wa;Sp;Ap;Td;Mp;Sc8	5	2	1.3347	0.892525
I	Mp	Sc8	Wa;Sp;Ap;Td;Mp;Sc8	5	3	1.3351	0.908524
I	Pk	-	Wa;Sp;Ap;Td;Pk;	5	1	1.2481	0.592379
I	Pk	-	Wa;Sp;Ap;Td;Pk;	5	2	1.2261	0.613693
I	Pk	-	Wa;Sp;Ap;Td;Pk;	5	3	1.2437	0.635707
I	Pk	Sc5	Wa;Sp;Ap;Td;Pk;Sc5	5	1	1.2824	0.887221
I	Pk	Sc5	Wa;Sp;Ap;Td;Pk;Sc5	5	2	1.2379	0.841723
I	Pk	Sc5	Wa;Sp;Ap;Td;Pk;Sc5	5	3	1.2256	0.874611
I	Pk	Sc8	Wa;Sp;Ap;Td;Pk;Sc8	5	1	1.2814	0.834642
I	Pk	Sc8	Wa;Sp;Ap;Td;Pk;Sc8	5	2	1.2705	0.866946
I	Pk	Sc8	Wa;Sp;Ap;Td;Pk;Sc8	5	3	1.3011	0.874165
I	Sc5	Sc5	Wa;Sp;Ap;Td;Sc5	4	1	1.3686	0.962013
I	Sc5	Sc5	Wa;Sp;Ap;Td;Sc5	4	2	1.3506	0.959994
I	Sc5	Sc5	Wa;Sp;Ap;Td;Sc5	4	3	1.3755	0.959192
I	Sc8	Sc8	Wa;Sp;Ap;Td;Sc8	4	1	1.3477	0.962054
I	Sc8	Sc8	Wa;Sp;Ap;Td;Sc8	4	2	1.3215	0.959905
I	Sc8	Sc8	Wa;Sp;Ap;Td;Sc8	4	3	1.3465	0.959281
I	Sp	-	Wa;Sp;Ap;Td;Sp;	5	1	1.3977	0.784392
I	Sp	-	Wa;Sp;Ap;Td;Sp;	5	2	1.3914	0.767748
I	Sp	-	Wa;Sp;Ap;Td;Sp;	5	3	1.3774	0.779067
I	Sp	Sc5	Wa;Sp;Ap;Td;Sp;Sc5	5	1	1.3585	0.961514
I	Sp	Sc5	Wa;Sp;Ap;Td;Sp;Sc5	5	2	1.381	0.950101
I	Sp	Sc5	Wa;Sp;Ap;Td;Sp;Sc5	5	3	1.3086	0.958925
I	Sp	Sc8	Wa;Sp;Ap;Td;Sp;Sc8	5	1	1.3809	0.961472
I	Sp	Sc8	Wa;Sp;Ap;Td;Sp;Sc8	5	2	1.3776	0.959058
I	Sp	Sc8	Wa;Sp;Ap;Td;Sp;Sc8	5	3	1.3705	0.958791
I	Td	-	Wa;Sp;Ap;Td;Td;	5	1	1.366	0.666131
I	Td	-	Wa;Sp;Ap;Td;Td;	5	2	1.3999	0.749477
I	Td	-	Wa;Sp;Ap;Td;Td;	5	3	1.3941	0.72011
I	Td	Sc5	Wa;Sp;Ap;Td;Td;Sc5	5	1	1.3803	0.941838
I	Td	Sc5	Wa;Sp;Ap;Td;Td;Sc5	5	2	1.3536	0.911866
I	Td	Sc5	Wa;Sp;Ap;Td;Td;Sc5	5	3	1.3362	0.914852
I	Td	Sc8	Wa;Sp;Ap;Td;Td;Sc8	5	1	1.3389	0.904775
I	Td	Sc8	Wa;Sp;Ap;Td;Td;Sc8	5	2	1.326	0.922561
I	Td	Sc8	Wa;Sp;Ap;Td;Td;Sc8	5	3	1.3405	0.927418
I	Wa	-	Wa;Sp;Ap;Td;Wa;	5	1	1.2918	0.629775
I	Wa	-	Wa;Sp;Ap;Td;Wa;	5	2	1.2997	0.608212
I	Wa	-	Wa;Sp;Ap;Td;Wa;	5	3	1.3271	0.667614
I	Wa	Sc5	Wa;Sp;Ap;Td;Wa;Sc5	5	1	1.2912	0.886264
I	Wa	Sc5	Wa;Sp;Ap;Td;Wa;Sc5	5	2	1.2996	0.884326
I	Wa	Sc5	Wa;Sp;Ap;Td;Wa;Sc5	5	3	1.2916	0.890163
I	Wa	Sc8	Wa;Sp;Ap;Td;Wa;Sc8	5	1	1.3124	0.92391
I	Wa	Sc8	Wa;Sp;Ap;Td;Wa;Sc8	5	2	1.3458	0.913024
I	Wa	Sc8	Wa;Sp;Ap;Td;Wa;Sc8	5	3	1.3175	0.926349
I	Zb	-	Wa;Sp;Ap;Td;Zb;	5	1	1.3719	0.746164
I	Zb	-	Wa;Sp;Ap;Td;Zb;	5	2	1.3525	0.76093
I	Zb	-	Wa;Sp;Ap;Td;Zb;	5	3	1.353	0.750324
I	Zb	Sc5	Wa;Sp;Ap;Td;Zb;Sc5	5	1	1.3602	0.960848
I	Zb	Sc5	Wa;Sp;Ap;Td;Zb;Sc5	5	2	1.3401	0.958479
I	Zb	Sc5	Wa;Sp;Ap;Td;Zb;Sc5	5	3	1.3102	0.959415
I	Zb	Sc8	Wa;Sp;Ap;Td;Zb;Sc8	5	1	1.3381	0.961514
I	Zb	Sc8	Wa;Sp;Ap;Td;Zb;Sc8	5	2	1.3561	0.959548
I	Zb	Sc8	Wa;Sp;Ap;Td;Zb;Sc8	5	3	1.3364	0.959459
J	-	-	Hop;Zb;Ap;Mp;	4	1	1.2719	0.334143
J	-	-	Hop;Zb;Ap;Mp;	4	2	1.253	0.350903
J	-	-	Hop;Zb;Ap;Mp;	4	3	1.2539	0.349388
J	Ap	-	Hop;Zb;Ap;Mp;Ap;	5	1	1.1869	0.367795
J	Ap	-	Hop;Zb;Ap;Mp;Ap;	5	2	1.1649	0.389317
J	Ap	-	Hop;Zb;Ap;Mp;Ap;	5	3	1.1816	0.358301
J	Ap	Sc5	Hop;Zb;Ap;Mp;Ap;Sc5	5	1	1.3365	0.720083
J	Ap	Sc5	Hop;Zb;Ap;Mp;Ap;Sc5	5	2	1.3215	0.735128
J	Ap	Sc5	Hop;Zb;Ap;Mp;Ap;Sc5	5	3	1.3149	0.764272
J	Ap	Sc8	Hop;Zb;Ap;Mp;Ap;Sc8	5	1	1.3177	0.822579
J	Ap	Sc8	Hop;Zb;Ap;Mp;Ap;Sc8	5	2	1.3553	0.853532
J	Ap	Sc8	Hop;Zb;Ap;Mp;Ap;Sc8	5	3	1.3421	0.853176
J	Hop	-	Hop;Zb;Ap;Mp;Hop;	5	1	1.2807	0.318252
J	Hop	-	Hop;Zb;Ap;Mp;Hop;	5	2	1.2919	0.300859
J	Hop	-	Hop;Zb;Ap;Mp;Hop;	5	3	1.2642	0.328666
J	Hop	Sc5	Hop;Zb;Ap;Mp;Hop;Sc5	5	1	1.3168	0.594251
J	Hop	Sc5	Hop;Zb;Ap;Mp;Hop;Sc5	5	2	1.2703	0.619932
J	Hop	Sc5	Hop;Zb;Ap;Mp;Hop;Sc5	5	3	1.2628	0.638916
J	Hop	Sc8	Hop;Zb;Ap;Mp;Hop;Sc8	5	1	1.2853	0.697662
J	Hop	Sc8	Hop;Zb;Ap;Mp;Hop;Sc8	5	2	1.3024	0.689896
J	Hop	Sc8	Hop;Zb;Ap;Mp;Hop;Sc8	5	3	1.2883	0.722695
J	Ku	-	Hop;Zb;Ap;Mp;Ku;	5	1	1.2439	0.470623
J	Ku	-	Hop;Zb;Ap;Mp;Ku;	5	2	1.1729	0.414272
J	Ku	-	Hop;Zb;Ap;Mp;Ku;	5	3	1.1411	0.424611
J	Ku	Sc5	Hop;Zb;Ap;Mp;Ku;Sc5	5	1	1.2293	0.735848
J	Ku	Sc5	Hop;Zb;Ap;Mp;Ku;Sc5	5	2	1.2362	0.735083
J	Ku	Sc5	Hop;Zb;Ap;Mp;Ku;Sc5	5	3	1.1975	0.771402
J	Ku	Sc8	Hop;Zb;Ap;Mp;Ku;Sc8	5	1	1.2889	0.832895
J	Ku	Sc8	Hop;Zb;Ap;Mp;Ku;Sc8	5	2	1.3498	0.832454
J	Ku	Sc8	Hop;Zb;Ap;Mp;Ku;Sc8	5	3	1.3274	0.837623
J	Lt	-	Hop;Zb;Ap;Mp;Lt;	5	1	1.4059	0.644209
J	Lt	-	Hop;Zb;Ap;Mp;Lt;	5	2	1.4207	0.634415
J	Lt	-	Hop;Zb;Ap;Mp;Lt;	5	3	1.4182	0.66962
J	Lt	Sc5	Hop;Zb;Ap;Mp;Lt;Sc5	5	1	1.3732	0.782978
J	Lt	Sc5	Hop;Zb;Ap;Mp;Lt;Sc5	5	2	1.366	0.82109
J	Lt	Sc5	Hop;Zb;Ap;Mp;Lt;Sc5	5	3	1.3571	0.820689
J	Lt	Sc8	Hop;Zb;Ap;Mp;Lt;Sc8	5	1	1.3887	0.815549
J	Lt	Sc8	Hop;Zb;Ap;Mp;Lt;Sc8	5	2	1.3844	0.867525
J	Lt	Sc8	Hop;Zb;Ap;Mp;Lt;Sc8	5	3	1.3916	0.898586
J	Mp	-	Hop;Zb;Ap;Mp;Mp;	5	1	1.1637	0.409267
J	Mp	-	Hop;Zb;Ap;Mp;Mp;	5	2	1.11	0.365876
J	Mp	-	Hop;Zb;Ap;Mp;Mp;	5	3	1.146	0.353042
J	Mp	Sc5	Hop;Zb;Ap;Mp;Mp;Sc5	5	1	1.3393	0.785474
J	Mp	Sc5	Hop;Zb;Ap;Mp;Mp;Sc5	5	2	1.2835	0.762222
J	Mp	Sc5	Hop;Zb;Ap;Mp;Mp;Sc5	5	3	1.2507	0.75077
J	Mp	Sc8	Hop;Zb;Ap;Mp;Mp;Sc8	5	1	1.2789	0.810349
J	Mp	Sc8	Hop;Zb;Ap;Mp;Mp;Sc8	5	2	1.2657	0.842659
J	Mp	Sc8	Hop;Zb;Ap;Mp;Mp;Sc8	5	3	1.3288	0.851973
J	Pk	-	Hop;Zb;Ap;Mp;Pk;	5	1	1.1353	0.332063
J	Pk	-	Hop;Zb;Ap;Mp;Pk;	5	2	1.1321	0.327151
J	Pk	-	Hop;Zb;Ap;Mp;Pk;	5	3	1.1239	0.335618
J	Pk	Sc5	Hop;Zb;Ap;Mp;Pk;Sc5	5	1	1.304	0.722246
J	Pk	Sc5	Hop;Zb;Ap;Mp;Pk;Sc5	5	2	1.2513	0.710039
J	Pk	Sc5	Hop;Zb;Ap;Mp;Pk;Sc5	5	3	1.2092	0.731429
J	Pk	Sc8	Hop;Zb;Ap;Mp;Pk;Sc8	5	1	1.173	0.720665
J	Pk	Sc8	Hop;Zb;Ap;Mp;Pk;Sc8	5	2	1.2799	0.756206
J	Pk	Sc8	Hop;Zb;Ap;Mp;Pk;Sc8	5	3	1.2975	0.777507
J	Sc5	Sc5	Hop;Zb;Ap;Mp;Sc5	4	1	1.3772	0.862678
J	Sc5	Sc5	Hop;Zb;Ap;Mp;Sc5	4	2	1.2772	0.830048
J	Sc5	Sc5	Hop;Zb;Ap;Mp;Sc5	4	3	1.2538	0.84462
J	Sc8	Sc8	Hop;Zb;Ap;Mp;Sc8	4	1	1.3587	0.893918
J	Sc8	Sc8	Hop;Zb;Ap;Mp;Sc8	4	2	1.3534	0.90077
J	Sc8	Sc8	Hop;Zb;Ap;Mp;Sc8	4	3	1.3448	0.903577
J	Sp	-	Hop;Zb;Ap;Mp;Sp;	5	1	1.3424	0.621455
J	Sp	-	Hop;Zb;Ap;Mp;Sp;	5	2	1.379	0.545556
J	Sp	-	Hop;Zb;Ap;Mp;Sp;	5	3	1.3568	0.587178
J	Sp	Sc5	Hop;Zb;Ap;Mp;Sp;Sc5	5	1	1.3545	0.864966
J	Sp	Sc5	Hop;Zb;Ap;Mp;Sp;Sc5	5	2	1.3084	0.840297
J	Sp	Sc5	Hop;Zb;Ap;Mp;Sp;Sc5	5	3	1.3447	0.849254
J	Sp	Sc8	Hop;Zb;Ap;Mp;Sp;Sc8	5	1	1.3857	0.898244
J	Sp	Sc8	Hop;Zb;Ap;Mp;Sp;Sc8	5	2	1.384	0.882588
J	Sp	Sc8	Hop;Zb;Ap;Mp;Sp;Sc8	5	3	1.377	0.918862
J	Td	-	Hop;Zb;Ap;Mp;Td;	5	1	1.3303	0.530773
J	Td	-	Hop;Zb;Ap;Mp;Td;	5	2	1.3044	0.53847
J	Td	-	Hop;Zb;Ap;Mp;Td;	5	3	1.3114	0.540342
J	Td	Sc5	Hop;Zb;Ap;Mp;Td;Sc5	5	1	1.389	0.811139
J	Td	Sc5	Hop;Zb;Ap;Mp;Td;Sc5	5	2	1.3055	0.742258
J	Td	Sc5	Hop;Zb;Ap;Mp;Td;Sc5	5	3	1.2764	0.785573
J	Td	Sc8	Hop;Zb;Ap;Mp;Td;Sc8	5	1	1.2004	0.838926
J	Td	Sc8	Hop;Zb;Ap;Mp;Td;Sc8	5	2	1.2761	0.839049
J	Td	Sc8	Hop;Zb;Ap;Mp;Td;Sc8	5	3	1.3506	0.85732
J	Wa	-	Hop;Zb;Ap;Mp;Wa;	5	1	1.1864	0.383311
J	Wa	-	Hop;Zb;Ap;Mp;Wa;	5	2	1.1797	0.298541
J	Wa	-	Hop;Zb;Ap;Mp;Wa;	5	3	1.1601	0.350235
J	Wa	Sc5	Hop;Zb;Ap;Mp;Wa;Sc5	5	1	1.3091	0.711264
J	Wa	Sc5	Hop;Zb;Ap;Mp;Wa;Sc5	5	2	1.2574	0.761064
J	Wa	Sc5	Hop;Zb;Ap;Mp;Wa;Sc5	5	3	1.3007	0.751973
J	Wa	Sc8	Hop;Zb;Ap;Mp;Wa;Sc8	5	1	1.2986	0.819708
J	Wa	Sc8	Hop;Zb;Ap;Mp;Wa;Sc8	5	2	1.3367	0.816278
J	Wa	Sc8	Hop;Zb;Ap;Mp;Wa;Sc8	5	3	1.3315	0.83339
J	Zb	-	Hop;Zb;Ap;Mp;Zb;	5	1	1.2525	0.399326
J	Zb	-	Hop;Zb;Ap;Mp;Zb;	5	2	1.2363	0.345466
J	Zb	-	Hop;Zb;Ap;Mp;Zb;	5	3	1.2282	0.374834
J	Zb	Sc5	Hop;Zb;Ap;Mp;Zb;Sc5	5	1	1.3399	0.809642
J	Zb	Sc5	Hop;Zb;Ap;Mp;Zb;Sc5	5	2	1.2882	0.822739
J	Zb	Sc5	Hop;Zb;Ap;Mp;Zb;Sc5	5	3	1.3075	0.82724
J	Zb	Sc8	Hop;Zb;Ap;Mp;Zb;Sc8	5	1	1.3582	0.862304
J	Zb	Sc8	Hop;Zb;Ap;Mp;Zb;Sc8	5	2	1.3527	0.886732
J	Zb	Sc8	Hop;Zb;Ap;Mp;Zb;Sc8	5	3	1.3154	0.905003
J	-	Sc5	Sc5	0	2	NA	0.958479
J	-	Sc5	Sc5	0	3	NA	0.960083
J	-	Sc8	Sc8	0	1	1.398	0.963053
J	-	Sc8	Sc8	0	2	1.3619	0.960083
J	-	Sc8	Sc8	0	3	1.3621	0.960039
K	-	-	Lt;Ku;Mp;Td;Pk;	5	1	1.3251	0.765341
K	-	-	Lt;Ku;Mp;Td;Pk;	5	2	1.2906	0.76454
K	-	-	Lt;Ku;Mp;Td;Pk;	5	3	1.3264	0.767837
K	Ap	-	Lt;Ku;Mp;Td;Pk;Ap;	6	1	1.2521	0.721871
K	Ap	-	Lt;Ku;Mp;Td;Pk;Ap;	6	2	1.2137	0.68847
K	Ap	-	Lt;Ku;Mp;Td;Pk;Ap;	6	3	1.2372	0.703131
K	Ap	Sc5	Lt;Ku;Mp;Td;Pk;Ap;Sc5	6	1	1.1273	0.777945
K	Ap	Sc5	Lt;Ku;Mp;Td;Pk;Ap;Sc5	6	2	1.1821	0.761509
K	Ap	Sc5	Lt;Ku;Mp;Td;Pk;Ap;Sc5	6	3	1.1914	0.75019
K	Ap	Sc8	Lt;Ku;Mp;Td;Pk;Ap;Sc8	6	1	1.1463	0.767878
K	Ap	Sc8	Lt;Ku;Mp;Td;Pk;Ap;Sc8	6	2	1.2618	0.813292
K	Ap	Sc8	Lt;Ku;Mp;Td;Pk;Ap;Sc8	6	3	1.2442	0.806786
K	Hop	-	Lt;Ku;Mp;Td;Pk;Hop;	6	1	1.2859	0.60282
K	Hop	-	Lt;Ku;Mp;Td;Pk;Hop;	6	2	1.2896	0.596982
K	Hop	-	Lt;Ku;Mp;Td;Pk;Hop;	6	3	1.2746	0.614361
K	Hop	Sc5	Lt;Ku;Mp;Td;Pk;Hop;Sc5	6	1	1.3047	0.740216
K	Hop	Sc5	Lt;Ku;Mp;Td;Pk;Hop;Sc5	6	2	1.2876	0.743639
K	Hop	Sc5	Lt;Ku;Mp;Td;Pk;Hop;Sc5	6	3	1.2831	0.751527
K	Hop	Sc8	Lt;Ku;Mp;Td;Pk;Hop;Sc8	6	1	1.2996	0.783019
K	Hop	Sc8	Lt;Ku;Mp;Td;Pk;Hop;Sc8	6	2	1.2848	0.798363
K	Hop	Sc8	Lt;Ku;Mp;Td;Pk;Hop;Sc8	6	3	1.2648	0.804869
K	Ku	-	Lt;Ku;Mp;Td;Pk;Ku;	6	1	1.2775	0.727362
K	Ku	-	Lt;Ku;Mp;Td;Pk;Ku;	6	2	1.1944	0.722606
K	Ku	-	Lt;Ku;Mp;Td;Pk;Ku;	6	3	1.223	0.707811
K	Ku	Sc5	Lt;Ku;Mp;Td;Pk;Ku;Sc5	6	1	1.216	0.792004
K	Ku	Sc5	Lt;Ku;Mp;Td;Pk;Ku;Sc5	6	2	1.2182	0.792436
K	Ku	Sc5	Lt;Ku;Mp;Td;Pk;Ku;Sc5	6	3	1.1871	0.763069
K	Ku	Sc8	Lt;Ku;Mp;Td;Pk;Ku;Sc8	6	1	1.1121	0.804234
K	Ku	Sc8	Lt;Ku;Mp;Td;Pk;Ku;Sc8	6	2	1.2462	0.851483
K	Ku	Sc8	Lt;Ku;Mp;Td;Pk;Ku;Sc8	6	3	1.1771	0.803622
K	Lt	-	Lt;Ku;Mp;Td;Pk;Lt;	6	1	1.3221	0.749409
K	Lt	-	Lt;Ku;Mp;Td;Pk;Lt;	6	2	1.2986	0.750591
K	Lt	-	Lt;Ku;Mp;Td;Pk;Lt;	6	3	1.2982	0.738024
K	Lt	Sc5	Lt;Ku;Mp;Td;Pk;Lt;Sc5	6	1	1.3337	0.877986
K	Lt	Sc5	Lt;Ku;Mp;Td;Pk;Lt;Sc5	6	2	1.3175	0.832811
K	Lt	Sc5	Lt;Ku;Mp;Td;Pk;Lt;Sc5	6	3	1.2828	0.832766
K	Lt	Sc8	Lt;Ku;Mp;Td;Pk;Lt;Sc8	6	1	1.3021	0.827861
K	Lt	Sc8	Lt;Ku;Mp;Td;Pk;Lt;Sc8	6	2	1.3152	0.867748
K	Lt	Sc8	Lt;Ku;Mp;Td;Pk;Lt;Sc8	6	3	1.2999	0.877062
K	Mp	-	Lt;Ku;Mp;Td;Pk;Mp;	6	1	1.2545	0.687262
K	Mp	-	Lt;Ku;Mp;Td;Pk;Mp;	6	2	1.2524	0.682454
K	Mp	-	Lt;Ku;Mp;Td;Pk;Mp;	6	3	1.2203	0.644352
K	Mp	Sc5	Lt;Ku;Mp;Td;Pk;Mp;Sc5	6	1	1.2223	0.749825
K	Mp	Sc5	Lt;Ku;Mp;Td;Pk;Mp;Sc5	6	2	1.1931	0.720244
K	Mp	Sc5	Lt;Ku;Mp;Td;Pk;Mp;Sc5	6	3	1.1715	0.713604
K	Mp	Sc8	Lt;Ku;Mp;Td;Pk;Mp;Sc8	6	1	1.0343	0.701905
K	Mp	Sc8	Lt;Ku;Mp;Td;Pk;Mp;Sc8	6	2	1.1576	0.749165
K	Mp	Sc8	Lt;Ku;Mp;Td;Pk;Mp;Sc8	6	3	1.1334	0.771581
K	Pk	-	Lt;Ku;Mp;Td;Pk;Pk;	6	1	1.2189	0.683144
K	Pk	-	Lt;Ku;Mp;Td;Pk;Pk;	6	2	1.1702	0.673051
K	Pk	-	Lt;Ku;Mp;Td;Pk;Pk;	6	3	1.2736	0.684147
K	Pk	Sc5	Lt;Ku;Mp;Td;Pk;Pk;Sc5	6	1	1.2522	0.826364
K	Pk	Sc5	Lt;Ku;Mp;Td;Pk;Pk;Sc5	6	2	1.2181	0.744174
K	Pk	Sc5	Lt;Ku;Mp;Td;Pk;Pk;Sc5	6	3	1.1694	0.749121
K	Pk	Sc8	Lt;Ku;Mp;Td;Pk;Pk;Sc8	6	1	1.1528	0.74242
K	Pk	Sc8	Lt;Ku;Mp;Td;Pk;Pk;Sc8	6	2	1.2195	0.746848
K	Pk	Sc8	Lt;Ku;Mp;Td;Pk;Pk;Sc8	6	3	1.2047	0.761643
K	Sc5	Sc5	Lt;Ku;Mp;Td;Pk;Sc5	5	1	1.307	0.910307
K	Sc5	Sc5	Lt;Ku;Mp;Td;Pk;Sc5	5	2	1.2511	0.850057
K	Sc5	Sc5	Lt;Ku;Mp;Td;Pk;Sc5	5	3	1.2307	0.834147
K	Sc8	Sc8	Lt;Ku;Mp;Td;Pk;Sc8	5	1	1.1816	0.825615
K	Sc8	Sc8	Lt;Ku;Mp;Td;Pk;Sc8	5	2	1.2987	0.854513
K	Sc8	Sc8	Lt;Ku;Mp;Td;Pk;Sc8	5	3	1.2156	0.848363
K	Sp	-	Lt;Ku;Mp;Td;Pk;Sp;	6	1	1.2741	0.779567
K	Sp	-	Lt;Ku;Mp;Td;Pk;Sp;	6	2	1.2581	0.738782
K	Sp	-	Lt;Ku;Mp;Td;Pk;Sp;	6	3	1.2319	0.742926
K	Sp	Sc5	Lt;Ku;Mp;Td;Pk;Sp;Sc5	6	1	1.2751	0.833269
K	Sp	Sc5	Lt;Ku;Mp;Td;Pk;Sp;Sc5	6	2	1.2666	0.818238
K	Sp	Sc5	Lt;Ku;Mp;Td;Pk;Sp;Sc5	6	3	1.2546	0.804557
K	Sp	Sc8	Lt;Ku;Mp;Td;Pk;Sp;Sc8	6	1	1.2388	0.837554
K	Sp	Sc8	Lt;Ku;Mp;Td;Pk;Sp;Sc8	6	2	1.2632	0.828711
K	Sp	Sc8	Lt;Ku;Mp;Td;Pk;Sp;Sc8	6	3	1.2158	0.834593
K	Td	-	Lt;Ku;Mp;Td;Pk;Td;	6	1	1.2551	0.758976
K	Td	-	Lt;Ku;Mp;Td;Pk;Td;	6	2	1.2407	0.767481
K	Td	-	Lt;Ku;Mp;Td;Pk;Td;	6	3	1.2687	0.764406
K	Td	Sc5	Lt;Ku;Mp;Td;Pk;Td;Sc5	6	1	1.241	0.81351
K	Td	Sc5	Lt;Ku;Mp;Td;Pk;Td;Sc5	6	2	1.2389	0.718639
K	Td	Sc5	Lt;Ku;Mp;Td;Pk;Td;Sc5	6	3	1.1894	0.754557
K	Td	Sc8	Lt;Ku;Mp;Td;Pk;Td;Sc8	6	1	1.1024	0.728735
K	Td	Sc8	Lt;Ku;Mp;Td;Pk;Td;Sc8	6	2	1.2002	0.769085
K	Td	Sc8	Lt;Ku;Mp;Td;Pk;Td;Sc8	6	3	1.197	0.786688
K	Wa	-	Lt;Ku;Mp;Td;Pk;Wa;	6	1	1.2567	0.703485
K	Wa	-	Lt;Ku;Mp;Td;Pk;Wa;	6	2	1.2588	0.664005
K	Wa	-	Lt;Ku;Mp;Td;Pk;Wa;	6	3	1.251	0.662891
K	Wa	Sc5	Lt;Ku;Mp;Td;Pk;Wa;Sc5	6	1	1.2269	0.789717
K	Wa	Sc5	Lt;Ku;Mp;Td;Pk;Wa;Sc5	6	2	1.2266	0.784237
K	Wa	Sc5	Lt;Ku;Mp;Td;Pk;Wa;Sc5	6	3	1.1672	0.761197
K	Wa	Sc8	Lt;Ku;Mp;Td;Pk;Wa;Sc8	6	1	1.2696	0.813011
K	Wa	Sc8	Lt;Ku;Mp;Td;Pk;Wa;Sc8	6	2	1.2678	0.787846
K	Wa	Sc8	Lt;Ku;Mp;Td;Pk;Wa;Sc8	6	3	1.2469	0.799076
K	Zb	-	Lt;Ku;Mp;Td;Pk;Zb;	6	1	1.2815	0.731272
K	Zb	-	Lt;Ku;Mp;Td;Pk;Zb;	6	2	1.2694	0.740386
K	Zb	-	Lt;Ku;Mp;Td;Pk;Zb;	6	3	1.2909	0.724655
K	Zb	Sc5	Lt;Ku;Mp;Td;Pk;Zb;Sc5	6	1	1.2299	0.837637
K	Zb	Sc5	Lt;Ku;Mp;Td;Pk;Zb;Sc5	6	2	1.2601	0.839317
K	Zb	Sc5	Lt;Ku;Mp;Td;Pk;Zb;Sc5	6	3	1.1555	0.825948
K	Zb	Sc8	Lt;Ku;Mp;Td;Pk;Zb;Sc8	6	1	1.2766	0.846414
K	Zb	Sc8	Lt;Ku;Mp;Td;Pk;Zb;Sc8	6	2	1.252	0.87372
K	Zb	Sc8	Lt;Ku;Mp;Td;Pk;Zb;Sc8	6	3	1.2582	0.863292
K	-	Sc5	Sc5	0	2	1.3601	0.960573
K	-	Sc5	Sc5	0	3	1.3493	0.961286
K	-	Sc8	Sc8	0	1	1.3939	0.947787
K	-	Sc8	Sc8	0	2	1.3486	0.94208
K	-	Sc8	Sc8	0	3	1.366	0.959905
L	-	-	Lt;Zb;Wa;Ku;Pk	5	1	1.2792	0.887886
L	-	-	Lt;Zb;Wa;Ku;Pk	5	2	1.2434	0.874121
L	-	-	Lt;Zb;Wa;Ku;Pk	5	3	1.2731	0.888203
L	Ap	-	Lt;Zb;Wa;Ku;Pk;Ap;	6	1	1.2274	0.835349
L	Ap	-	Lt;Zb;Wa;Ku;Pk;Ap;	6	2	1.2256	0.790609
L	Ap	-	Lt;Zb;Wa;Ku;Pk;Ap;	6	3	1.1786	0.789762
L	Ap	Sc5	Lt;Zb;Wa;Ku;Pk;Ap;Sc5	6	1	1.0954	0.884808
L	Ap	Sc5	Lt;Zb;Wa;Ku;Pk;Ap;Sc5	6	2	1.187	0.859058
L	Ap	Sc5	Lt;Zb;Wa;Ku;Pk;Ap;Sc5	6	3	1.1153	0.844308
L	Ap	Sc8	Lt;Zb;Wa;Ku;Pk;Ap;Sc8	6	1	1.1061	0.840216
L	Ap	Sc8	Lt;Zb;Wa;Ku;Pk;Ap;Sc8	6	2	1.0235	0.873898
L	Ap	Sc8	Lt;Zb;Wa;Ku;Pk;Ap;Sc8	6	3	1.1808	0.87372
L	Hop	-	Lt;Zb;Wa;Ku;Pk;Hop;	6	1	1.2767	0.674575
L	Hop	-	Lt;Zb;Wa;Ku;Pk;Hop;	6	2	1.2574	0.662534
L	Hop	-	Lt;Zb;Wa;Ku;Pk;Hop;	6	3	1.2784	0.659014
L	Hop	Sc5	Lt;Zb;Wa;Ku;Pk;Hop;Sc5	6	1	1.278	0.777071
L	Hop	Sc5	Lt;Zb;Wa;Ku;Pk;Hop;Sc5	6	2	1.3186	0.773408
L	Hop	Sc5	Lt;Zb;Wa;Ku;Pk;Hop;Sc5	6	3	1.2645	0.773096
L	Hop	Sc8	Lt;Zb;Wa;Ku;Pk;Hop;Sc8	6	1	1.2927	0.844542
L	Hop	Sc8	Lt;Zb;Wa;Ku;Pk;Hop;Sc8	6	2	1.2924	0.854201
L	Hop	Sc8	Lt;Zb;Wa;Ku;Pk;Hop;Sc8	6	3	1.2845	0.842659
L	Ku	-	Lt;Zb;Wa;Ku;Pk;Ku;	6	1	1.2388	0.828693
L	Ku	-	Lt;Zb;Wa;Ku;Pk;Ku;	6	2	1.2412	0.775057
L	Ku	-	Lt;Zb;Wa;Ku;Pk;Ku;	6	3	1.1981	0.774967
L	Ku	Sc5	Lt;Zb;Wa;Ku;Pk;Ku;Sc5	6	1	1.2007	0.863594
L	Ku	Sc5	Lt;Zb;Wa;Ku;Pk;Ku;Sc5	6	2	1.2301	0.842525
L	Ku	Sc5	Lt;Zb;Wa;Ku;Pk;Ku;Sc5	6	3	1.2034	0.828934
L	Lt	-	Lt;Zb;Wa;Ku;Pk;Lt;	6	1	1.2975	0.936763
L	Lt	-	Lt;Zb;Wa;Ku;Pk;Lt;	6	2	1.3203	0.928443
L	Lt	-	Lt;Zb;Wa;Ku;Pk;Lt;	6	3	1.3066	0.950368
L	Lt	Sc5	Lt;Zb;Wa;Ku;Pk;Lt;Sc5	6	1	1.3182	0.962595
L	Lt	Sc5	Lt;Zb;Wa;Ku;Pk;Lt;Sc5	6	2	1.3248	0.951304
L	Lt	Sc5	Lt;Zb;Wa;Ku;Pk;Lt;Sc5	6	3	1.2981	0.960707
L	Mp	-	Lt;Zb;Wa;Ku;Pk;Mp;	6	1	1.201	0.735391
L	Mp	-	Lt;Zb;Wa;Ku;Pk;Mp;	6	2	1.2056	0.720778
L	Mp	-	Lt;Zb;Wa;Ku;Pk;Mp;	6	3	1.2039	0.692436
L	Mp	Sc5	Lt;Zb;Wa;Ku;Pk;Mp;Sc5	6	1	1.2328	0.847371
L	Mp	Sc5	Lt;Zb;Wa;Ku;Pk;Mp;Sc5	6	2	1.2343	0.830805
L	Mp	Sc5	Lt;Zb;Wa;Ku;Pk;Mp;Sc5	6	3	1.1976	0.782365
L	Mp	Sc8	Lt;Zb;Wa;Ku;Pk;Mp;Sc8	6	1	1.0431	0.786264
L	Mp	Sc8	Lt;Zb;Wa;Ku;Pk;Mp;Sc8	6	2	1.0387	0.851483
L	Mp	Sc8	Lt;Zb;Wa;Ku;Pk;Mp;Sc8	6	3	1.1013	0.832454
L	Pk	-	Lt;Zb;Wa;Ku;Pk;Pk;	6	1	1.181	0.770291
L	Pk	-	Lt;Zb;Wa;Ku;Pk;Pk;	6	2	1.1874	0.716456
L	Pk	-	Lt;Zb;Wa;Ku;Pk;Pk;	6	3	1.1497	0.72675
L	Pk	Sc5	Lt;Zb;Wa;Ku;Pk;Pk;Sc5	6	1	1.2593	0.888718
L	Pk	Sc5	Lt;Zb;Wa;Ku;Pk;Pk;Sc5	6	2	1.2363	0.82109
L	Pk	Sc5	Lt;Zb;Wa;Ku;Pk;Pk;Sc5	6	3	1.2204	0.82265
L	Sc5	Sc5	Lt;Zb;Wa;Ku;Pk;Sc5	5	1	1.3372	0.958019
L	Sc5	Sc5	Lt;Zb;Wa;Ku;Pk;Sc5	5	2	1.2807	0.928934
L	Sc5	Sc5	Lt;Zb;Wa;Ku;Pk;Sc5	5	3	1.2684	0.919219
L	Sc8	Sc8	Lt;Zb;Wa;Ku;Pk;Sc8	5	1	1.293	0.895499
L	Sc8	Sc8	Lt;Zb;Wa;Ku;Pk;Sc8	5	2	1.2912	0.941233
L	Sc8	Sc8	Lt;Zb;Wa;Ku;Pk;Sc8	5	3	1.2763	0.931474
L	Sp	-	Lt;Zb;Wa;Ku;Pk;Sp;	6	1	1.2664	0.882104
L	Sp	-	Lt;Zb;Wa;Ku;Pk;Sp;	6	2	1.2603	0.861821
L	Sp	-	Lt;Zb;Wa;Ku;Pk;Sp;	6	3	1.2367	0.863247
L	Sp	Sc5	Lt;Zb;Wa;Ku;Pk;Sp;Sc5	6	1	1.2813	0.91896
L	Sp	Sc5	Lt;Zb;Wa;Ku;Pk;Sp;Sc5	6	2	1.2779	0.912311
L	Sp	Sc5	Lt;Zb;Wa;Ku;Pk;Sp;Sc5	6	3	1.2694	0.908524
L	Sp	Sc8	Lt;Zb;Wa;Ku;Pk;Sp;Sc8	6	1	1.2304	0.891214
L	Sp	Sc8	Lt;Zb;Wa;Ku;Pk;Sp;Sc8	6	2	1.2342	0.903443
L	Sp	Sc8	Lt;Zb;Wa;Ku;Pk;Sp;Sc8	6	3	1.2592	0.925636
L	Td	-	Lt;Zb;Wa;Ku;Pk;Td;	6	1	1.2291	0.860141
L	Td	-	Lt;Zb;Wa;Ku;Pk;Td;	6	2	1.1606	0.824165
L	Td	-	Lt;Zb;Wa;Ku;Pk;Td;	6	3	1.1712	0.827374
L	Td	Sc5	Lt;Zb;Wa;Ku;Pk;Td;Sc5	6	1	1.2724	0.882562
L	Td	Sc5	Lt;Zb;Wa;Ku;Pk;Td;Sc5	6	2	1.2738	0.805582
L	Td	Sc5	Lt;Zb;Wa;Ku;Pk;Td;Sc5	6	3	1.2195	0.805315
L	Td	Sc8	Lt;Zb;Wa;Ku;Pk;Td;Sc8	6	1	1.08	0.810141
L	Td	Sc8	Lt;Zb;Wa;Ku;Pk;Td;Sc8	6	2	1.1583	0.855983
L	Td	Sc8	Lt;Zb;Wa;Ku;Pk;Td;Sc8	6	3	1.1753	0.867882
L	Wa	-	Lt;Zb;Wa;Ku;Pk;Wa;	6	1	1.2267	0.761306
L	Wa	-	Lt;Zb;Wa;Ku;Pk;Wa;	6	2	1.2252	0.68593
L	Wa	-	Lt;Zb;Wa;Ku;Pk;Wa;	6	3	1.2033	0.691991
L	Wa	Sc5	Lt;Zb;Wa;Ku;Pk;Wa;Sc5	6	1	1.2461	0.853361
L	Wa	Sc5	Lt;Zb;Wa;Ku;Pk;Wa;Sc5	6	2	1.2507	0.858033
L	Wa	Sc5	Lt;Zb;Wa;Ku;Pk;Wa;Sc5	6	3	1.2247	0.831206
L	Wa	Sc8	Lt;Zb;Wa;Ku;Pk;Wa;Sc8	6	1	1.2323	0.850782
L	Wa	Sc8	Lt;Zb;Wa;Ku;Pk;Wa;Sc8	6	2	1.2356	0.858969
L	Wa	Sc8	Lt;Zb;Wa;Ku;Pk;Wa;Sc8	6	3	1.2479	0.86347
L	Zb	-	Lt;Zb;Wa;Ku;Pk;Zb;	6	1	1.2655	0.831688
L	Zb	-	Lt;Zb;Wa;Ku;Pk;Zb;	6	2	1.2778	0.818951
L	Zb	-	Lt;Zb;Wa;Ku;Pk;Zb;	6	3	1.2277	0.799745
L	Zb	Sc5	Lt;Zb;Wa;Ku;Pk;Zb;Sc5	6	1	1.2526	0.911181
L	Zb	Sc5	Lt;Zb;Wa;Ku;Pk;Zb;Sc5	6	2	1.2646	0.903755
L	Zb	Sc5	Lt;Zb;Wa;Ku;Pk;Zb;Sc5	6	3	1.2647	0.90224
L	Zb	Sc8	Lt;Zb;Wa;Ku;Pk;Zb;Sc8	6	1	1.2575	0.920415
L	Zb	Sc8	Lt;Zb;Wa;Ku;Pk;Zb;Sc8	6	2	1.2714	0.919397
L	Zb	Sc8	Lt;Zb;Wa;Ku;Pk;Zb;Sc8	6	3	1.273	0.938203
L	Ku	Sc8	Lt;Zb;Wa;Ku;PkKu;Sc8	4	1	1.0795	0.836722
L	Ku	Sc8	Lt;Zb;Wa;Ku;PkKu;Sc8	4	2	1.2488	0.854557
L	Ku	Sc8	Lt;Zb;Wa;Ku;PkKu;Sc8	4	3	1.1962	0.859548
L	Lt	Sc8	Lt;Zb;Wa;Ku;PkLt;Sc8	4	1	1.2921	0.939259
L	Lt	Sc8	Lt;Zb;Wa;Ku;PkLt;Sc8	4	2	1.319	0.950057
L	Lt	Sc8	Lt;Zb;Wa;Ku;PkLt;Sc8	4	3	1.3151	0.960306
L	Pk	Sc8	Lt;Zb;Wa;Ku;PkPk;Sc8	4	1	1.1868	0.764051
L	Pk	Sc8	Lt;Zb;Wa;Ku;PkPk;Sc8	4	2	1.2153	0.822917
L	Pk	Sc8	Lt;Zb;Wa;Ku;PkPk;Sc8	4	3	1.2423	0.852374
L	-	Sc5	Sc5	0	2	1.363	0.959727
L	-	Sc5	Sc5	0	3	1.3636	0.955894
L	-	Sc8	Sc8	0	1	1.3987	0.934143
L	-	Sc8	Sc8	0	2	1.373	0.961732
L	-	Sc8	Sc8	0	3	1.3658	0.961108
M	-	Sc5	Sc5	0	2	1.3728	0.956518
M	-	Sc5	Sc5	0	3	1.3653	0.947784
M	-	Sc8	Sc8	0	1	1.4063	0.925698
M	-	Sc8	Sc8	0	2	1.3904	0.959103
M	-	Sc8	Sc8	0	3	1.3766	0.956028
M	-	-	Zb;Ku;Td;Pk;	4	1	1.2491	0.657437
M	-	-	Zb;Ku;Td;Pk;	4	2	1.249	0.6415
M	-	-	Zb;Ku;Td;Pk;	4	3	1.2372	0.643327
M	Ap	-	Zb;Ku;Td;Pk;Ap;	5	1	1.1845	0.660557
M	Ap	-	Zb;Ku;Td;Pk;Ap;	5	2	1.2315	0.597695
M	Ap	-	Zb;Ku;Td;Pk;Ap;	5	3	1.1789	0.615342
M	Ap	Sc5	Zb;Ku;Td;Pk;Ap;Sc5	5	1	1.0649	0.837304
M	Ap	Sc5	Zb;Ku;Td;Pk;Ap;Sc5	5	2	1.2401	0.808657
M	Ap	Sc5	Zb;Ku;Td;Pk;Ap;Sc5	5	3	1.2256	0.788916
M	Ap	Sc8	Zb;Ku;Td;Pk;Ap;Sc8	5	1	1.2109	0.785224
M	Ap	Sc8	Zb;Ku;Td;Pk;Ap;Sc8	5	2	1.109	0.843194
M	Ap	Sc8	Zb;Ku;Td;Pk;Ap;Sc8	5	3	1.2504	0.831518
M	Hop	-	Zb;Ku;Td;Pk;Hop;	5	1	1.1623	0.668876
M	Hop	-	Zb;Ku;Td;Pk;Hop;	5	2	1.1888	0.659504
M	Hop	-	Zb;Ku;Td;Pk;Hop;	5	3	1.1612	0.663247
M	Hop	Sc5	Zb;Ku;Td;Pk;Hop;Sc5	5	1	1.2397	0.85465
M	Hop	Sc5	Zb;Ku;Td;Pk;Hop;Sc5	5	2	1.2444	0.841634
M	Hop	Sc5	Zb;Ku;Td;Pk;Hop;Sc5	5	3	1.2221	0.865208
M	Hop	Sc8	Zb;Ku;Td;Pk;Hop;Sc8	5	1	1.291	0.874326
M	Hop	Sc8	Zb;Ku;Td;Pk;Hop;Sc8	5	2	1.2692	0.877597
M	Hop	Sc8	Zb;Ku;Td;Pk;Hop;Sc8	5	3	1.2435	0.887846
M	Ku	-	Zb;Ku;Td;Pk;Ku;	5	1	1.2239	0.674242
M	Ku	-	Zb;Ku;Td;Pk;Ku;	5	2	1.2241	0.642614
M	Ku	-	Zb;Ku;Td;Pk;Ku;	5	3	1.1885	0.623586
M	Ku	Sc5	Zb;Ku;Td;Pk;Ku;Sc5	5	1	1.1694	0.807271
M	Ku	Sc5	Zb;Ku;Td;Pk;Ku;Sc5	5	2	1.1795	0.798853
M	Ku	Sc5	Zb;Ku;Td;Pk;Ku;Sc5	5	3	1.1977	0.762935
M	Ku	Sc8	Zb;Ku;Td;Pk;Ku;Sc8	5	1	1.1373	0.774534
M	Ku	Sc8	Zb;Ku;Td;Pk;Ku;Sc8	5	2	1.2641	0.814985
M	Ku	Sc8	Zb;Ku;Td;Pk;Ku;Sc8	5	3	1.1898	0.820912
M	Lt	-	Zb;Ku;Td;Pk;Lt;	5	1	1.2693	0.751322
M	Lt	-	Zb;Ku;Td;Pk;Lt;	5	2	1.2743	0.731474
M	Lt	-	Zb;Ku;Td;Pk;Lt;	5	3	1.2733	0.763916
M	Lt	Sc5	Zb;Ku;Td;Pk;Lt;Sc5	5	1	1.3347	0.925906
M	Lt	Sc5	Zb;Ku;Td;Pk;Lt;Sc5	5	2	1.3175	0.885039
M	Lt	Sc5	Zb;Ku;Td;Pk;Lt;Sc5	5	3	1.3137	0.914941
M	Lt	Sc8	Zb;Ku;Td;Pk;Lt;Sc8	5	1	1.3083	0.893793
M	Lt	Sc8	Zb;Ku;Td;Pk;Lt;Sc8	5	2	1.328	0.925146
M	Lt	Sc8	Zb;Ku;Td;Pk;Lt;Sc8	5	3	1.3063	0.940074
M	Mp	-	Zb;Ku;Td;Pk;Mp;	5	1	1.1311	0.580024
M	Mp	-	Zb;Ku;Td;Pk;Mp;	5	2	1.1655	0.531786
M	Mp	-	Zb;Ku;Td;Pk;Mp;	5	3	1.1083	0.496893
M	Mp	Sc5	Zb;Ku;Td;Pk;Mp;Sc5	5	1	1.1766	0.747121
M	Mp	Sc5	Zb;Ku;Td;Pk;Mp;Sc5	5	2	1.2006	0.715832
M	Mp	Sc5	Zb;Ku;Td;Pk;Mp;Sc5	5	3	1.1962	0.694308
M	Mp	Sc8	Zb;Ku;Td;Pk;Mp;Sc8	5	1	1.0884	0.699534
M	Mp	Sc8	Zb;Ku;Td;Pk;Mp;Sc8	5	2	1.0539	0.782766
M	Mp	Sc8	Zb;Ku;Td;Pk;Mp;Sc8	5	3	1.1948	0.781563
M	Pk	-	Zb;Ku;Td;Pk;Pk;	5	1	1.1835	0.569667
M	Pk	-	Zb;Ku;Td;Pk;Pk;	5	2	1.1746	0.545288
M	Pk	-	Zb;Ku;Td;Pk;Pk;	5	3	1.1958	0.536376
M	Pk	Sc5	Zb;Ku;Td;Pk;Pk;Sc5	5	1	1.2437	0.817587
M	Pk	Sc5	Zb;Ku;Td;Pk;Pk;Sc5	5	2	1.227	0.784682
M	Pk	Sc5	Zb;Ku;Td;Pk;Pk;Sc5	5	3	1.2283	0.763381
M	Pk	Sc8	Zb;Ku;Td;Pk;Pk;Sc8	5	1	1.1466	0.712054
M	Pk	Sc8	Zb;Ku;Td;Pk;Pk;Sc8	5	2	1.2711	0.748942
M	Pk	Sc8	Zb;Ku;Td;Pk;Pk;Sc8	5	3	1.2339	0.760573
M	Sc5	Sc5	Zb;Ku;Td;Pk;Sc5	4	1	1.3241	0.924991
M	Sc5	Sc5	Zb;Ku;Td;Pk;Sc5	4	2	1.2733	0.892392
M	Sc5	Sc5	Zb;Ku;Td;Pk;Sc5	4	3	1.2901	0.862579
M	Sc8	Sc8	Zb;Ku;Td;Pk;Sc8	4	1	1.2409	0.826073
M	Sc8	Sc8	Zb;Ku;Td;Pk;Sc8	4	2	1.2895	0.877062
M	Sc8	Sc8	Zb;Ku;Td;Pk;Sc8	4	3	1.2704	0.864139
M	Sp	-	Zb;Ku;Td;Pk;Sp;	5	1	1.2272	0.707396
M	Sp	-	Zb;Ku;Td;Pk;Sp;	5	2	1.2382	0.665609
M	Sp	-	Zb;Ku;Td;Pk;Sp;	5	3	1.2231	0.663827
M	Sp	Sc5	Zb;Ku;Td;Pk;Sp;Sc5	5	1	1.2789	0.869084
M	Sp	Sc5	Zb;Ku;Td;Pk;Sp;Sc5	5	2	1.2984	0.869709
M	Sp	Sc5	Zb;Ku;Td;Pk;Sp;Sc5	5	3	1.2645	0.842347
M	Sp	Sc8	Zb;Ku;Td;Pk;Sp;Sc8	5	1	1.2415	0.823868
M	Sp	Sc8	Zb;Ku;Td;Pk;Sp;Sc8	5	2	1.2718	0.864317
M	Sp	Sc8	Zb;Ku;Td;Pk;Sp;Sc8	5	3	1.3055	0.853131
M	Td	-	Zb;Ku;Td;Pk;Td;	5	1	1.2234	0.742878
M	Td	-	Zb;Ku;Td;Pk;Td;	5	2	1.251	0.683078
M	Td	-	Zb;Ku;Td;Pk;Td;	5	3	1.228	0.674165
M	Td	Sc5	Zb;Ku;Td;Pk;Td;Sc5	5	1	1.2462	0.833186
M	Td	Sc5	Zb;Ku;Td;Pk;Td;Sc5	5	2	1.2248	0.79716
M	Td	Sc5	Zb;Ku;Td;Pk;Td;Sc5	5	3	1.2535	0.788425
M	Td	Sc8	Zb;Ku;Td;Pk;Td;Sc8	5	1	1.1028	0.761555
M	Td	Sc8	Zb;Ku;Td;Pk;Td;Sc8	5	2	1.197	0.820288
M	Td	Sc8	Zb;Ku;Td;Pk;Td;Sc8	5	3	1.2768	0.823185
M	Wa	-	Zb;Ku;Td;Pk;Wa;	5	1	1.1991	0.607562
M	Wa	-	Zb;Ku;Td;Pk;Wa;	5	2	1.2047	0.530315
M	Wa	-	Zb;Ku;Td;Pk;Wa;	5	3	1.1859	0.531206
M	Wa	Sc5	Zb;Ku;Td;Pk;Wa;Sc5	5	1	1.2399	0.806813
M	Wa	Sc5	Zb;Ku;Td;Pk;Wa;Sc5	5	2	1.243	0.810663
M	Wa	Sc5	Zb;Ku;Td;Pk;Wa;Sc5	5	3	1.2325	0.774299
M	Wa	Sc8	Zb;Ku;Td;Pk;Wa;Sc8	5	1	1.251	0.771622
M	Wa	Sc8	Zb;Ku;Td;Pk;Wa;Sc8	5	2	1.1945	0.802106
M	Wa	Sc8	Zb;Ku;Td;Pk;Wa;Sc8	5	3	1.2454	0.813604
M	Zb	-	Zb;Ku;Td;Pk;Zb;	5	1	1.2542	0.632811
M	Zb	-	Zb;Ku;Td;Pk;Zb;	5	2	1.2511	0.645511
M	Zb	-	Zb;Ku;Td;Pk;Zb;	5	3	1.2478	0.599522
M	Zb	Sc5	Zb;Ku;Td;Pk;Zb;Sc5	5	1	1.2653	0.859059
M	Zb	Sc5	Zb;Ku;Td;Pk;Zb;Sc5	5	2	1.258	0.865876
M	Zb	Sc5	Zb;Ku;Td;Pk;Zb;Sc5	5	3	1.2863	0.847516
M	Zb	Sc8	Zb;Ku;Td;Pk;Zb;Sc8	5	1	1.2895	0.851988
M	Zb	Sc8	Zb;Ku;Td;Pk;Zb;Sc8	5	2	1.25	0.906429
M	Zb	Sc8	Zb;Ku;Td;Pk;Zb;Sc8	5	3	1.2546	0.89404
N	-	Sc5	Sc5	0	2	1.3716	0.954424
N	-	Sc5	Sc5	0	3	1.4038	0.942169
N	-	Sc8	Sc8	0	1	1.4092	0.921206
N	-	Sc8	Sc8	0	2	1.3927	0.954958
N	-	Sc8	Sc8	0	3	1.4014	0.951572
N	-	-	Zb;Wa;Td;	3	1	1.3553	0.669667
N	-	-	Zb;Wa;Td;	3	2	1.3559	0.679647
N	-	-	Zb;Wa;Td;	3	3	1.3466	0.714852
N	Ap	-	Zb;Wa;Td;Ap;	4	1	1.3116	0.717712
N	Ap	-	Zb;Wa;Td;Ap;	4	2	1.297	0.685796
N	Ap	-	Zb;Wa;Td;Ap;	4	3	1.3148	0.683301
N	Ap	Sc5	Zb;Wa;Td;Ap;Sc5	4	1	1.2021	0.920415
N	Ap	Sc5	Zb;Wa;Td;Ap;Sc5	4	2	1.2253	0.912935
N	Ap	Sc5	Zb;Wa;Td;Ap;Sc5	4	3	1.2859	0.897739
N	Ap	Sc8	Zb;Wa;Td;Ap;Sc8	4	1	1.3263	0.914093
N	Ap	Sc8	Zb;Wa;Td;Ap;Sc8	4	2	1.2782	0.949655
N	Ap	Sc8	Zb;Wa;Td;Ap;Sc8	4	3	1.3338	0.942748
N	Hop	-	Zb;Wa;Td;Hop;	4	1	1.2633	0.576156
N	Hop	-	Zb;Wa;Td;Hop;	4	2	1.2704	0.578443
N	Hop	-	Zb;Wa;Td;Hop;	4	3	1.2209	0.572204
N	Hop	Sc5	Zb;Wa;Td;Hop;Sc5	4	1	1.2696	0.760806
N	Hop	Sc5	Zb;Wa;Td;Hop;Sc5	4	2	1.2569	0.782142
N	Hop	Sc5	Zb;Wa;Td;Hop;Sc5	4	3	1.245	0.790832
N	Hop	Sc8	Zb;Wa;Td;Hop;Sc8	4	1	1.3193	0.843585
N	Hop	Sc8	Zb;Wa;Td;Hop;Sc8	4	2	1.2788	0.850458
N	Hop	Sc8	Zb;Wa;Td;Hop;Sc8	4	3	1.265	0.858969
N	Ku	-	Zb;Wa;Td;Ku;	4	1	1.2976	0.720998
N	Ku	-	Zb;Wa;Td;Ku;	4	2	1.3067	0.686019
N	Ku	-	Zb;Wa;Td;Ku;	4	3	1.2814	0.664361
N	Ku	Sc5	Zb;Wa;Td;Ku;Sc5	4	1	1.241	0.88797
N	Ku	Sc5	Zb;Wa;Td;Ku;Sc5	4	2	1.2724	0.890475
N	Ku	Sc5	Zb;Wa;Td;Ku;Sc5	4	3	1.1705	0.878399
N	Ku	Sc8	Zb;Wa;Td;Ku;Sc8	4	1	1.2325	0.888386
N	Ku	Sc8	Zb;Wa;Td;Ku;Sc8	4	2	1.2457	0.924165
N	Ku	Sc8	Zb;Wa;Td;Ku;Sc8	4	3	1.3057	0.925547
N	Lt	-	Zb;Wa;Td;Lt;	4	1	1.3538	0.926572
N	Lt	-	Zb;Wa;Td;Lt;	4	2	1.3723	0.926304
N	Lt	-	Zb;Wa;Td;Lt;	4	3	1.3656	0.937267
N	Lt	Sc5	Zb;Wa;Td;Lt;Sc5	4	1	1.3634	0.951613
N	Lt	Sc5	Zb;Wa;Td;Lt;Sc5	4	2	1.3697	0.957989
N	Lt	Sc5	Zb;Wa;Td;Lt;Sc5	4	3	1.3493	0.952151
N	Lt	Sc8	Zb;Wa;Td;Lt;Sc8	4	1	1.3704	0.926905
N	Lt	Sc8	Zb;Wa;Td;Lt;Sc8	4	2	1.3784	0.960217
N	Lt	Sc8	Zb;Wa;Td;Lt;Sc8	4	3	1.3487	0.958613
N	Mp	-	Zb;Wa;Td;Mp;	4	1	1.2699	0.630024
N	Mp	-	Zb;Wa;Td;Mp;	4	2	1.2799	0.615386
N	Mp	-	Zb;Wa;Td;Mp;	4	3	1.2691	0.582365
N	Mp	Sc5	Zb;Wa;Td;Mp;Sc5	4	1	1.2787	0.844168
N	Mp	Sc5	Zb;Wa;Td;Mp;Sc5	4	2	1.2519	0.854691
N	Mp	Sc5	Zb;Wa;Td;Mp;Sc5	4	3	1.2448	0.826171
N	Mp	Sc8	Zb;Wa;Td;Mp;Sc8	4	1	1.2702	0.840673
N	Mp	Sc8	Zb;Wa;Td;Mp;Sc8	4	2	1.3119	0.902552
N	Mp	Sc8	Zb;Wa;Td;Mp;Sc8	4	3	1.3172	0.893818
N	Pk	-	Zb;Wa;Td;Pk;	4	1	1.2088	0.617587
N	Pk	-	Zb;Wa;Td;Pk;	4	2	1.222	0.586732
N	Pk	-	Zb;Wa;Td;Pk;	4	3	1.1984	0.5997
N	Pk	Sc5	Zb;Wa;Td;Pk;Sc5	4	1	1.3065	0.900532
N	Pk	Sc5	Zb;Wa;Td;Pk;Sc5	4	2	1.2638	0.857142
N	Pk	Sc5	Zb;Wa;Td;Pk;Sc5	4	3	1.2314	0.829825
N	Pk	Sc8	Zb;Wa;Td;Pk;Sc8	4	1	1.2528	0.806356
N	Pk	Sc8	Zb;Wa;Td;Pk;Sc8	4	2	1.2874	0.85478
N	Pk	Sc8	Zb;Wa;Td;Pk;Sc8	4	3	1.2693	0.854468
N	Sc5	Sc5	Zb;Wa;Td;Sc5	3	1	1.3757	0.942088
N	Sc5	Sc5	Zb;Wa;Td;Sc5	3	2	1.3508	0.956028
N	Sc5	Sc5	Zb;Wa;Td;Sc5	3	3	1.3176	0.943862
N	Sc8	Sc8	Zb;Wa;Td;Sc8	3	1	1.371	0.921123
N	Sc8	Sc8	Zb;Wa;Td;Sc8	3	2	1.3498	0.95527
N	Sc8	Sc8	Zb;Wa;Td;Sc8	3	3	1.329	0.951215
N	Sp	-	Zb;Wa;Td;Sp;	4	1	1.3648	0.793211
N	Sp	-	Zb;Wa;Td;Sp;	4	2	1.3699	0.774834
N	Sp	-	Zb;Wa;Td;Sp;	4	3	1.3594	0.780761
N	Sp	Sc5	Zb;Wa;Td;Sp;Sc5	4	1	1.3485	0.945457
N	Sp	Sc5	Zb;Wa;Td;Sp;Sc5	4	2	1.3679	0.957632
N	Sp	Sc5	Zb;Wa;Td;Sp;Sc5	4	3	1.3527	0.949254
N	Sp	Sc8	Zb;Wa;Td;Sp;Sc8	4	1	1.3236	0.92599
N	Sp	Sc8	Zb;Wa;Td;Sp;Sc8	4	2	1.3331	0.959593
N	Sp	Sc8	Zb;Wa;Td;Sp;Sc8	4	3	1.3396	0.956786
N	Td	-	Zb;Wa;Td;Td;	4	1	1.3436	0.723618
N	Td	-	Zb;Wa;Td;Td;	4	2	1.3444	0.701126
N	Td	-	Zb;Wa;Td;Td;	4	3	1.3337	0.745288
N	Td	Sc5	Zb;Wa;Td;Td;Sc5	4	1	1.3179	0.901572
N	Td	Sc5	Zb;Wa;Td;Td;Sc5	4	2	1.3245	0.890297
N	Td	Sc5	Zb;Wa;Td;Td;Sc5	4	3	1.3336	0.863737
N	Td	Sc8	Zb;Wa;Td;Td;Sc8	4	1	1.2437	0.851572
N	Td	Sc8	Zb;Wa;Td;Td;Sc8	4	2	1.3363	0.903443
N	Td	Sc8	Zb;Wa;Td;Td;Sc8	4	3	1.3005	0.896001
N	Wa	-	Zb;Wa;Td;Wa;	4	1	1.2721	0.639633
N	Wa	-	Zb;Wa;Td;Wa;	4	2	1.2884	0.580671
N	Wa	-	Zb;Wa;Td;Wa;	4	3	1.2517	0.582098
N	Wa	Sc5	Zb;Wa;Td;Wa;Sc5	4	1	1.2961	0.866547
N	Wa	Sc5	Zb;Wa;Td;Wa;Sc5	4	2	1.3041	0.894085
N	Wa	Sc5	Zb;Wa;Td;Wa;Sc5	4	3	1.3101	0.882588
N	Wa	Sc8	Zb;Wa;Td;Wa;Sc8	4	1	1.3016	0.899575
N	Wa	Sc8	Zb;Wa;Td;Wa;Sc8	4	2	1.2507	0.927062
N	Wa	Sc8	Zb;Wa;Td;Wa;Sc8	4	3	1.3235	0.926839
N	Zb	-	Zb;Wa;Td;Zb;	4	1	1.3452	0.719043
N	Zb	-	Zb;Wa;Td;Zb;	4	2	1.3475	0.718417
N	Zb	-	Zb;Wa;Td;Zb;	4	3	1.34	0.730627
N	Zb	Sc5	Zb;Wa;Td;Zb;Sc5	4	1	1.3221	0.945748
N	Zb	Sc5	Zb;Wa;Td;Zb;Sc5	4	2	1.3534	0.959504
N	Zb	Sc5	Zb;Wa;Td;Zb;Sc5	4	3	1.3403	0.95126
N	Zb	Sc8	Zb;Wa;Td;Zb;Sc8	4	1	1.3328	0.926572
N	Zb	Sc8	Zb;Wa;Td;Zb;Sc8	4	2	1.349	0.961955
N	Zb	Sc8	Zb;Wa;Td;Zb;Sc8	4	3	1.362	0.958301
O	-	-	Lt;Wa;Mp;Pk;	4	1	1.1999	0.712013
O	-	-	Lt;Wa;Mp;Pk;	4	2	1.2068	0.734459
O	-	-	Lt;Wa;Mp;Pk;	4	3	1.2082	0.718105
O	Ap	-	Lt;Wa;Mp;Pk;Ap;	5	1	1.2439	0.693294
O	Ap	-	Lt;Wa;Mp;Pk;Ap;	5	2	1.2505	0.691545
O	Ap	-	Lt;Wa;Mp;Pk;Ap;	5	3	1.2193	0.675458
O	Ap	Sc5	Lt;Wa;Mp;Pk;Ap;Sc5	5	1	1.2237	0.820956
O	Ap	Sc5	Lt;Wa;Mp;Pk;Ap;Sc5	5	2	1.1955	0.825413
O	Ap	Sc5	Lt;Wa;Mp;Pk;Ap;Sc5	5	3	1.1217	0.796893
O	Ap	Sc8	Lt;Wa;Mp;Pk;Ap;Sc8	5	1	1.2584	0.804941
O	Ap	Sc8	Lt;Wa;Mp;Pk;Ap;Sc8	5	2	1.2719	0.861465
O	Ap	Sc8	Lt;Wa;Mp;Pk;Ap;Sc8	5	3	1.2729	0.840074
O	Hop	-	Lt;Wa;Mp;Pk;Hop;	5	1	1.2181	0.567961
O	Hop	-	Lt;Wa;Mp;Pk;Hop;	5	2	1.2656	0.585261
O	Hop	-	Lt;Wa;Mp;Pk;Hop;	5	3	1.2306	0.563782
O	Hop	Sc5	Lt;Wa;Mp;Pk;Hop;Sc5	5	1	1.2895	0.770707
O	Hop	Sc5	Lt;Wa;Mp;Pk;Hop;Sc5	5	2	1.292	0.78085
O	Hop	Sc5	Lt;Wa;Mp;Pk;Hop;Sc5	5	3	1.2644	0.795065
O	Hop	Sc8	Lt;Wa;Mp;Pk;Hop;Sc8	5	1	1.3124	0.769376
O	Hop	Sc8	Lt;Wa;Mp;Pk;Hop;Sc8	5	2	1.3064	0.839361
O	Hop	Sc8	Lt;Wa;Mp;Pk;Hop;Sc8	5	3	1.2979	0.830048
O	Ku	-	Lt;Wa;Mp;Pk;Ku;	5	1	1.2506	0.681314
O	Ku	-	Lt;Wa;Mp;Pk;Ku;	5	2	1.2604	0.692525
O	Ku	-	Lt;Wa;Mp;Pk;Ku;	5	3	1.2223	0.673764
O	Ku	Sc5	Lt;Wa;Mp;Pk;Ku;Sc5	5	1	1.2205	0.803652
O	Ku	Sc5	Lt;Wa;Mp;Pk;Ku;Sc5	5	2	1.2374	0.815163
O	Ku	Sc5	Lt;Wa;Mp;Pk;Ku;Sc5	5	3	1.1792	0.779825
O	Ku	Sc8	Lt;Wa;Mp;Pk;Ku;Sc8	5	1	1.2516	0.790299
O	Ku	Sc8	Lt;Wa;Mp;Pk;Ku;Sc8	5	2	1.2593	0.881117
O	Ku	Sc8	Lt;Wa;Mp;Pk;Ku;Sc8	5	3	1.2365	0.827686
O	Lt	-	Lt;Wa;Mp;Pk;Lt;	5	1	1.2542	0.7549
O	Lt	-	Lt;Wa;Mp;Pk;Lt;	5	2	1.2605	0.755181
O	Lt	-	Lt;Wa;Mp;Pk;Lt;	5	3	1.2683	0.79765
O	Lt	Sc5	Lt;Wa;Mp;Pk;Lt;Sc5	5	1	1.3078	0.899991
O	Lt	Sc5	Lt;Wa;Mp;Pk;Lt;Sc5	5	2	1.2792	0.872338
O	Lt	Sc5	Lt;Wa;Mp;Pk;Lt;Sc5	5	3	1.288	0.880716
O	Lt	Sc8	Lt;Wa;Mp;Pk;Lt;Sc8	5	1	1.2581	0.860723
O	Lt	Sc8	Lt;Wa;Mp;Pk;Lt;Sc8	5	2	1.3043	0.90839
O	Lt	Sc8	Lt;Wa;Mp;Pk;Lt;Sc8	5	3	1.2692	0.925859
O	Mp	-	Lt;Wa;Mp;Pk;Mp;	5	1	1.2453	0.620499
O	Mp	-	Lt;Wa;Mp;Pk;Mp;	5	2	1.2488	0.627507
O	Mp	-	Lt;Wa;Mp;Pk;Mp;	5	3	1.2294	0.595155
O	Mp	Sc5	Lt;Wa;Mp;Pk;Mp;Sc5	5	1	1.2541	0.796164
O	Mp	Sc5	Lt;Wa;Mp;Pk;Mp;Sc5	5	2	1.2185	0.749522
O	Mp	Sc5	Lt;Wa;Mp;Pk;Mp;Sc5	5	3	1.1396	0.712534
O	Mp	Sc8	Lt;Wa;Mp;Pk;Mp;Sc8	5	1	1.2405	0.73876
O	Mp	Sc8	Lt;Wa;Mp;Pk;Mp;Sc8	5	2	1.2536	0.828265
O	Mp	Sc8	Lt;Wa;Mp;Pk;Mp;Sc8	5	3	1.2556	0.792035
O	Pk	-	Lt;Wa;Mp;Pk;Pk;	5	1	1.1784	0.621039
O	Pk	-	Lt;Wa;Mp;Pk;Pk;	5	2	1.1969	0.616367
O	Pk	-	Lt;Wa;Mp;Pk;Pk;	5	3	1.1953	0.623497
O	Pk	Sc5	Lt;Wa;Mp;Pk;Pk;Sc5	5	1	1.3076	0.83851
O	Pk	Sc5	Lt;Wa;Mp;Pk;Pk;Sc5	5	2	1.2553	0.812133
O	Pk	Sc5	Lt;Wa;Mp;Pk;Pk;Sc5	5	3	1.2356	0.771625
O	Pk	Sc8	Lt;Wa;Mp;Pk;Pk;Sc8	5	1	1.2426	0.735432
O	Pk	Sc8	Lt;Wa;Mp;Pk;Pk;Sc8	5	2	1.2571	0.797606
O	Pk	Sc8	Lt;Wa;Mp;Pk;Pk;Sc8	5	3	1.2515	0.793818
O	Sc5	Sc5	Lt;Wa;Mp;Pk;Sc5	4	1	1.335	0.926198
O	Sc5	Sc5	Lt;Wa;Mp;Pk;Sc5	4	2	1.2983	0.89355
O	Sc5	Sc5	Lt;Wa;Mp;Pk;Sc5	4	3	1.2708	0.868907
O	Sc8	Sc8	Lt;Wa;Mp;Pk;Sc8	4	1	1.2895	0.880773
O	Sc8	Sc8	Lt;Wa;Mp;Pk;Sc8	4	2	1.284	0.90683
O	Sc8	Sc8	Lt;Wa;Mp;Pk;Sc8	4	3	1.2618	0.88691
O	Sp	-	Lt;Wa;Mp;Pk;Sp;	5	1	1.2671	0.776447
O	Sp	-	Lt;Wa;Mp;Pk;Sp;	5	2	1.2703	0.76913
O	Sp	-	Lt;Wa;Mp;Pk;Sp;	5	3	1.2437	0.77929
O	Sp	Sc5	Lt;Wa;Mp;Pk;Sp;Sc5	5	1	1.2814	0.891297
O	Sp	Sc5	Lt;Wa;Mp;Pk;Sp;Sc5	5	2	1.2749	0.901215
O	Sp	Sc5	Lt;Wa;Mp;Pk;Sp;Sc5	5	3	1.2511	0.882365
O	Sp	Sc8	Lt;Wa;Mp;Pk;Sp;Sc8	5	1	1.2857	0.864758
O	Sp	Sc8	Lt;Wa;Mp;Pk;Sp;Sc8	5	2	1.2795	0.906028
O	Sp	Sc8	Lt;Wa;Mp;Pk;Sp;Sc8	5	3	1.2896	0.903265
O	Td	-	Lt;Wa;Mp;Pk;Td;	5	1	1.2596	0.697454
O	Td	-	Lt;Wa;Mp;Pk;Td;	5	2	1.2627	0.721937
O	Td	-	Lt;Wa;Mp;Pk;Td;	5	3	1.2735	0.727151
O	Td	Sc5	Lt;Wa;Mp;Pk;Td;Sc5	5	1	1.2912	0.838261
O	Td	Sc5	Lt;Wa;Mp;Pk;Td;Sc5	5	2	1.2645	0.815876
O	Td	Sc5	Lt;Wa;Mp;Pk;Td;Sc5	5	3	1.1838	0.769486
O	Td	Sc8	Lt;Wa;Mp;Pk;Td;Sc8	5	1	1.2312	0.764217
O	Td	Sc8	Lt;Wa;Mp;Pk;Td;Sc8	5	2	1.2379	0.850502
O	Td	Sc8	Lt;Wa;Mp;Pk;Td;Sc8	5	3	1.2549	0.822962
O	Wa	-	Lt;Wa;Mp;Pk;Wa;	5	1	1.203	0.598951
O	Wa	-	Lt;Wa;Mp;Pk;Wa;	5	2	1.1967	0.566723
O	Wa	-	Lt;Wa;Mp;Pk;Wa;	5	3	1.1603	0.561999
O	Wa	Sc5	Lt;Wa;Mp;Pk;Wa;Sc5	5	1	1.2329	0.776572
O	Wa	Sc5	Lt;Wa;Mp;Pk;Wa;Sc5	5	2	1.2382	0.813024
O	Wa	Sc5	Lt;Wa;Mp;Pk;Wa;Sc5	5	3	1.1816	0.779201
O	Wa	Sc8	Lt;Wa;Mp;Pk;Wa;Sc8	5	1	1.2384	0.772038
O	Wa	Sc8	Lt;Wa;Mp;Pk;Wa;Sc8	5	2	1.2505	0.84716
O	Wa	Sc8	Lt;Wa;Mp;Pk;Wa;Sc8	5	3	1.2477	0.849789
O	Zb	-	Lt;Wa;Mp;Pk;Zb;	5	1	1.2691	0.673202
O	Zb	-	Lt;Wa;Mp;Pk;Zb;	5	2	1.2355	0.691545
O	Zb	-	Lt;Wa;Mp;Pk;Zb;	5	3	1.1996	0.681964
O	Zb	Sc5	Lt;Wa;Mp;Pk;Zb;Sc5	5	1	1.2839	0.861389
O	Zb	Sc5	Lt;Wa;Mp;Pk;Zb;Sc5	5	2	1.2541	0.890253
O	Zb	Sc5	Lt;Wa;Mp;Pk;Zb;Sc5	5	3	1.2395	0.877106
O	Zb	Sc8	Lt;Wa;Mp;Pk;Zb;Sc8	5	1	1.2799	0.860266
O	Zb	Sc8	Lt;Wa;Mp;Pk;Zb;Sc8	5	2	1.2425	0.91093
O	Zb	Sc8	Lt;Wa;Mp;Pk;Zb;Sc8	5	3	1.2953	0.906696
O	-	Sc5	Sc5	0	2	1.3762	0.955939
O	-	Sc5	Sc5	0	3	1.3903	0.938559
O	-	Sc8	Sc8	0	1	1.416	0.917587
O	-	Sc8	Sc8	0	2	1.3939	0.95126
O	-	Sc8	Sc8	0	3	1.4024	0.950057
P	-	-	Hop;Wa;Ap;Mp;Td;	5	1	1.279	0.403527
P	-	-	Hop;Wa;Ap;Mp;Td;	5	2	1.328	0.461064
P	-	-	Hop;Wa;Ap;Mp;Td;	5	3	1.3138	0.44208
P	Ap	-	Hop;Wa;Ap;Mp;Td;Ap;	6	1	1.2471	0.449783
P	Ap	-	Hop;Wa;Ap;Mp;Td;Ap;	6	2	1.2642	0.483345
P	Ap	-	Hop;Wa;Ap;Mp;Td;Ap;	6	3	1.2453	0.55937
P	Ap	Sc5	Hop;Wa;Ap;Mp;Td;Ap;Sc5	6	1	1.3331	0.709267
P	Ap	Sc5	Hop;Wa;Ap;Mp;Td;Ap;Sc5	6	2	1.2667	0.737445
P	Ap	Sc5	Hop;Wa;Ap;Mp;Td;Ap;Sc5	6	3	1.3098	0.700636
P	Ap	Sc8	Hop;Wa;Ap;Mp;Td;Ap;Sc8	6	1	1.2819	0.714176
P	Ap	Sc8	Hop;Wa;Ap;Mp;Td;Ap;Sc8	6	2	1.2659	0.820199
P	Ap	Sc8	Hop;Wa;Ap;Mp;Td;Ap;Sc8	6	3	1.2909	0.791411
P	Hop	-	Hop;Wa;Ap;Mp;Td;Hop;	6	1	1.2913	0.438594
P	Hop	-	Hop;Wa;Ap;Mp;Td;Hop;	6	2	1.2637	0.494263
P	Hop	-	Hop;Wa;Ap;Mp;Td;Hop;	6	3	1.2746	0.45019
P	Hop	Sc5	Hop;Wa;Ap;Mp;Td;Hop;Sc5	6	1	1.2263	0.577529
P	Hop	Sc5	Hop;Wa;Ap;Mp;Td;Hop;Sc5	6	2	1.2473	0.645689
P	Hop	Sc5	Hop;Wa;Ap;Mp;Td;Hop;Sc5	6	3	1.24	0.572873
P	Hop	Sc8	Hop;Wa;Ap;Mp;Td;Hop;Sc8	6	1	1.2869	0.589051
P	Hop	Sc8	Hop;Wa;Ap;Mp;Td;Hop;Sc8	6	2	1.2919	0.73232
P	Hop	Sc8	Hop;Wa;Ap;Mp;Td;Hop;Sc8	6	3	1.2417	0.682053
P	Ku	-	Hop;Wa;Ap;Mp;Td;Ku;	6	1	1.2857	0.252404
P	Ku	-	Hop;Wa;Ap;Mp;Td;Ku;	6	2	1.2481	0.35019
P	Ku	-	Hop;Wa;Ap;Mp;Td;Ku;	6	3	1.2383	0.346491
P	Ku	Sc5	Hop;Wa;Ap;Mp;Td;Ku;Sc5	6	1	1.3475	0.726613
P	Ku	Sc5	Hop;Wa;Ap;Mp;Td;Ku;Sc5	6	2	1.3476	0.740342
P	Ku	Sc5	Hop;Wa;Ap;Mp;Td;Ku;Sc5	6	3	1.3818	0.706073
P	Ku	Sc8	Hop;Wa;Ap;Mp;Td;Ku;Sc8	6	1	1.3947	0.723494
P	Ku	Sc8	Hop;Wa;Ap;Mp;Td;Ku;Sc8	6	2	1.3467	0.812757
P	Ku	Sc8	Hop;Wa;Ap;Mp;Td;Ku;Sc8	6	3	1.3567	0.799343
P	Lt	-	Hop;Wa;Ap;Mp;Td;Lt;	6	1	1.369	0.48643
P	Lt	-	Hop;Wa;Ap;Mp;Td;Lt;	6	2	1.3676	0.563114
P	Lt	-	Hop;Wa;Ap;Mp;Td;Lt;	6	3	1.3489	0.508256
P	Lt	Sc5	Hop;Wa;Ap;Mp;Td;Lt;Sc5	6	1	1.2741	0.718835
P	Lt	Sc5	Hop;Wa;Ap;Mp;Td;Lt;Sc5	6	2	1.23	0.789629
P	Lt	Sc5	Hop;Wa;Ap;Mp;Td;Lt;Sc5	6	3	1.2724	0.782053
P	Lt	Sc8	Hop;Wa;Ap;Mp;Td;Lt;Sc8	6	1	1.2612	0.77599
P	Lt	Sc8	Hop;Wa;Ap;Mp;Td;Lt;Sc8	6	2	1.2547	0.859058
P	Lt	Sc8	Hop;Wa;Ap;Mp;Td;Lt;Sc8	6	3	1.2894	0.896358
P	Mp	-	Hop;Wa;Ap;Mp;Td;Mp;	6	1	1.2151	0.552695
P	Mp	-	Hop;Wa;Ap;Mp;Td;Mp;	6	2	1.2295	0.543194
P	Mp	-	Hop;Wa;Ap;Mp;Td;Mp;	6	3	1.2017	0.62978
P	Mp	Sc5	Hop;Wa;Ap;Mp;Td;Mp;Sc5	6	1	1.3201	0.75049
P	Mp	Sc5	Hop;Wa;Ap;Mp;Td;Mp;Sc5	6	2	1.2604	0.737935
P	Mp	Sc5	Hop;Wa;Ap;Mp;Td;Mp;Sc5	6	3	1.2588	0.713292
P	Mp	Sc8	Hop;Wa;Ap;Mp;Td;Mp;Sc8	6	1	1.269	0.719376
P	Mp	Sc8	Hop;Wa;Ap;Mp;Td;Mp;Sc8	6	2	1.2406	0.81913
P	Mp	Sc8	Hop;Wa;Ap;Mp;Td;Mp;Sc8	6	3	1.2826	0.779557
P	Pk	-	Hop;Wa;Ap;Mp;Td;Pk;	6	1	1.187	0.457104
P	Pk	-	Hop;Wa;Ap;Mp;Td;Pk;	6	2	1.235	0.484326
P	Pk	-	Hop;Wa;Ap;Mp;Td;Pk;	6	3	1.1653	0.438425
P	Pk	Sc5	Hop;Wa;Ap;Mp;Td;Pk;Sc5	6	1	1.2405	0.704068
P	Pk	Sc5	Hop;Wa;Ap;Mp;Td;Pk;Sc5	6	2	1.2677	0.685885
P	Pk	Sc5	Hop;Wa;Ap;Mp;Td;Pk;Sc5	6	3	1.3228	0.677463
P	Pk	Sc8	Hop;Wa;Ap;Mp;Td;Pk;Sc8	6	1	1.2918	0.688718
P	Pk	Sc8	Hop;Wa;Ap;Mp;Td;Pk;Sc8	6	2	1.2776	0.752998
P	Pk	Sc8	Hop;Wa;Ap;Mp;Td;Pk;Sc8	6	3	1.2803	0.758657
P	Sc5	Sc5	Hop;Wa;Ap;Mp;Td;Sc5	5	1	1.2878	0.830357
P	Sc5	Sc5	Hop;Wa;Ap;Mp;Td;Sc5	5	2	1.2774	0.793194
P	Sc5	Sc5	Hop;Wa;Ap;Mp;Td;Sc5	5	3	1.3049	0.802463
P	Sc8	Sc8	Hop;Wa;Ap;Mp;Td;Sc8	5	1	1.3247	0.809267
P	Sc8	Sc8	Hop;Wa;Ap;Mp;Td;Sc8	5	2	1.3091	0.888247
P	Sc8	Sc8	Hop;Wa;Ap;Mp;Td;Sc8	5	3	1.3	0.867347
P	Sp	-	Hop;Wa;Ap;Mp;Td;Sp;	6	1	1.3142	0.593752
P	Sp	-	Hop;Wa;Ap;Mp;Td;Sp;	6	2	1.3063	0.591099
P	Sp	-	Hop;Wa;Ap;Mp;Td;Sp;	6	3	1.3058	0.573229
P	Sp	Sc5	Hop;Wa;Ap;Mp;Td;Sp;Sc5	6	1	1.2789	0.819417
P	Sp	Sc5	Hop;Wa;Ap;Mp;Td;Sp;Sc5	6	2	1.3001	0.844263
P	Sp	Sc5	Hop;Wa;Ap;Mp;Td;Sp;Sc5	6	3	1.3077	0.82314
P	Sp	Sc8	Hop;Wa;Ap;Mp;Td;Sp;Sc8	6	1	1.344	0.817004
P	Sp	Sc8	Hop;Wa;Ap;Mp;Td;Sp;Sc8	6	2	1.2892	0.864049
P	Sp	Sc8	Hop;Wa;Ap;Mp;Td;Sp;Sc8	6	3	1.3024	0.871135
P	Td	-	Hop;Wa;Ap;Mp;Td;Td;	6	1	1.3097	0.494542
P	Td	-	Hop;Wa;Ap;Mp;Td;Td;	6	2	1.3087	0.592837
P	Td	-	Hop;Wa;Ap;Mp;Td;Td;	6	3	1.2956	0.518818
P	Td	Sc5	Hop;Wa;Ap;Mp;Td;Td;Sc5	6	1	1.277	0.755066
P	Td	Sc5	Hop;Wa;Ap;Mp;Td;Td;Sc5	6	2	1.2824	0.771447
P	Td	Sc5	Hop;Wa;Ap;Mp;Td;Td;Sc5	6	3	1.289	0.74355
P	Td	Sc8	Hop;Wa;Ap;Mp;Td;Td;Sc8	6	1	1.2968	0.71767
P	Td	Sc8	Hop;Wa;Ap;Mp;Td;Td;Sc8	6	2	1.3042	0.819085
P	Td	Sc8	Hop;Wa;Ap;Mp;Td;Td;Sc8	6	3	1.2846	0.810261
P	Wa	-	Hop;Wa;Ap;Mp;Td;Wa;	6	1	1.3129	0.463386
P	Wa	-	Hop;Wa;Ap;Mp;Td;Wa;	6	2	1.25	0.473319
P	Wa	-	Hop;Wa;Ap;Mp;Td;Wa;	6	3	1.225	0.473942
P	Wa	Sc5	Hop;Wa;Ap;Mp;Td;Wa;Sc5	6	1	1.2629	0.694084
P	Wa	Sc5	Hop;Wa;Ap;Mp;Td;Wa;Sc5	6	2	1.2612	0.744531
P	Wa	Sc5	Hop;Wa;Ap;Mp;Td;Wa;Sc5	6	3	1.3039	0.707855
P	Wa	Sc8	Hop;Wa;Ap;Mp;Td;Wa;Sc8	6	1	1.2784	0.722911
P	Wa	Sc8	Hop;Wa;Ap;Mp;Td;Wa;Sc8	6	2	1.2697	0.829825
P	Wa	Sc8	Hop;Wa;Ap;Mp;Td;Wa;Sc8	6	3	1.291	0.785395
P	Zb	-	Hop;Wa;Ap;Mp;Td;Zb;	6	1	1.3088	0.420291
P	Zb	-	Hop;Wa;Ap;Mp;Td;Zb;	6	2	1.2825	0.500146
P	Zb	-	Hop;Wa;Ap;Mp;Td;Zb;	6	3	1.2391	0.494798
P	Zb	Sc5	Hop;Wa;Ap;Mp;Td;Zb;Sc5	6	1	1.2914	0.760682
P	Zb	Sc5	Hop;Wa;Ap;Mp;Td;Zb;Sc5	6	2	1.2939	0.798942
P	Zb	Sc5	Hop;Wa;Ap;Mp;Td;Zb;Sc5	6	3	1.3104	0.775948
P	Zb	Sc8	Hop;Wa;Ap;Mp;Td;Zb;Sc8	6	1	1.3107	0.784975
P	Zb	Sc8	Hop;Wa;Ap;Mp;Td;Zb;Sc8	6	2	1.3228	0.883345
P	Zb	Sc8	Hop;Wa;Ap;Mp;Td;Zb;Sc8	6	3	1.2947	0.853622
P	-	Sc5	Sc5	0	2	1.3796	0.959415
P	-	Sc5	Sc5	0	3	1.3823	0.952641
P	-	Sc8	Sc8	0	1	1.3828	0.922828
P	-	Sc8	Sc8	0	2	1.3904	0.95995
P	-	Sc8	Sc8	0	3	1.3656	0.95986
pairwise	-	-	Ap;Ap	1	1	0.1115	0.359918
pairwise	-	-	Ap;Mp	1	1	1.2275	0.19689
pairwise	-	-	Ap;Pk	1	1	1.1836	0.341855
pairwise	-	-	Ap;Td	1	1	1.2001	0.518053
pairwise	-	-	Hop;Ap	1	1	1.2135	0.504074
pairwise	-	-	Hop;Hop	1	1	0.3687	0.26026
pairwise	-	-	Hop;Ku	1	1	1.4861	0.475922
pairwise	-	-	Hop;Mp	1	1	1.382	0.202168
pairwise	-	-	Hop;Pk	1	1	1.4137	0.438727
pairwise	-	-	Hop;Sp	1	1	1.3518	0.728512
pairwise	-	-	Hop;Td	1	1	1.2799	0.671083
pairwise	-	-	Hop;Wa	1	1	1.3428	0.33643
pairwise	-	-	Hop;Zb	1	1	1.3412	0.623185
pairwise	-	-	Ku;Ap	1	1	1.4238	0.539558
pairwise	-	-	Ku;Ku	1	1	1.0929	0.410529
pairwise	-	-	Ku;Mp	1	1	1.415	0.122012
pairwise	-	-	Ku;Pk	1	1	1.1881	0.136626
pairwise	-	-	Ku;Td	1	1	1.3498	0.483058
pairwise	-	-	Lt;Ap	1	1	1.4187	0.92905
pairwise	-	-	Lt;Hop	1	1	1.4117	0.72842
pairwise	-	-	Lt;Ku	1	1	0.8949	0.720008
pairwise	-	-	Lt;Lt	1	1	1.359	0.954241
pairwise	-	-	Lt;Mp	1	1	1.2039	0.595032
pairwise	-	-	Lt;Pk	1	1	1.0106	0.761552
pairwise	-	-	Lt;Sp	1	1	1.1513	0.9747
pairwise	-	-	Lt;Td	1	1	1.1976	0.884817
pairwise	-	-	Lt;Wa	1	1	1.4355	0.9747
pairwise	-	-	Lt;Zb	1	1	1.5462	0.9747
pairwise	-	-	Mp;Mp	1	1	1.0368	0.273986
pairwise	-	-	Mp;Pk	1	1	1.4524	0.240487
pairwise	-	-	Mp;Td	1	1	1.2984	0.585208
pairwise	-	-	Pk;Pk	1	1	0.8474	0.256594
pairwise	-	-	Sp;Ap	1	1	1.3632	0.902804
pairwise	-	-	Sp;Ku	1	1	1.3463	0.373525
pairwise	-	-	Sp;Mp	1	1	1.3969	0.46295
pairwise	-	-	Sp;Pk	1	1	1.4248	0.586873
pairwise	-	-	Sp;Sp	1	1	1.4722	0.95214
pairwise	-	-	Sp;Td	1	1	1.2009	0.628121
pairwise	-	-	Td;Pk	1	1	1.1366	0.265023
pairwise	-	-	Td;Td	1	1	1.4759	0.827534
pairwise	-	-	Wa;Ap	1	1	1.2429	0.202706
pairwise	-	-	Wa;Ku	1	1	1.4177	0.234768
pairwise	-	-	Wa;Mp	1	1	1.589	0.173918
pairwise	-	-	Wa;Pk	1	1	1.4097	0.151826
pairwise	-	-	Wa;Sp	1	1	1.2791	1
pairwise	-	-	Wa;Td	1	1	1.3093	0.321816
pairwise	-	-	Wa;Wa	1	1	1.1621	0.285074
pairwise	-	-	Zb;Ap	1	1	1.1527	0.360624
pairwise	-	-	Zb;Ku	1	1	1.4113	0.590634
pairwise	-	-	Zb;Mp	1	1	1.4215	0.300506
pairwise	-	-	Zb;Pk	1	1	1.3551	0.293468
pairwise	-	-	Zb;Sp	1	1	1.3441	0.904026
pairwise	-	-	Zb;Td	1	1	1.3781	0.643713
pairwise	-	-	Zb;Wa	1	1	1.4913	0.319568
pairwise	-	-	Zb;Zb	1	1	1.224	0.405208
pairwise	-	-	Ap;Ap	1	2	0.0732	0.315163
pairwise	-	-	Ap;Mp	1	2	1.3699	0.135208
pairwise	-	-	Ap;Pk	1	2	1.0201	0.416196
pairwise	-	-	Ap;Td	1	2	1.139	0.521083
pairwise	-	-	Hop;Ap	1	2	1.0626	0.585159
pairwise	-	-	Hop;Hop	1	2	1.0569	0.593078
pairwise	-	-	Hop;Ku	1	2	1.2324	0.391855
pairwise	-	-	Hop;Mp	1	2	1.4012	0.316293
pairwise	-	-	Hop;Pk	1	2	1.3866	0.466733
pairwise	-	-	Hop;Sp	1	2	1.3931	0.67773
pairwise	-	-	Hop;Td	1	2	0.9381	0.734671
pairwise	-	-	Hop;Wa	1	2	1.3849	0.213703
pairwise	-	-	Hop;Zb	1	2	1.2733	0.569324
pairwise	-	-	Ku;Ap	1	2	1.5386	0.395374
pairwise	-	-	Ku;Ku	1	2	1.1602	0.646505
pairwise	-	-	Ku;Mp	1	2	1.3587	0.196303
pairwise	-	-	Ku;Pk	1	2	1.0567	0.185453
pairwise	-	-	Ku;Td	1	2	1.1477	0.531445
pairwise	-	-	Lt;Ap	1	2	1.3812	0.882374
pairwise	-	-	Lt;Hop	1	2	1.2115	0.778219
pairwise	-	-	Lt;Ku	1	2	1.0754	0.760477
pairwise	-	-	Lt;Lt	1	2	1.3483	0.954777
pairwise	-	-	Lt;Mp	1	2	1.0345	0.623331
pairwise	-	-	Lt;Pk	1	2	1.0142	0.757056
pairwise	-	-	Lt;Sp	1	2	1.0665	0.953439
pairwise	-	-	Lt;Td	1	2	1.3886	0.892344
pairwise	-	-	Lt;Wa	1	2	1.1732	0.968053
pairwise	-	-	Lt;Zb	1	2	1.3903	0.9747
pairwise	-	-	Mp;Mp	1	2	1.0282	0.488904
pairwise	-	-	Mp;Pk	1	2	1.3424	0.321425
pairwise	-	-	Mp;Td	1	2	0.9637	0.5247
pairwise	-	-	Pk;Pk	1	2	0.8389	0.313151
pairwise	-	-	Sp;Ap	1	2	1.4078	0.848209
pairwise	-	-	Sp;Ku	1	2	1.2449	0.345277
pairwise	-	-	Sp;Mp	1	2	1.1728	0.428415
pairwise	-	-	Sp;Pk	1	2	1.3872	0.526753
pairwise	-	-	Sp;Sp	1	2	1.4557	0.952989
pairwise	-	-	Sp;Td	1	2	1.131	0.701386
pairwise	-	-	Td;Pk	1	2	1.0017	0.440389
pairwise	-	-	Td;Td	1	2	1.4862	0.865269
pairwise	-	-	Wa;Ap	1	2	1.4066	0.13863
pairwise	-	-	Wa;Ku	1	2	1.1463	0.313996
pairwise	-	-	Wa;Mp	1	2	1.3935	0.117955
pairwise	-	-	Wa;Pk	1	2	1.3963	0.123869
pairwise	-	-	Wa;Sp	1	2	1.4387	1
pairwise	-	-	Wa;Td	1	2	0.9807	0.389461
pairwise	-	-	Wa;Wa	1	2	1.0768	0.300543
pairwise	-	-	Zb;Ap	1	2	1.2188	0.355638
pairwise	-	-	Zb;Ku	1	2	1.5371	0.604563
pairwise	-	-	Zb;Mp	1	2	1.1975	0.270594
pairwise	-	-	Zb;Pk	1	2	1.3663	0.252852
pairwise	-	-	Zb;Sp	1	2	1.298	0.794006
pairwise	-	-	Zb;Td	1	2	1.1397	0.637603
pairwise	-	-	Zb;Wa	1	2	1.5495	0.274651
pairwise	-	-	Zb;Zb	1	2	1.2762	0.454881
pairwise	-	-	Ap;Ap	1	3	0.0838	0.359918
pairwise	-	-	Ap;Mp	1	3	1.3847	0.323185
pairwise	-	-	Ap;Pk	1	3	1.1401	0.146939
pairwise	-	-	Ap;Td	1	3	1.2917	0.361846
pairwise	-	-	Hop;Ap	1	3	1.0215	0.592442
pairwise	-	-	Hop;Hop	1	3	0.8524	0.389515
pairwise	-	-	Hop;Ku	1	3	1.498	0.376215
pairwise	-	-	Hop;Mp	1	3	1.2606	0.265951
pairwise	-	-	Hop;Pk	1	3	1.4788	0.478903
pairwise	-	-	Hop;Sp	1	3	0.8758	0.650995
pairwise	-	-	Hop;Td	1	3	1.3085	0.719568
pairwise	-	-	Hop;Wa	1	3	1.4988	0.253292
pairwise	-	-	Hop;Zb	1	3	1.2432	0.599969
pairwise	-	-	Ku;Ap	1	3	1.5257	0.372843
pairwise	-	-	Ku;Ku	1	3	1.2156	0.508711
pairwise	-	-	Ku;Mp	1	3	1.0691	0.122745
pairwise	-	-	Ku;Pk	1	3	0.97	0.152119
pairwise	-	-	Ku;Td	1	3	1.0423	0.493419
pairwise	-	-	Lt;Ap	1	3	1.4801	0.826948
pairwise	-	-	Lt;Hop	1	3	1.2172	0.755932
pairwise	-	-	Lt;Ku	1	3	1.0564	0.679685
pairwise	-	-	Lt;Lt	1	3	1.3385	0.953123
pairwise	-	-	Lt;Mp	1	3	1.1246	0.67079
pairwise	-	-	Lt;Pk	1	3	1.2577	0.680516
pairwise	-	-	Lt;Sp	1	3	1.0438	0.853781
pairwise	-	-	Lt;Td	1	3	1.3204	0.859842
pairwise	-	-	Lt;Wa	1	3	1.4256	0.898698
pairwise	-	-	Lt;Zb	1	3	1.2039	0.9747
pairwise	-	-	Mp;Mp	1	3	1.0162	0.268576
pairwise	-	-	Mp;Pk	1	3	1.4537	0.433204
pairwise	-	-	Mp;Td	1	3	1.5997	0.546435
pairwise	-	-	Pk;Pk	1	3	0.857	0.264418
pairwise	-	-	Sp;Ap	1	3	1.3901	0.808913
pairwise	-	-	Sp;Ku	1	3	1.3035	0.353243
pairwise	-	-	Sp;Mp	1	3	1.0754	0.391025
pairwise	-	-	Sp;Pk	1	3	1.4518	0.42426
pairwise	-	-	Sp;Sp	1	3	1.4602	0.952855
pairwise	-	-	Sp;Td	1	3	1.1199	0.670497
pairwise	-	-	Td;Pk	1	3	1.2994	0.506714
pairwise	-	-	Td;Td	1	3	1.4191	0.825791
pairwise	-	-	Wa;Ap	1	3	1.3318	0.148845
pairwise	-	-	Wa;Ku	1	3	1.395	0.386381
pairwise	-	-	Wa;Mp	1	3	1.2244	0.110428
pairwise	-	-	Wa;Pk	1	3	1.425	0.156323
pairwise	-	-	Wa;Sp	1	3	0.924	0.949529
pairwise	-	-	Wa;Td	1	3	1.455	0.434377
pairwise	-	-	Wa;Wa	1	3	1.1392	0.292227
pairwise	-	-	Zb;Ap	1	3	1.1327	0.32905
pairwise	-	-	Zb;Ku	1	3	1.456	0.621265
pairwise	-	-	Zb;Mp	1	3	1.3177	0.307056
pairwise	-	-	Zb;Pk	1	3	1.2948	0.254856
pairwise	-	-	Zb;Sp	1	3	1.2674	0.85342
pairwise	-	-	Zb;Td	1	3	1.0554	0.519715
pairwise	-	-	Zb;Wa	1	3	1.4507	0.273429
pairwise	-	-	Zb;Zb	1	3	1.2381	0.483942
pairwise	-	-	Ap;Ap	1	4	0.0819	0.414061
pairwise	-	-	Hop;Hop	1	4	1.0725	0.464538
pairwise	-	-	Ku;Ku	1	4	1.199	0.58114
pairwise	-	-	Lt;Lt	1	4	1.3486	0.953168
pairwise	-	-	Mp;Mp	1	4	1.0298	0.296832
pairwise	-	-	Pk;Pk	1	4	0.7366	0.293256
pairwise	-	-	Sp;Sp	1	4	1.4461	0.952721
pairwise	-	-	Td;Td	1	4	1.4755	0.845284
pairwise	-	-	Wa;Wa	1	4	1.1549	0.485238
pairwise	-	-	Zb;Zb	1	4	1.2722	0.551587
pairwise	-	Sc	Sc5;Sc8	1	1	1.249	0.95366
pairwise	-	Sc	Sc5;Sc8	1	1	1.249	0.95366
pairwise	-	Sc	Sc5;Sc8	1	2	1.2292	0.954867
pairwise	-	Sc	Sc5;Sc8	1	2	1.2292	0.954867
pairwise	-	Sc	Sc5;Sc8	1	3	1.2312	0.954599
pairwise	-	Sc	Sc5;Sc8	1	3	1.2312	0.954599
pairwise	-	Sc5	Ap;Sc5	1	1	1.3536	0.954867
pairwise	-	Sc5	Ap;Sc5	1	2	1.3691	0.954509
pairwise	-	Sc5	Ap;Sc5	1	3	1.3882	0.953928
pairwise	-	Sc8	Ap;Sc8	1	1	1.3881	0.954822
pairwise	-	Sc8	Ap;Sc8	1	2	1.3249	0.954688
pairwise	-	Sc8	Ap;Sc8	1	3	1.3247	0.955046
pairwise	-	Sc5	Hop;Sc5	1	1	1.2033	0.846715
pairwise	-	Sc5	Hop;Sc5	1	2	1.1466	0.863123
pairwise	-	Sc5	Hop;Sc5	1	3	1.183	0.898935
pairwise	-	Sc8	Hop;Sc8	1	1	1.2164	0.863704
pairwise	-	Sc8	Hop;Sc8	1	2	1.224	0.917669
pairwise	-	Sc8	Hop;Sc8	1	3	1.225	0.929293
pairwise	-	Sc5	Ku;Sc5	1	1	1.3479	0.952631
pairwise	-	Sc5	Ku;Sc5	1	2	1.3681	0.954062
pairwise	-	Sc5	Ku;Sc5	1	3	1.332	0.954643
pairwise	-	Sc8	Ku;Sc8	1	1	1.4244	0.954554
pairwise	-	Sc8	Ku;Sc8	1	2	1.2944	0.954822
pairwise	-	Sc8	Ku;Sc8	1	3	1.4042	0.954867
pairwise	-	Sc5	Lt;Sc5	1	1	1.3067	0.936938
pairwise	-	Sc5	Lt;Sc5	1	2	1.3707	0.953794
pairwise	-	Sc5	Lt;Sc5	1	3	1.3279	0.954599
pairwise	-	Sc8	Lt;Sc8	1	1	1.2325	0.91199
pairwise	-	Sc8	Lt;Sc8	1	2	1.2896	0.94588
pairwise	-	Sc8	Lt;Sc8	1	3	1.383	0.954599
pairwise	-	Sc5	Mp;Sc5	1	1	1.254	0.856551
pairwise	-	Sc5	Mp;Sc5	1	2	1.3084	0.805895
pairwise	-	Sc5	Mp;Sc5	1	3	1.2836	0.83129
pairwise	-	Sc8	Mp;Sc8	1	1	1.3765	0.883511
pairwise	-	Sc8	Mp;Sc8	1	2	1.3628	0.88673
pairwise	-	Sc8	Mp;Sc8	1	3	1.2811	0.900187
pairwise	-	Sc5	Pk;Sc5	1	1	0.7889	0.502407
pairwise	-	Sc5	Pk;Sc5	1	2	0.946	0.565402
pairwise	-	Sc5	Pk;Sc5	1	3	0.0608	0.686207
pairwise	-	Sc8	Pk;Sc8	1	1	1.1096	0.633584
pairwise	-	Sc8	Pk;Sc8	1	2	1.024	0.563033
pairwise	-	Sc8	Pk;Sc8	1	3	0.9208	0.590216
pairwise	-	Sc5	Sc5;Sc5	1	1	1.2059	0.954375
pairwise	-	Sc5	Sc5;Sc5	1	2	1.0017	0.955135
pairwise	-	Sc5	Sc5;Sc5	1	3	1.2317	0.954688
pairwise	-	Sc5	Sc5;Sc5	1	4	1.2015	0.9538
pairwise	-	Sc8	Sc8;Sc8	1	1	1.1498	0.954599
pairwise	-	Sc8	Sc8;Sc8	1	2	1.0801	0.95442
pairwise	-	Sc8	Sc8;Sc8	1	3	1.1104	0.954599
pairwise	-	Sc8	Sc8;Sc8		4	1.0066	0.95475
pairwise	-	Sc5	Sp;Sc5	1	1	1.4479	0.954464
pairwise	-	Sc5	Sp;Sc5	1	2	1.4627	0.954107
pairwise	-	Sc5	Sp;Sc5	1	3	1.4651	0.954241
pairwise	-	Sc8	Sp;Sc8	1	1	1.4704	0.953839
pairwise	-	Sc8	Sp;Sc8	1	2	1.4686	0.954152
pairwise	-	Sc8	Sp;Sc8	1	3	1.4725	0.954017
pairwise	-	Sc5	Td;Sc5	1	1	1.3902	0.945075
pairwise	-	Sc5	Td;Sc5	1	2	1.4421	0.953704
pairwise	-	Sc5	Td;Sc5	1	3	1.4423	0.953883
pairwise	-	Sc8	Td;Sc8	1	1	1.3841	0.937207
pairwise	-	Sc8	Td;Sc8	1	2	1.3807	0.953839
pairwise	-	Sc8	Td;Sc8	1	3	1.4114	0.954152
pairwise	-	Sc5	Wa;Sc5	1	1	1.3066	0.932423
pairwise	-	Sc5	Wa;Sc5	1	2	1.2688	0.941856
pairwise	-	Sc5	Wa;Sc5	1	3	1.2348	0.935284
pairwise	-	Sc8	Wa;Sc8	1	1	1.2116	0.948295
pairwise	-	Sc8	Wa;Sc8	1	2	1.2851	0.951961
pairwise	-	Sc8	Wa;Sc8	1	3	1.3177	0.953078
pairwise	-	Sc5	Zb;Sc5	1	1	1.389	0.954464
pairwise	-	Sc5	Zb;Sc5	1	2	1.3878	0.953928
pairwise	-	Sc5	Zb;Sc5	1	3	1.3756	0.954733
pairwise	-	Sc8	Zb;Sc8	1	1	1.3971	0.949949
pairwise	-	Sc8	Zb;Sc8	1	2	1.404	0.954152
pairwise	-	Sc8	Zb;Sc8	1	3	1.4107	0.95433

## Sheet: Legend
Dataset EV3. Total variation in cell density (growth efficiency) values extracted from the growth curves and the fraction of sugars consumed of every synthetic community assayed in SGM fermentations. For each assay the value of the three replicates are shown. NA indicates not quantified values. The knock-in indicates the strains that was added to the background community, in order to study its fu…
