# Supplementary material for: Predictability of the community‐function landscape in wine yeast ecosystems
Source: Mol Syst Biol. 2023 Aug 7;19(9):e11613. doi: 10.15252/msb.202311613 (PMC10495813; doi:10.15252/msb.202311613)
Supplement: Supplementary file 11 — Source Data for Figure 2 [file MSB-19-e11613-s004.zip]

Archive with 7 entries (6 files):
- Source data_figure2/
- Source data_figure2/60_LOOCV_Pred_Strain (EFGH).csv
- Source data_figure2/Distances (C).csv
- Source data_figure2/Phenotypes_60 (AB).csv
- Source data_figure2/Phylogenetic_signal (panel D).csv
- Source data_figure2/strain_info.csv
- Source data_figure2/Ultrametric_Tree_60.phy
