# Supplementary material for: Predictability of the community‐function landscape in wine yeast ecosystems
Source: Mol Syst Biol. 2023 Aug 7;19(9):e11613. doi: 10.15252/msb.202311613 (PMC10495813; doi:10.15252/msb.202311613)
Supplement: Supplementary file 11 — Source Data for Figure 2 [file MSB-19-e11613-s004.zip › Source data_figure2/60_LOOCV_Pred_Strain (EFGH).csv]

species	trait	predicted	observed
Ap_1	E-CONT	0.34101482815915	0.418
Ap_2	E-CONT	0.417978934388504	0.341
Ap_6	E-CONT	0.386126164263144	0.366
Ba_1	E-CONT	0.919037417588024	0.911
Ca_1	E-CONT	0.578420673458962	0.573
Ca_3	E-CONT	0.38800014279984	0.77
Ca_6	E-CONT	0.769999847079378	0.388
Cf_1	E-CONT	1.05004359091249	1.064
Co_1	E-CONT	0.923239564874169	0.816
Ct_1	E-CONT	0.760757645414631	1.145
Sb_1	E-CONT	0.969999605880347	0.957
Sb_2	E-CONT	0.956999670851192	0.97
Hop_2	E-CONT	1.03852279506862	1.041
Hop_3	E-CONT	1.0379648784391	1.042
Hos_1	E-CONT	1.15149407689221	0.966
Hos_2	E-CONT	1.10946256225999	1.143
Hos_4	E-CONT	1.09689116269096	1.16
Hu_2	E-CONT	1.00650648591931	1.075
Hu_6	E-CONT	1.09448118061131	0.913
Hu_8	E-CONT	0.948746952406682	1.1
Km_1	E-CONT	0.968554880261479	1.061
Km_2	E-CONT	1.04466667159186	0.967
Ku_1	E-CONT	1.03714506185281	0.908
Le_1	E-CONT	0.788023700152392	0.691
Le_2	E-CONT	0.691031372384787	0.788
Lt_2	E-CONT	0.847018690080074	0.79
Lt_4	E-CONT	0.79002676546299	0.847
Mf_2	E-CONT	1.02811102721455	1.065
Mf_3	E-CONT	1.03770144182036	1.044
Mf_5	E-CONT	1.0243548373957	1.033
Mg_1	E-CONT	0.992903047640845	0.614
Mg_2	E-CONT	0.808081529538553	0.768
Mg_3	E-CONT	0.614070733953725	0.993
Mp_1	E-CONT	1.01583412720624	1.029
Mp_3	E-CONT	1.03417761211417	1.015
Mp_6	E-CONT	1.02873511445678	1.014
Mv_1	E-CONT	0.630301013159413	0.834
Mv_2	E-CONT	0.828455485859182	0.612
Mv_4	E-CONT	0.73005747315324	0.776
Ng_1	E-CONT	0.640411539758295	0.19
Ni_1	E-CONT	1.00112892550549	1.059
Ni_4	E-CONT	1.05748698019007	1.002
Pk_1	E-CONT	1.23598794855232	0.907
Pk_2	E-CONT	0.907000561472733	1.236
Pk_3	E-CONT	0.762313961261512	1.228
Pm_1	E-CONT	1.05840709266641	0.214
Pm_3	E-CONT	0.235005797035511	1.056
Rm_1	E-CONT	0.237805733215148	0.159
Rt_1	E-CONT	0.230859522402631	0.167
Sc_3	E-CONT	1.08699997617385	1.134
Sc_5	E-CONT	1.10024053075904	1.033
Sc_8	E-CONT	1.13399995734159	1.087
Sp_2	E-CONT	0.696616164777602	1.112
Td_2	E-CONT	0.881396500810432	0.975
Td_8	E-CONT	0.920529730120249	0.895
Td_9	E-CONT	0.935880074283791	0.864
Wa_3	E-CONT	1.15899315820427	1.176
Wa_4	E-CONT	1.17599245937039	1.159
Zb_1	E-CONT	0.958439293875766	1.243
Ap_1	E-SGM	0.132999255142317	0.192
Ap_2	E-SGM	0.191971752123286	0.133
Ap_6	E-SGM	0.172342881488962	0.121
Ba_1	E-SGM	0.827282541001659	0.657
Ca_1	E-SGM	0.120042427580644	0.15
Ca_3	E-SGM	0.131000016113151	0.105
Ca_6	E-SGM	0.105000036249622	0.131
Cf_1	E-SGM	1.06292820020958	0.834
Co_1	E-SGM	0.829396402647789	0.623
Ct_1	E-SGM	0.630719907216867	1.268
Sb_1	E-SGM	1.09499856354037	1.071
Sb_2	E-SGM	1.07099868351502	1.095
Hop_2	E-SGM	1.12246772479906	0.941
Hop_3	E-SGM	1.00028397493508	1.16
Hos_1	E-SGM	1.23699554205043	1.223
Hos_2	E-SGM	1.23187256965514	1.239
Hos_4	E-SGM	1.23483054602262	1.235
Hu_2	E-SGM	1.01951099135493	1.054
Hu_6	E-SGM	1.03763530141246	1.006
Hu_8	E-SGM	1.01659346097712	1.033
Km_1	E-SGM	1.315582681117	1.116
Km_2	E-SGM	1.1220643950492	1.355
Ku_1	E-SGM	1.33345678835591	1.156
Le_1	E-SGM	0.599043729958066	0.644
Le_2	E-SGM	0.644040170672998	0.599
Lt_2	E-SGM	1.46894204203511	1.475
Lt_4	E-SGM	1.47494119199505	1.469
Mf_2	E-SGM	1.00044675706423	1.045
Mf_3	E-SGM	0.992226401706065	1.063
Mf_5	E-SGM	0.945795068980785	0.975
Mg_1	E-SGM	1.00676838089843	0.31
Mg_2	E-SGM	0.666125007921241	0.469
Mg_3	E-SGM	0.310076764434674	1.007
Mp_1	E-SGM	1.03710603787161	1.001
Mp_3	E-SGM	1.00091174935092	0.874
Mp_6	E-SGM	0.997543010304738	1.047
Mv_1	E-SGM	0.376323853915406	0.715
Mv_2	E-SGM	0.703010957559675	0.349
Mv_4	E-SGM	0.543719387819765	0.592
Ng_1	E-SGM	0.503894333638474	0.009
Ni_1	E-SGM	0.802607854213349	0.832
Ni_4	E-SGM	0.832269988282178	0.802
Pk_1	E-SGM	0.777000054980638	0.589
Pk_2	E-SGM	0.58900726236134	0.777
Pk_3	E-SGM	0.75020095448147	0.778
Pm_1	E-SGM	1.28796195835541	0.241
Pm_3	E-SGM	0.252353915529195	1.3
Rm_1	E-SGM	0.288840838341993	0.415
Rt_1	E-SGM	0.439920870709223	0.241
Sc_3	E-SGM	1.42899997569954	1.402
Sc_5	E-SGM	1.40187897647894	1.379
Sc_8	E-SGM	1.40199998626244	1.429
Sp_2	E-SGM	0.63564623806997	1.398
Td_2	E-SGM	1.34359159301891	1.277
Td_8	E-SGM	1.32462980994106	1.316
Td_9	E-SGM	1.29541463919869	1.375
Wa_3	E-SGM	1.1619864877015	1.333
Wa_4	E-SGM	1.3329794582439	1.162
Zb_1	E-SGM	1.15031315847602	1.398
Ap_1	E-FRU	0.176217212114086	0.068
Ap_2	E-FRU	0.0682675566235204	0.176
Ap_6	E-FRU	0.132860050824179	0.638
Ba_1	E-FRU	0.935015415580961	0.779
Ca_1	E-FRU	0.0664971062439504	0.064
Ca_3	E-FRU	0.0669999996177723	0.061
Ca_6	E-FRU	0.0610000042537022	0.067
Cf_1	E-FRU	1.08860588009317	0.946
Co_1	E-FRU	0.841167964171341	0.645
Ct_1	E-FRU	0.669072130082862	1.218
Sb_1	E-FRU	1.14799868396945	1.136
Sb_2	E-FRU	1.13599874394163	1.148
Hop_2	E-FRU	1.13866346351547	0.992
Hop_3	E-FRU	1.03656471335556	1.175
Hos_1	E-FRU	1.20399809460637	1.209
Hos_2	E-FRU	1.21047824163916	1.197
Hos_4	E-FRU	1.2001253243477	1.211
Hu_2	E-FRU	1.04601142644814	1.07
Hu_6	E-FRU	1.07389852643501	1.017
Hu_8	E-FRU	1.02869753586849	1.075
Km_1	E-FRU	1.16905458976134	1.287
Km_2	E-FRU	1.26702828380442	1.166
Ku_1	E-FRU	1.35282754636647	1.097
Le_1	E-FRU	0.697033273671727	0.626
Le_2	E-FRU	0.626038889430538	0.697
Lt_2	E-FRU	1.5349369512692	1.515
Lt_4	E-FRU	1.5149397847369	1.535
Mf_2	E-FRU	1.0701175330758	1.088
Mf_3	E-FRU	1.05276344947545	1.126
Mf_5	E-FRU	0.989716971187503	1.086
Mg_1	E-FRU	0.826905596446008	0.438
Mg_2	E-FRU	0.641094460171843	0.604
Mg_3	E-FRU	0.438077707200148	0.827
Mp_1	E-FRU	1.1334616044875	1.073
Mp_3	E-FRU	1.09067326694058	0.901
Mp_6	E-FRU	1.06809660242305	1.149
Mv_1	E-FRU	0.486140422247022	0.726
Mv_2	E-FRU	0.725353929836747	0.458
Mv_4	E-FRU	0.603927056791466	0.71
Ng_1	E-FRU	0.496106688906919	0.009
Ni_1	E-FRU	0.621192599041493	0.753
Ni_4	E-FRU	0.754672202172668	0.618
Pk_1	E-FRU	0.95600156551856	0.592
Pk_2	E-FRU	0.592015520238385	0.956
Pk_3	E-FRU	1.06589308849748	0.839
Pm_1	E-FRU	1.82344448722128	0.54
Pm_3	E-FRU	0.546292358868221	1.846
Rm_1	E-FRU	0.335009984032072	0.236
Rt_1	E-FRU	0.288991351948281	0.289
Sc_3	E-FRU	1.43399998149221	1.398
Sc_5	E-FRU	1.40093373277358	1.402
Sc_8	E-FRU	1.39799999544983	1.434
Sp_2	E-FRU	0.691596763600776	1.416
Td_2	E-FRU	1.3914035115926	1.308
Td_8	E-FRU	1.39035925373015	1.311
Td_9	E-FRU	1.30816063710958	1.477
Wa_3	E-FRU	1.23798592571144	1.349
Wa_4	E-FRU	1.34898136272915	1.238
Zb_1	E-FRU	1.16974962288433	1.442
Ap_1	E-woVits	0.0920054143942844	0.149
Ap_2	E-woVits	0.148978843680995	0.092
Ap_6	E-woVits	0.121867144572233	0.102
Ba_1	E-woVits	0.251289303185501	0.168
Ca_1	E-woVits	0.0472445529358788	0.022
Ca_3	E-woVits	0.0419999852121282	0.051
Ca_6	E-woVits	0.0509999782377021	0.042
Cf_1	E-woVits	0.521163546483011	0.157
Co_1	E-woVits	0.357847433192335	0.229
Ct_1	E-woVits	0.330072150550971	0.654
Sb_1	E-woVits	2.34713093220609e-06	0
Sb_2	E-woVits	2.34713093234237e-06	0
Hop_2	E-woVits	0.0520307486417338	0
Hop_3	E-woVits	0.0520307487836183	0
Hos_1	E-woVits	1.11183242221241e-05	0
Hos_2	E-woVits	3.91661816611047e-06	0
Hos_4	E-woVits	3.91661814626612e-06	0
Hu_2	E-woVits	0.133481006772693	0.004
Hu_6	E-woVits	0.000884574829173951	0.267
Hu_8	E-woVits	0.208964996918596	0
Km_1	E-woVits	0.223678316247585	0.087
Km_2	E-woVits	0.136230723111531	0.195
Ku_1	E-woVits	0.58743546027305	0.013
Le_1	E-woVits	0.366016923903208	0.322
Le_2	E-woVits	0.322020404092886	0.366
Lt_2	E-woVits	0.00804580683025172	0.003
Lt_4	E-woVits	0.00304651519735074	0.008
Mf_2	E-woVits	0.778191932351892	0.902
Mf_3	E-woVits	0.856741994902948	0.73
Mf_5	E-woVits	0.777239982992653	0.923
Mg_1	E-woVits	0.271011268680399	0.287
Mg_2	E-woVits	0.282975240112316	0.293
Mg_3	E-woVits	0.287004189574875	0.271
Mp_1	E-woVits	0.833631683504541	0.856
Mp_3	E-woVits	0.86946492340188	0.754
Mp_6	E-woVits	0.847392736572088	0.84
Mv_1	E-woVits	0.220121547341236	0.351
Mv_2	E-woVits	0.3522245291429	0.203
Mv_4	E-woVits	0.285601331860326	0.355
Ng_1	E-woVits	0.107553804262817	0.185
Ni_1	E-woVits	0.23124929368638	0.153
Ni_4	E-woVits	0.155116482993859	0.23
Pk_1	E-woVits	0.376993442490253	0.199
Pk_2	E-woVits	0.199000266500836	0.377
Pk_3	E-woVits	0.139618685694789	0.332
Pm_1	E-woVits	0.0597333194800842	0.098
Pm_3	E-woVits	0.102761415691673	0.054
Rm_1	E-woVits	0.0912186537630947	0.037
Rt_1	E-woVits	0.0538827840416836	0.08
Sc_3	E-woVits	0.0900002024359424	0.792
Sc_5	E-woVits	0.430977723594437	0.617
Sc_8	E-woVits	0.791999921915896	0.09
Sp_2	E-woVits	0.210924679673271	0.003
Td_2	E-woVits	1.42335794111529	1.221
Td_8	E-woVits	1.36120992047503	1.349
Td_9	E-woVits	1.270098201222	1.533
Wa_3	E-woVits	0.724978665465725	0.724
Wa_4	E-woVits	0.723978706570133	0.725
Zb_1	E-woVits	0.288590125847211	0.684
Ap_1	E-NH4-HN	1.41698551468132	1.439
Ap_2	E-NH4-HN	1.43897525931804	1.417
Ap_6	E-NH4-HN	1.42243377778007	1.391
Ba_1	E-NH4-HN	0.937447631785783	0.648
Ca_1	E-NH4-HN	1.24671108291686	1.238
Ca_3	E-NH4-HN	1.26899997352133	1.231
Ca_6	E-NH4-HN	1.23100000275038	1.269
Cf_1	E-NH4-HN	0.972055500327784	0.965
Co_1	E-NH4-HN	0.97734281929316	0.675
Ct_1	E-NH4-HN	1.0167967491393	1.082
Sb_1	E-NH4-HN	1.13799943020249	1.187
Sb_2	E-NH4-HN	1.18699918526039	1.138
Hop_2	E-NH4-HN	1.07202284016709	0.976
Hop_3	E-NH4-HN	1.02236825563257	1.065
Hos_1	E-NH4-HN	1.29199350118659	1.217
Hos_2	E-NH4-HN	1.25767101575762	1.312
Hos_4	E-NH4-HN	1.28725077945669	1.272
Hu_2	E-NH4-HN	1.04850100970324	1.014
Hu_6	E-NH4-HN	0.990622397865172	1.113
Hu_8	E-NH4-HN	1.09115563550429	0.984
Km_1	E-NH4-HN	1.19082330965348	1.057
Km_2	E-NH4-HN	1.08637201728562	1.186
Ku_1	E-NH4-HN	1.358273505118	1.217
Le_1	E-NH4-HN	1.06599763831698	1.05
Le_2	E-NH4-HN	1.0499989038406	1.066
Lt_2	E-NH4-HN	1.41195996136934	1.46
Lt_4	E-NH4-HN	1.45995316104225	1.412
Mf_2	E-NH4-HN	1.0376924386509	1
Mf_3	E-NH4-HN	1.01622817738093	1.047
Mf_5	E-NH4-HN	1.02090703210149	1.049
Mg_1	E-NH4-HN	0.953974086497545	0.703
Mg_2	E-NH4-HN	0.83326826073828	0.893
Mg_3	E-NH4-HN	0.703085139965938	0.954
Mp_1	E-NH4-HN	1.0705272849095	0.957
Mp_3	E-NH4-HN	1.0372783233198	1.019
Mp_6	E-NH4-HN	0.967319386904707	1.077
Mv_1	E-NH4-HN	1.23927958899705	0.915
Mv_2	E-NH4-HN	0.926873888791373	1.265
Mv_4	E-NH4-HN	1.08885119116288	1.025
Ng_1	E-NH4-HN	1.18011205499432	0.085
Ni_1	E-NH4-HN	0.844204932138254	0.937
Ni_4	E-NH4-HN	0.937146285481925	0.843
Pk_1	E-NH4-HN	0.483013755389197	0.626
Pk_2	E-NH4-HN	0.626008273177621	0.483
Pk_3	E-NH4-HN	0.821826086674723	0.739
Pm_1	E-NH4-HN	0.904464717702775	0.915
Pm_3	E-NH4-HN	0.910332185370373	0.909
Rm_1	E-NH4-HN	1.08290859790585	1.291
Rt_1	E-NH4-HN	1.24440794422098	1.105
Sc_3	E-NH4-HN	1.44699999097191	1.373
Sc_5	E-NH4-HN	1.39941908094741	1.436
Sc_8	E-NH4-HN	1.3730000199834	1.447
Sp_2	E-NH4-HN	1.03720995188456	1.154
Td_2	E-NH4-HN	1.3588390157778	1.325
Td_8	E-NH4-HN	1.32386956085757	1.396
Td_9	E-NH4-HN	1.35902680056968	1.325
Wa_3	E-NH4-HN	0.882003416640975	1.073
Wa_4	E-NH4-HN	1.07299556501835	0.882
Zb_1	E-NH4-HN	1.18227164998618	1.403
Ap_1	E-NH4-LN	0.79200665498844	0.767
Ap_2	E-NH4-LN	0.767018308809839	0.792
Ap_6	E-NH4-LN	0.77618562069011	0.81
Ba_1	E-NH4-LN	0.486742229114028	0.328
Ca_1	E-NH4-LN	0.78803621474817	0.849
Ca_3	E-NH4-LN	0.833000010212388	0.748
Ca_6	E-NH4-LN	0.748000075958427	0.833
Cf_1	E-NH4-LN	0.574932140115228	0.571
Co_1	E-NH4-LN	0.581427713917391	0.395
Ct_1	E-NH4-LN	0.597687016903331	0.729
Sb_1	E-NH4-LN	0.480999936346169	0.371
Sb_2	E-NH4-LN	0.371000486228691	0.481
Hop_2	E-NH4-LN	0.606086896358251	0.493
Hop_3	E-NH4-LN	0.562011479597367	0.572
Hos_1	E-NH4-LN	0.728494399990813	0.662
Hos_2	E-NH4-LN	0.718200580251922	0.719
Hos_4	E-NH4-LN	0.70415019249776	0.738
Hu_2	E-NH4-LN	0.617486572901964	0.685
Hu_6	E-NH4-LN	0.621866891786966	0.631
Hu_8	E-NH4-LN	0.642908732223283	0.604
Km_1	E-NH4-LN	0.672969945960402	0.572
Km_2	E-NH4-LN	0.580664152973525	0.686
Ku_1	E-NH4-LN	0.592098013653781	0.516
Le_1	E-NH4-LN	0.654002527564811	0.585
Le_2	E-NH4-LN	0.58500798513332	0.654
Lt_2	E-NH4-LN	0.790970442982189	0.808
Lt_4	E-NH4-LN	0.80796803453322	0.791
Mf_2	E-NH4-LN	0.463846241967104	0.398
Mf_3	E-NH4-LN	0.439185175815334	0.452
Mf_5	E-NH4-LN	0.473264088332444	0.467
Mg_1	E-NH4-LN	0.620958742359075	0.552
Mg_2	E-NH4-LN	0.586056623149348	0.526
Mg_3	E-NH4-LN	0.551989271001841	0.621
Mp_1	E-NH4-LN	0.482207955488996	0.421
Mp_3	E-NH4-LN	0.451981409772747	0.506
Mp_6	E-NH4-LN	0.425443611586222	0.487
Mv_1	E-NH4-LN	0.553411017468295	0.333
Mv_2	E-NH4-LN	0.336512202755902	0.576
Mv_4	E-NH4-LN	0.454614636351661	0.363
Ng_1	E-NH4-LN	0.69017048105767	0.07
Ni_1	E-NH4-LN	0.401813320592022	0.405
Ni_4	E-NH4-LN	0.406757009596808	0.4
Pk_1	E-NH4-LN	0.287006606621897	0.296
Pk_2	E-NH4-LN	0.296006261588508	0.287
Pk_3	E-NH4-LN	0.448919306631168	0.408
Pm_1	E-NH4-LN	0.513038243074287	0.496
Pm_3	E-NH4-LN	0.493480017528744	0.516
Rm_1	E-NH4-LN	0.585699947076283	0.683
Rt_1	E-NH4-LN	0.662976515371791	0.594
Sc_3	E-NH4-LN	0.529000003300831	0.56
Sc_5	E-NH4-LN	0.546509009450493	0.535
Sc_8	E-NH4-LN	0.559999991156106	0.529
Sp_2	E-NH4-LN	0.558989442177895	0.629
Td_2	E-NH4-LN	0.801140075339598	0.692
Td_8	E-NH4-LN	0.750714197632961	0.795
Td_9	E-NH4-LN	0.741305922118584	0.814
Wa_3	E-NH4-LN	0.665995183422319	0.57
Wa_4	E-NH4-LN	0.56999912978522	0.666
Zb_1	E-NH4-LN	0.623394193578888	0.609
Ap_1	E-AA-HN	1.38698529749694	1.401
Ap_2	E-AA-HN	1.40097877135697	1.387
Ap_6	E-AA-HN	1.38900770928571	1.36
Ba_1	E-AA-HN	0.92740754375224	0.678
Ca_1	E-AA-HN	1.2671113720752	1.353
Ca_3	E-AA-HN	1.2750000574338	1.266
Ca_6	E-AA-HN	1.26600006430822	1.275
Cf_1	E-AA-HN	1.04508817153005	0.859
Co_1	E-AA-HN	0.981918061872536	0.505
Ct_1	E-AA-HN	1.020153082892	1.143
Sb_1	E-AA-HN	1.18999880131079	1.088
Sb_2	E-AA-HN	1.08799931122277	1.19
Hop_2	E-AA-HN	1.14399687542989	0.958
Hop_3	E-AA-HN	1.0536143744182	1.12
Hos_1	E-AA-HN	1.26649575503587	1.246
Hos_2	E-AA-HN	1.26744414218021	1.258
Hos_4	E-AA-HN	1.25487274260901	1.275
Hu_2	E-AA-HN	1.12998794977834	1.181
Hu_6	E-AA-HN	1.09838502132366	1.185
Hu_8	E-AA-HN	1.18411103791409	1.075
Km_1	E-AA-HN	1.27191456600754	1.072
Km_2	E-AA-HN	1.09863878141095	1.286
Ku_1	E-AA-HN	1.29952134530765	1.193
Le_1	E-AA-HN	1.0769999028955	1.071
Le_2	E-AA-HN	1.07100037746685	1.077
Lt_2	E-AA-HN	1.42495930620947	1.435
Lt_4	E-AA-HN	1.4349578894736	1.425
Mf_2	E-AA-HN	0.91118811776307	0.837
Mf_3	E-AA-HN	0.876023264187842	0.914
Mf_5	E-AA-HN	0.886884001714773	0.952
Mg_1	E-AA-HN	1.22479967305346	0.663
Mg_2	E-AA-HN	0.943771041307393	0.766
Mg_3	E-AA-HN	0.663048326636403	1.225
Mp_1	E-AA-HN	0.912582175779561	0.825
Mp_3	E-AA-HN	0.918535164694581	0.894
Mp_6	E-AA-HN	0.836036318091124	0.914
Mv_1	E-AA-HN	1.1366286958139	0.786
Mv_2	E-AA-HN	0.805478653594876	1.157
Mv_4	E-AA-HN	0.9708242172478	0.968
Ng_1	E-AA-HN	1.21179621466491	0.085
Ni_1	E-AA-HN	0.611636646299742	1.024
Ni_4	E-AA-HN	1.02295157160084	0.608
Pk_1	E-AA-HN	0.457016417136914	0.497
Pk_2	E-AA-HN	0.497014883650104	0.457
Pk_3	E-AA-HN	0.833168165303664	0.795
Pm_1	E-AA-HN	0.931266080762975	0.979
Pm_3	E-AA-HN	0.973316265690512	0.936
Rm_1	E-AA-HN	1.08401600821058	1.275
Rt_1	E-AA-HN	1.23335948587505	1.103
Sc_3	E-AA-HN	1.38399996820456	1.29
Sc_5	E-AA-HN	1.33007201054402	1.309
Sc_8	E-AA-HN	1.29000000529146	1.384
Sp_2	E-AA-HN	1.02938841510069	1.275
Td_2	E-AA-HN	1.36794359105382	1.282
Td_8	E-AA-HN	1.32828040344688	1.363
Td_9	E-AA-HN	1.32134799020592	1.377
Wa_3	E-AA-HN	1.11699066326108	1.16
Wa_4	E-AA-HN	1.15998889562061	1.117
Zb_1	E-AA-HN	1.18442446596518	1.455
Ap_1	E-AA-LN	0.872001077490761	0.869
Ap_2	E-AA-LN	0.869002475949109	0.872
Ap_6	E-AA-LN	0.86691334683212	0.878
Ba_1	E-AA-LN	0.534003402534136	0.339
Ca_1	E-AA-LN	0.830561776525981	0.92
Ca_3	E-AA-LN	0.855000048094052	0.811
Ca_6	E-AA-LN	0.811000082033484	0.855
Cf_1	E-AA-LN	0.639625746426904	0.597
Co_1	E-AA-LN	0.640749319503728	0.406
Ct_1	E-AA-LN	0.629838797856591	0.745
Sb_1	E-AA-LN	0.530999987217824	0.442
Sb_2	E-AA-LN	0.442000432113163	0.531
Hop_2	E-AA-LN	0.603281986890053	0.423
Hop_3	E-AA-LN	0.514015319663264	0.583
Hos_1	E-AA-LN	0.836490325566015	0.78
Hos_2	E-AA-LN	0.828064559281276	0.828
Hos_4	E-AA-LN	0.815493159707441	0.845
Hu_2	E-AA-LN	0.570993107748329	0.634
Hu_6	E-AA-LN	0.595807471914153	0.557
Hu_8	E-AA-LN	0.573986304054622	0.585
Km_1	E-AA-LN	0.696258496894617	0.574
Km_2	E-AA-LN	0.59504600423436	0.699
Ku_1	E-AA-LN	0.652270315268366	0.56
Le_1	E-AA-LN	0.654004401159221	0.638
Le_2	E-AA-LN	0.638005666682991	0.654
Lt_2	E-AA-LN	0.934957769006494	0.839
Lt_4	E-AA-LN	0.838971369650203	0.935
Mf_2	E-AA-LN	0.543008372059765	0.527
Mf_3	E-AA-LN	0.527937720507487	0.56
Mf_5	E-AA-LN	0.538830195096557	0.579
Mg_1	E-AA-LN	0.755908536470063	0.61
Mg_2	E-AA-LN	0.680345391697499	0.547
Mg_3	E-AA-LN	0.609973133308506	0.756
Mp_1	E-AA-LN	0.531324764871356	0.381
Mp_3	E-AA-LN	0.549744389234439	0.559
Mp_6	E-AA-LN	0.40489508981499	0.528
Mv_1	E-AA-LN	0.675569375231289	0.383
Mv_2	E-AA-LN	0.382800604751117	0.711
Mv_4	E-AA-LN	0.546433112548294	0.377
Ng_1	E-AA-LN	0.766788362885991	0.053
Ni_1	E-AA-LN	0.494209539626606	0.639
Ni_4	E-AA-LN	0.638565258593586	0.493
Pk_1	E-AA-LN	0.268008657554209	0.31
Pk_2	E-AA-LN	0.310007047393647	0.268
Pk_3	E-AA-LN	0.512869427578829	0.381
Pm_1	E-AA-LN	0.591898910354045	0.596
Pm_3	E-AA-LN	0.590920999072312	0.597
Rm_1	E-AA-LN	0.651428923240791	0.79
Rt_1	E-AA-LN	0.764304808929274	0.66
Sc_3	E-AA-LN	0.609999992105165	0.628
Sc_5	E-AA-LN	0.619453269550707	0.588
Sc_8	E-AA-LN	0.627999985058537	0.61
Sp_2	E-AA-LN	0.612337794672011	0.846
Td_2	E-AA-LN	0.854654009101396	0.744
Td_8	E-AA-LN	0.797798020001157	0.86
Td_9	E-AA-LN	0.799778709508001	0.856
Wa_3	E-AA-LN	0.686996226245687	0.667
Wa_4	E-AA-LN	0.666997048406168	0.687
Zb_1	E-AA-LN	0.669252947118239	0.731
Ap_1	E-M100	0.771949534652266	0.634
Ap_2	E-M100	0.63401386374763	0.772
Ap_6	E-M100	0.706164541551843	0.66
Ba_1	E-M100	0.839215859049063	0.548
Ca_1	E-M100	0.837375834765183	0.715
Ca_3	E-M100	1.15199966090486	0.526
Ca_6	E-M100	0.526000145642456	1.152
Cf_1	E-M100	1.00405626621868	0.867
Co_1	E-M100	0.876279114193391	0.573
Ct_1	E-M100	0.722558917038851	1.216
Sb_1	E-M100	1.46799718911746	1.137
Sb_2	E-M100	1.13699884377326	1.468
Hop_2	E-M100	0.702601846922824	1.056
Hop_3	E-M100	0.890619765599889	0.719
Hos_1	E-M100	1.23148970199608	1.14
Hos_2	E-M100	1.14665319777929	1.314
Hos_4	E-M100	1.26866972301727	1.149
Hu_2	E-M100	0.464092857895291	0.638
Hu_6	E-M100	0.43617073072797	0.549
Hu_8	E-M100	0.56865639273255	0.379
Km_1	E-M100	1.18117365583856	1.152
Km_2	E-M100	1.14635655516992	1.195
Ku_1	E-M100	1.28056857419964	1.27
Le_1	E-M100	0.726030874702303	0.729
Le_2	E-M100	0.729030637416762	0.726
Lt_2	E-M100	1.25897274100444	1.288
Lt_4	E-M100	1.28796863247422	1.259
Mf_2	E-M100	1.10690992457574	1.023
Mf_3	E-M100	1.06854826612744	1.107
Mf_5	E-M100	1.05014613009025	1.215
Mg_1	E-M100	0.700990137135556	0.47
Mg_2	E-M100	0.596304559080625	0.671
Mg_3	E-M100	0.470092341722379	0.701
Mp_1	E-M100	1.1179376406005	1.076
Mp_3	E-M100	1.148373877279	1.035
Mp_6	E-M100	1.07665448138392	1.124
Mv_1	E-M100	0.766725853581031	0.744
Mv_2	E-M100	0.743518572992555	0.77
Mv_4	E-M100	0.765726729735225	0.729
Ng_1	E-M100	0.865860030210732	0.053
Ni_1	E-M100	0.939027732358691	1.007
Ni_4	E-M100	1.00527316500004	0.94
Pk_1	E-M100	0.526006225228844	0.646
Pk_2	E-M100	0.646001624771916	0.526
Pk_3	E-M100	0.574300273657363	0.785
Pm_1	E-M100	0.789783980260794	0.302
Pm_3	E-M100	0.311585365580381	0.791
Rm_1	E-M100	0.771710674649594	0.766
Rt_1	E-M100	0.766501016253975	0.772
Sc_3	E-M100	1.32499999241072	1.369
Sc_5	E-M100	1.34092662372542	1.31
Sc_8	E-M100	1.36899997475379	1.325
Sp_2	E-M100	0.812617490241557	1.29
Td_2	E-M100	1.37569766335408	1.339
Td_8	E-M100	1.38284814962121	1.325
Td_9	E-M100	1.32986470416092	1.432
Wa_3	E-M100	1.05599255703755	1.143
Wa_4	E-M100	1.14298898064916	1.056
Zb_1	E-M100	1.10234299621384	1.432
Ap_1	E-M200	0.355889206851328	0.146
Ap_2	E-M200	0.145987098953072	0.356
Ap_6	E-M200	0.255464353333242	0.112
Ba_1	E-M200	0.506451346323245	0.433
Ca_1	E-M200	0.478727544318447	0.256
Ca_3	E-M200	0.52999978837571	0.429
Ca_6	E-M200	0.428999866631122	0.53
Cf_1	E-M200	0.851868133754686	0.286
Co_1	E-M200	0.614463214748629	0.214
Ct_1	E-M200	0.535811227880844	1.222
Sb_1	E-M200	0.0220015840785989	0.081
Sb_2	E-M200	0.0810012891425882	0.022
Hop_2	E-M200	0.12892905324067	0.068
Hop_3	E-M200	0.125581553326597	0.074
Hos_1	E-M200	0.122516956914112	0.841
Hos_2	E-M200	0.314475354238717	0.116
Hos_4	E-M200	0.304861931037013	0.129
Hu_2	E-M200	0.0950134079532844	0.006
Hu_6	E-M200	0.055106414846416	0.121
Hu_8	E-M200	0.0956314408714279	0.069
Km_1	E-M200	0.85644616840155	0.747
Km_2	E-M200	0.741468779142568	0.889
Ku_1	E-M200	1.17607749331354	1.346
Le_1	E-M200	0.596035216785701	0.594
Le_2	E-M200	0.594035374974132	0.596
Lt_2	E-M200	0.282064565004443	0.372
Lt_4	E-M200	0.3720518144001	0.282
Mf_2	E-M200	0.040700952091706	0.158
Mf_3	E-M200	0.0854562202565948	0.06
Mf_5	E-M200	0.0448176331479825	0.009
Mg_1	E-M200	0.00808338206804278	0.058
Mg_2	E-M200	0.0576700279422486	0.177
Mg_3	E-M200	0.0580612598631553	0.008
Mp_1	E-M200	0.0212683263883896	0.02
Mp_3	E-M200	0.045909052542754	0.007
Mp_6	E-M200	0.0281488529431678	0.012
Mv_1	E-M200	0.523793743644385	0.674
Mv_2	E-M200	0.621978392285478	0.564
Mv_4	E-M200	0.606164806437054	0.192
Ng_1	E-M200	0.48095035677381	0.051
Ni_1	E-M200	0.891708043384639	1.027
Ni_4	E-M200	1.02123269535503	0.896
Pk_1	E-M200	0.572995734705611	0.66
Pk_2	E-M200	0.659992399374187	0.573
Pk_3	E-M200	0.251730396612394	0.834
Pm_1	E-M200	0.0919506931955168	0.112
Pm_3	E-M200	0.126177587880789	0.077
Rm_1	E-M200	0.511039097713835	0.23
Rt_1	E-M200	0.261843873314994	0.517
Sc_3	E-M200	1.39900001124203	1.398
Sc_5	E-M200	1.38233783182883	1.446
Sc_8	E-M200	1.39800001201971	1.399
Sp_2	E-M200	0.416425960435403	1.222
Td_2	E-M200	0.780408047333092	1.427
Td_8	E-M200	1.45809734087895	0.052
Td_9	E-M200	0.739602205153089	1.503
Wa_3	E-M200	1.02897517473794	1.08
Wa_4	E-M200	1.07997307823221	1.029
Zb_1	E-M200	0.664870113907175	1.4
Ap_1	E-pH3	1.29200902141339	1.286
Ap_2	E-pH3	1.28601181833099	1.292
Ap_6	E-pH3	1.28471578012681	1.316
Ba_1	E-pH3	0.879664132414716	0.624
Ca_1	E-pH3	1.26648044936969	1.297
Ca_3	E-pH3	1.26800001948599	1.272
Ca_6	E-pH3	1.27200001653926	1.268
Cf_1	E-pH3	0.945676712086759	0.863
Co_1	E-pH3	0.951310151069108	0.521
Ct_1	E-pH3	1.06352198434809	1.093
Sb_1	E-pH3	1.11799886275952	1.006
Sb_2	E-pH3	1.00599942261328	1.118
Hop_2	E-pH3	1.08907740053146	0.895
Hop_3	E-pH3	0.986978649418844	1.078
Hos_1	E-pH3	1.24249392279576	1.197
Hos_2	E-pH3	1.2162253911334	1.262
Hos_4	E-pH3	1.24506566073852	1.223
Hu_2	E-pH3	1.08848569297108	1.062
Hu_6	E-pH3	1.0627767627201	1.114
Hu_8	E-pH3	1.1025224613202	1.063
Km_1	E-pH3	1.01558835033046	1.038
Km_2	E-pH3	1.06093154795279	0.982
Ku_1	E-pH3	1.23003746883106	1.151
Le_1	E-pH3	1.15998949949881	1.116
Le_2	E-pH3	1.11599297968769	1.16
Lt_2	E-pH3	1.36995715233776	1.369
Lt_4	E-pH3	1.36895729401101	1.37
Mf_2	E-pH3	0.779673972327008	0.696
Mf_3	E-pH3	0.7477059235888	0.766
Mf_5	E-pH3	0.780271063576804	0.789
Mg_1	E-pH3	1.07085418656209	0.569
Mg_2	E-pH3	0.824315671559275	0.734
Mg_3	E-pH3	0.569076293499573	1.071
Mp_1	E-pH3	0.787970248957779	0.716
Mp_3	E-pH3	0.76990257912198	0.808
Mp_6	E-pH3	0.724325378525864	0.79
Mv_1	E-pH3	1.18383058828714	0.826
Mv_2	E-pH3	0.837506554917276	1.214
Mv_4	E-pH3	1.0153057297609	0.936
Ng_1	E-pH3	1.17587747627597	0.091
Ni_1	E-pH3	0.865257288533152	0.864
Ni_4	E-pH3	0.864268550692122	0.865
Pk_1	E-pH3	0.415016837233979	0.455
Pk_2	E-pH3	0.455015303748899	0.415
Pk_3	E-pH3	0.83336223698775	0.72
Pm_1	E-pH3	0.783136133603854	1.172
Pm_3	E-pH3	1.16060988671015	0.786
Rm_1	E-pH3	1.13953871934313	1.251
Rt_1	E-pH3	1.2063959716668	1.174
Sc_3	E-pH3	1.28599997654753	1.263
Sc_5	E-pH3	1.26816906270395	1.232
Sc_8	E-pH3	1.26299998583167	1.286
Sp_2	E-pH3	0.986517075614114	1.176
Td_2	E-pH3	1.29510296908503	1.216
Td_8	E-pH3	1.24698643178392	1.314
Td_9	E-pH3	1.26382229325232	1.28
Wa_3	E-pH3	0.914998715675857	1.034
Wa_4	E-pH3	1.03399382383009	0.915
Zb_1	E-pH3	1.11296598205184	1.396
Ap_1	E-pH4	1.30499838890971	1.304
Ap_2	E-pH4	1.30399885506258	1.305
Ap_6	E-pH4	1.30006593623766	1.306
Ba_1	E-pH4	0.993537909542165	0.574
Ca_1	E-pH4	1.11164976884972	1.261
Ca_3	E-pH4	1.15800007836501	1.067
Ca_6	E-pH4	1.06700014871576	1.158
Cf_1	E-pH4	0.905585959116751	0.774
Co_1	E-pH4	0.96837569182059	0.546
Ct_1	E-pH4	1.26403203128335	1.157
Sb_1	E-pH4	1.04599932814769	0.915
Sb_2	E-pH4	0.914999983020936	1.046
Hop_2	E-pH4	1.14522056053881	1.182
Hop_3	E-pH4	1.1245776437432	1.219
Hos_1	E-pH4	1.03650384137724	1.201
Hos_2	E-pH4	1.09894868998496	1.01
Hos_4	E-pH4	1.05975550309327	1.063
Hu_2	E-pH4	1.05902554990894	1.008
Hu_6	E-pH4	1.07347359754775	1.026
Hu_8	E-pH4	1.0220379875935	1.092
Km_1	E-pH4	0.894581667089888	1.132
Km_2	E-pH4	1.12129765056551	0.852
Ku_1	E-pH4	1.24947213895134	0.926
Le_1	E-pH4	1.37797654343303	1.389
Le_2	E-pH4	1.38897567338718	1.378
Lt_2	E-pH4	0.834032312753451	0.786
Lt_4	E-pH4	0.786039113079016	0.834
Mf_2	E-pH4	0.765158445123268	0.909
Mf_3	E-pH4	0.849188744562562	0.725
Mf_5	E-pH4	0.767424211021616	0.744
Mg_1	E-pH4	0.822995856346039	1.054
Mg_2	E-pH4	0.940364687759584	0.807
Mg_3	E-pH4	1.05389365175938	0.823
Mp_1	E-pH4	0.973604599533003	0.874
Mp_3	E-pH4	0.796346825477112	0.691
Mp_6	E-pH4	0.860935977542255	1.005
Mv_1	E-pH4	1.2361218757092	0.684
Mv_2	E-pH4	0.711280299363994	1.272
Mv_4	E-pH4	0.975228934890883	0.94
Ng_1	E-pH4	1.10474993811189	0.862
Ni_1	E-pH4	0.486843914133352	0.505
Ni_4	E-pH4	0.509584883563743	0.482
Pk_1	E-pH4	0.934005078648133	0.656
Pk_2	E-pH4	0.656015736372638	0.934
Pk_3	E-pH4	1.03596751683577	1.071
Pm_1	E-pH4	1.19326953803226	1.094
Pm_3	E-pH4	1.09156676518173	1.198
Rm_1	E-pH4	1.11234686662317	1.001
Rt_1	E-pH4	1.00554891198765	1.124
Sc_3	E-pH4	1.31299999086141	1.264
Sc_5	E-pH4	1.27271315581939	1.306
Sc_8	E-pH4	1.26400001049686	1.313
Sp_2	E-pH4	1.00553143622555	1.216
Td_2	E-pH4	1.30249906541523	1.232
Td_8	E-pH4	1.24445332701395	1.35
Td_9	E-pH4	1.28852366917076	1.261
Wa_3	E-pH4	0.943994334565924	0.962
Wa_4	E-pH4	0.961993594626087	0.944
Zb_1	E-pH4	1.04769770044502	1.387
Ap_1	E-Cu	0.346008471250943	0.476
Ap_2	E-Cu	0.475947871378714	0.346
Ap_6	E-Cu	0.414489369317541	0.36
Ba_1	E-Cu	0.636534998369254	0.361
Ca_1	E-Cu	0.46017323287192	1.693
Ca_3	E-Cu	0.808000678515408	0.114
Ca_6	E-Cu	0.114001215670498	0.808
Cf_1	E-Cu	0.888595943755521	0.725
Co_1	E-Cu	0.811015649409437	0.624
Ct_1	E-Cu	0.569611700112116	1.272
Sb_1	E-Cu	1.23399742222995	1.155
Sb_2	E-Cu	1.1549978171539	1.234
Hop_2	E-Cu	1.10127030804053	0.945
Hop_3	E-Cu	1.03041489061103	1.072
Hos_1	E-Cu	1.32198770522689	1.261
Hos_2	E-Cu	1.31497965675727	1.31
Hos_4	E-Cu	1.29723179854262	1.334
Hu_2	E-Cu	1.15797402884239	1.111
Hu_6	E-Cu	1.12424384861059	1.188
Hu_8	E-Cu	1.17100349402406	1.128
Km_1	E-Cu	0.964776227829453	0.97
Km_2	E-Cu	0.96801502696017	0.966
Ku_1	E-Cu	1.21935761918087	0.979
Le_1	E-Cu	0.52105054949662	0.558
Le_2	E-Cu	0.55804762297368	0.521
Lt_2	E-Cu	0.588051261928981	0.533
Lt_4	E-Cu	0.533059053965426	0.588
Mf_2	E-Cu	0.878011190359984	0.787
Mf_3	E-Cu	0.832342549297782	0.887
Mf_5	E-Cu	0.855119650928321	0.899
Mg_1	E-Cu	1.1247564515416	0.367
Mg_2	E-Cu	0.748972824823465	0.565
Mg_3	E-Cu	0.367091824167963	1.125
Mp_1	E-Cu	0.885684542986795	0.828
Mp_3	E-Cu	0.872582361515294	0.867
Mp_6	E-Cu	0.831500396531393	0.891
Mv_1	E-Cu	0.562257560913995	0.653
Mv_2	E-Cu	0.66133479726174	0.542
Mv_4	E-Cu	0.604859073989693	0.726
Ng_1	E-Cu	0.728558801740799	0.085
Ni_1	E-Cu	0.851029551935199	0.979
Ni_4	E-Cu	0.976599252675443	0.852
Pk_1	E-Cu	0.345005134434787	0.557
Pk_2	E-Cu	0.55699700695961	0.345
Pk_3	E-Cu	0.242397847942619	0.787
Pm_1	E-Cu	0.163858078552457	0.106
Pm_3	E-Cu	0.118874159782707	0.152
Rm_1	E-Cu	0.286015406819897	0.152
Rt_1	E-Cu	0.211343669825464	0.238
Sc_3	E-Cu	1.31499998955062	1.373
Sc_5	E-Cu	1.32403281341062	1.306
Sc_8	E-Cu	1.3729999657745	1.315
Sp_2	E-Cu	0.640872906208388	0.243
Td_2	E-Cu	0.913148746426101	1.331
Td_8	E-Cu	0.859589389761369	1.435
Td_9	E-Cu	1.37902522544314	0.386
Wa_3	E-Cu	0.96499119769376	0.981
Wa_4	E-Cu	0.980990539962712	0.965
Zb_1	E-Cu	0.954598411990231	1.398
Ap_1	E-Et7	0.0130041835523166	0.017
Ap_2	E-Et7	0.0170023189408583	0.013
Ap_6	E-Et7	0.0199990855224904	0.017
Ba_1	E-Et7	0.370521772770165	0.523
Ca_1	E-Et7	0.016483010118074	0.044
Ca_3	E-Et7	0.00800002849038891	0.023
Ca_6	E-Et7	0.0230000168791878	0.008
Cf_1	E-Et7	0.559591875975209	0.171
Co_1	E-Et7	0.246012336844366	0.085
Ct_1	E-Et7	0.086709870359899	0.036
Sb_1	E-Et7	0.974996047332939	0.414
Sb_2	E-Et7	0.413998851746965	0.975
Hop_2	E-Et7	0.413711408526503	0.171
Hop_3	E-Et7	0.18161807422963	0.587
Hos_1	E-Et7	0.7619902218138	0.883
Hos_2	E-Et7	0.71660856162804	0.866
Hos_4	E-Et7	0.870423332837313	0.658
Hu_2	E-Et7	0.0430787210069013	0.009
Hu_6	E-Et7	0.0440939291227965	0.032
Hu_8	E-Et7	0.0269487258045662	0.054
Km_1	E-Et7	0.180677159650828	1.153
Km_2	E-Et7	1.07539559267031	0.048
Ku_1	E-Et7	0.990479777185737	1.17
Le_1	E-Et7	0.0620007112488967	0.049
Le_2	E-Et7	0.0490017394864218	0.062
Lt_2	E-Et7	1.43587670711788	1.45
Lt_4	E-Et7	1.44987472368939	1.436
Mf_2	E-Et7	0.110047714833446	0.205
Mf_3	E-Et7	0.128771857656687	0.164
Mf_5	E-Et7	0.0933123223986197	0.072
Mg_1	E-Et7	0.316895165039806	0.081
Mg_2	E-Et7	0.197630856758313	0.077
Mg_3	E-Et7	0.0809995818468874	0.317
Mp_1	E-Et7	0.0388234800949778	0.09
Mp_3	E-Et7	0.105863645655746	0.049
Mp_6	E-Et7	0.0955878239986119	0.024
Mv_1	E-Et7	0.0127564485404415	0.056
Mv_2	E-Et7	0.0511377202784811	0.013
Mv_4	E-Et7	0.039769138200391	0.004
Ng_1	E-Et7	0.156072632027964	0.081
Ni_1	E-Et7	0.425391732066772	0.654
Ni_4	E-Et7	0.649835212960132	0.427
Pk_1	E-Et7	0.274003354498845	0.326
Pk_2	E-Et7	0.326001360968695	0.274
Pk_3	E-Et7	0.150766273574005	0.629
Pm_1	E-Et7	0.070439017448291	0.072
Pm_3	E-Et7	0.0821739527784517	0.06
Rm_1	E-Et7	0.0570290182888398	0.008
Rt_1	E-Et7	0.0370586692438597	0.031
Sc_3	E-Et7	1.41499993906253	0.864
Sc_5	E-Et7	1.12896516846401	1.281
Sc_8	E-Et7	0.864000159128058	1.415
Sp_2	E-Et7	0.326664153740658	0.002
Td_2	E-Et7	0.320907049228822	1.028
Td_8	E-Et7	0.55503766177993	0.548
Td_9	E-Et7	0.788759029027628	0.076
Wa_3	E-Et7	0.688982215900817	0.745
Wa_4	E-Et7	0.744979913858967	0.689
Zb_1	E-Et7	0.680754518019415	1.068
Ap_1	E-30%GF	1.1349854793991	1.118
Ap_2	E-30%GF	1.11799340399803	1.135
Ap_6	E-30%GF	1.12210484725644	1.108
Ba_1	E-30%GF	0.686207746652928	0.277
Ca_1	E-30%GF	1.01783630426715	1.128
Ca_3	E-30%GF	1.04100006489972	1
Ca_6	E-30%GF	1.00000009660018	1.041
Cf_1	E-30%GF	0.764445160810205	0.681
Co_1	E-30%GF	0.785421262290072	0.487
Ct_1	E-30%GF	0.855758159472815	0.861
Sb_1	E-30%GF	0.951998688928817	0.753
Sb_2	E-30%GF	0.752999683736819	0.952
Hop_2	E-30%GF	0.880308174659536	0.794
Hop_3	E-30%GF	0.815589841012599	0.91
Hos_1	E-30%GF	0.954499798516656	0.934
Hos_2	E-30%GF	0.957664048842643	0.943
Hos_4	E-30%GF	0.940655684724527	0.966
Hu_2	E-30%GF	0.851004661927475	0.728
Hu_6	E-30%GF	0.817630871248238	0.859
Hu_8	E-30%GF	0.830100110025497	0.843
Km_1	E-30%GF	0.917172604718934	0.867
Km_2	E-30%GF	0.89369130931869	0.896
Ku_1	E-30%GF	1.1752095689087	1.075
Le_1	E-30%GF	0.930991211173825	0.88
Le_2	E-30%GF	0.879995245029252	0.931
Lt_2	E-30%GF	1.19795991497153	1.236
Lt_4	E-30%GF	1.23595453138474	1.198
Mf_2	E-30%GF	0.641865887849169	0.492
Mf_3	E-30%GF	0.567882689380378	0.654
Mf_5	E-30%GF	0.608974903850155	0.667
Mg_1	E-30%GF	0.868889732947142	0.522
Mg_2	E-30%GF	0.698320463700389	0.614
Mg_3	E-30%GF	0.52204326104907	0.869
Mp_1	E-30%GF	0.603199057931101	0.566
Mp_3	E-30%GF	0.628620453267735	0.631
Mp_6	E-30%GF	0.573096754348567	0.601
Mv_1	E-30%GF	0.978947868104665	0.601
Mv_2	E-30%GF	0.603168440141585	1.022
Mv_4	E-30%GF	0.80774095878018	0.62
Ng_1	E-30%GF	0.989769694168574	0.072
Ni_1	E-30%GF	0.699363805588863	0.907
Ni_4	E-30%GF	0.905021268266974	0.699
Pk_1	E-30%GF	0.22401437307193	0.265
Pk_2	E-30%GF	0.265012801248159	0.224
Pk_3	E-30%GF	0.590795066044901	0.466
Pm_1	E-30%GF	0.777910726178102	0.647
Pm_3	E-30%GF	0.641981058620951	0.786
Rm_1	E-30%GF	0.997213899344442	1.071
Rt_1	E-30%GF	1.0302083901132	1.033
Sc_3	E-30%GF	1.26400001146562	1.127
Sc_5	E-30%GF	1.18782586518633	1.306
Sc_8	E-30%GF	1.12700006580998	1.264
Sp_2	E-30%GF	0.81473333937188	1.044
Td_2	E-30%GF	1.14568915206907	1.226
Td_8	E-30%GF	1.15175641200369	1.213
Td_9	E-30%GF	1.21711916753411	1.081
Wa_3	E-30%GF	0.71800031128796	0.784
Wa_4	E-30%GF	0.783997598168172	0.718
Zb_1	E-30%GF	0.963989471908178	1.276
Ap_1	E-32º	1.29800109192938	1.326
Ap_2	E-32º	1.32598803964924	1.298
Ap_6	E-32º	1.30626484596667	1.306
Ba_1	E-32º	0.69249729937844	0.513
Ca_1	E-32º	1.24536629776336	1.313
Ca_3	E-32º	1.22100006840287	1.277
Ca_6	E-32º	1.27700002484221	1.221
Cf_1	E-32º	0.887086816866516	0.704
Co_1	E-32º	0.856493585727067	1.049
Ct_1	E-32º	0.998540675081751	1.112
Sb_1	E-32º	0.835999869203551	0.702
Sb_2	E-32º	0.702000539038281	0.836
Hop_2	E-32º	0.814827070274629	0.946
Hop_3	E-32º	0.839933320382588	0.901
Hos_1	E-32º	0.792006564962358	0.487
Hos_2	E-32º	0.62085533864977	0.916
Hos_4	E-32º	0.804249873551982	0.668
Hu_2	E-32º	0.780527266057458	0.502
Hu_6	E-32º	0.721014343640678	0.778
Hu_8	E-32º	0.717117706522598	0.783
Km_1	E-32º	0.813546124095492	1.084
Km_2	E-32º	1.06779190337187	0.77
Ku_1	E-32º	1.16794202960051	0.944
Le_1	E-32º	1.00400380803851	1.087
Le_2	E-32º	1.08699724313596	1.004
Lt_2	E-32º	1.34893980955027	1.289
Lt_4	E-32º	1.2889483099488	1.349
Mf_2	E-32º	0.653086688036385	0.644
Mf_3	E-32º	0.654000060852186	0.642
Mf_5	E-32º	0.626659775158708	0.691
Mg_1	E-32º	0.740979932778856	0.665
Mg_2	E-32º	0.713950951099597	0.684
Mg_3	E-32º	0.665013558530326	0.741
Mp_1	E-32º	0.710534100780122	0.616
Mp_3	E-32º	0.676865068160713	0.599
Mp_6	E-32º	0.621947321657798	0.719
Mv_1	E-32º	1.0304832623447	0.98
Mv_2	E-32º	0.970679885451271	1.047
Mv_4	E-32º	1.00544151565322	0.899
Ng_1	E-32º	1.13353892329604	0.095
Ni_1	E-32º	0.544191198945636	0.768
Ni_4	E-32º	0.769623417590903	0.54
Pk_1	E-32º	0.138015648484841	0.224
Pk_2	E-32º	0.224012351490165	0.138
Pk_3	E-32º	0.316334279863939	0.69
Pm_1	E-32º	0.469144827511993	0.18
Pm_3	E-32º	0.188484290890135	0.467
Rm_1	E-32º	1.20352944856515	0.927
Rt_1	E-32º	0.921339735325341	1.252
Sc_3	E-32º	1.26200001749826	1.084
Sc_5	E-32º	1.16152931840455	1.325
Sc_8	E-32º	1.0840000882691	1.262
Sp_2	E-32º	0.89175574120322	1.356
Td_2	E-32º	1.2473987777991	1.067
Td_8	E-32º	1.14334762538631	1.279
Td_9	E-32º	1.17107727934097	1.223
Wa_3	E-32º	0.863996645899793	0.921
Wa_4	E-32º	0.920994302750007	0.864
Zb_1	E-32º	0.960719974881778	1.146
Ap_1	E-15º	0.776030950884754	0.654
Ap_2	E-15º	0.65408782153406	0.776
Ap_6	E-15º	0.711176006323296	0.848
Ba_1	E-15º	0.360520966911416	0.033
Ca_1	E-15º	0.424359812944584	0.798
Ca_3	E-15º	0.484000240791442	0.366
Ca_6	E-15º	0.366000332073474	0.484
Cf_1	E-15º	0.419044175054072	0.238
Co_1	E-15º	0.407941690125682	0.358
Ct_1	E-15º	0.498334676977199	0.09
Sb_1	E-15º	0.83399829948957	0.157
Sb_2	E-15º	0.15700168378862	0.834
Hop_2	E-15º	0.903265457119979	0.782
Hop_3	E-15º	0.851379207125167	0.875
Hos_1	E-15º	0.942494227806892	1.048
Hos_2	E-15º	0.986618367454374	0.92
Hos_4	E-15º	0.95334113329444	0.965
Hu_2	E-15º	0.992967987954833	0.924
Hu_6	E-15º	0.972313106022566	1
Hu_8	E-15º	0.983223689951462	0.986
Km_1	E-15º	0.857342183850381	0.73
Km_2	E-15º	0.728599893740933	0.889
Ku_1	E-15º	0.810376773752381	0.91
Le_1	E-15º	0.565967486037135	0.466
Le_2	E-15º	0.465975395556946	0.566
Lt_2	E-15º	1.13192895729324	1.168
Lt_4	E-15º	1.16792385705119	1.132
Mf_2	E-15º	0.705594063936643	0.66
Mf_3	E-15º	0.67590944726209	0.725
Mf_5	E-15º	0.697129362402303	0.741
Mg_1	E-15º	1.00364552643331	0.31
Mg_2	E-15º	0.646150135381683	0.197
Mg_3	E-15º	0.309952582637116	1.004
Mp_1	E-15º	0.683557362143731	0.601
Mp_3	E-15º	0.706952137120038	0.723
Mp_6	E-15º	0.613892030984499	0.682
Mv_1	E-15º	0.170352738757328	0.494
Mv_2	E-15º	0.48186585124955	0.145
Mv_4	E-15º	0.32717906981529	0.374
Ng_1	E-15º	0.53006345016836	0.094
Ni_1	E-15º	0.538416418374322	0.583
Ni_4	E-15º	0.580932143825398	0.54
Pk_1	E-15º	0.12500054737059	0.106
Pk_2	E-15º	0.106001275775515	0.125
Pk_3	E-15º	0.0748573949177436	0.171
Pm_1	E-15º	0.0222994780983257	0.048
Pm_3	E-15º	0.0506589051433214	0.019
Rm_1	E-15º	0.530075129613862	0.566
Rt_1	E-15º	0.544835823979526	0.549
Sc_3	E-15º	0.898999998864682	0.572
Sc_5	E-15º	0.743225019539911	0.898
Sc_8	E-15º	0.572000129530659	0.899
Sp_2	E-15º	0.524211370061375	0.023
Td_2	E-15º	1.0085187998104	0.561
Td_8	E-15º	0.830485921416948	0.925
Td_9	E-15º	0.744821098116448	1.098
Wa_3	E-15º	0.344000356968721	0.371
Wa_4	E-15º	0.370999247054287	0.344
Zb_1	E-15º	0.798529422465169	0.525
Ap_1	E-MAL	0.206972722394505	0.242
Ap_2	E-MAL	0.241956407044343	0.207
Ap_6	E-MAL	0.223961220334933	0.148
Ba_1	E-MAL	0.170630068472978	0.128
Ca_1	E-MAL	0.215156832109516	0.32
Ca_3	E-MAL	0.231000068114442	0.2
Ca_6	E-MAL	0.200000092146289	0.231
Cf_1	E-MAL	0.195919791918062	0.139
Co_1	E-MAL	0.162507506019824	0.129
Ct_1	E-MAL	0.201526233183342	0.103
Sb_1	E-MAL	0.00900058713996526	0.932
Sb_2	E-MAL	0.931995973117274	0.009
Hop_2	E-MAL	0.101727565024204	0.007
Hop_3	E-MAL	0.014134647795955	0.164
Hos_1	E-MAL	0.00950320004450748	0.008
Hos_2	E-MAL	0.00800114986984748	0.011
Hos_4	E-MAL	0.0102196321469091	0.008
Hu_2	E-MAL	0.0160131981878297	0.007
Hu_6	E-MAL	0.0101215512214525	0.021
Hu_8	E-MAL	0.0179148254570115	0.011
Km_1	E-MAL	0.08227759853418	0.063
Km_2	E-MAL	0.0790387987059997	0.067
Ku_1	E-MAL	0.105441674653242	0.021
Le_1	E-MAL	0.246989389559896	0.179
Le_2	E-MAL	0.178994768033806	0.247
Lt_2	E-MAL	0.947879301133463	0.165
Lt_4	E-MAL	0.164990231397706	0.948
Mf_2	E-MAL	0.101995092051275	0.121
Mf_3	E-MAL	0.112042193075931	0.099
Mf_5	E-MAL	0.0981000738993486	0.114
Mg_1	E-MAL	0.0140819844532229	0.216
Mg_2	E-MAL	0.116417409457191	0.201
Mg_3	E-MAL	0.215992610745432	0.014
Mp_1	E-MAL	0.103159743417972	0.101
Mp_3	E-MAL	0.112288526269258	0.088
Mp_6	E-MAL	0.102299677601422	0.102
Mv_1	E-MAL	0.135510112880602	0.126
Mv_2	E-MAL	0.123013884872148	0.14
Mv_4	E-MAL	0.134040303834022	0.096
Ng_1	E-MAL	0.240659687330356	0.067
Ni_1	E-MAL	0.177833527746969	0.129
Ni_4	E-MAL	0.129385375493665	0.178
Pk_1	E-MAL	0.0920024586806697	0.125
Pk_2	E-MAL	0.125001193555285	0.092
Pk_3	E-MAL	0.0733858999303279	0.258
Pm_1	E-MAL	0.088819891271774	0.016
Pm_3	E-MAL	0.0203661018487846	0.086
Rm_1	E-MAL	0.340504110731457	0.295
Rt_1	E-MAL	0.278856512195197	0.366
Sc_3	E-MAL	0.0150000837190059	0.018
Sc_5	E-MAL	0.0178399492282461	0.236
Sc_8	E-MAL	0.0180000825236598	0.015
Sp_2	E-MAL	0.192823224393149	0.169
Td_2	E-MAL	0.0171126550871895	0.016
Td_8	E-MAL	0.0171020096514684	0.016
Td_9	E-MAL	0.0171020096491459	0.016
Wa_3	E-MAL	0.207997551562551	0.241
Wa_4	E-MAL	0.240996195000835	0.208
Zb_1	E-MAL	0.12507345390033	0.008
Ap_1	E-CIT	0.335909120280578	0.284
Ap_2	E-CIT	0.283933360229615	0.336
Ap_6	E-CIT	0.307785058771382	0.141
Ba_1	E-CIT	0.167530272380802	0.051
Ca_1	E-CIT	0.257380190201955	0.306
Ca_3	E-CIT	0.244000047276493	0.272
Ca_6	E-CIT	0.272000025569726	0.244
Cf_1	E-CIT	0.212235334502434	0.112
Co_1	E-CIT	0.15507408357771	0.171
Ct_1	E-CIT	0.209126589454626	0.09
Sb_1	E-CIT	0.0180004817406432	0.011
Sb_2	E-CIT	0.0110005167330933	0.018
Hop_2	E-CIT	0.0367053870135501	0.014
Hop_3	E-CIT	0.0166203868885079	0.05
Hos_1	E-CIT	0.0100012751994207	0.009
Hos_2	E-CIT	0.00973995836963872	0.01
Hos_4	E-CIT	0.00973995836959686	0.01
Hu_2	E-CIT	0.0180028213386196	0.014
Hu_6	E-CIT	0.014780350546044	0.021
Hu_8	E-CIT	0.0194563150873694	0.015
Km_1	E-CIT	0.0856865435152346	0.073
Km_2	E-CIT	0.071111944807671	0.091
Ku_1	E-CIT	0.0246953196692411	0.017
Le_1	E-CIT	0.251988096855944	0.195
Le_2	E-CIT	0.194992605282367	0.252
Lt_2	E-CIT	0.0230089867455282	0.066
Lt_4	E-CIT	0.0660028947897239	0.023
Mf_2	E-CIT	0.106339383953585	0.024
Mf_3	E-CIT	0.0693477847280778	0.105
Mf_5	E-CIT	0.061775532046869	0.154
Mg_1	E-CIT	0.0180573581087548	0.191
Mg_2	E-CIT	0.106679672311761	0.147
Mg_3	E-CIT	0.19098081527977	0.018
Mp_1	E-CIT	0.124886878807656	0.122
Mp_3	E-CIT	0.122349309478115	0.043
Mp_6	E-CIT	0.116286220640635	0.132
Mv_1	E-CIT	0.105182403907117	0.02
Mv_2	E-CIT	0.0337753867174965	0.1
Mv_4	E-CIT	0.0606960125265425	0.15
Ng_1	E-CIT	0.241863697047838	0.071
Ni_1	E-CIT	0.229098604411134	0.221
Ni_4	E-CIT	0.220199964204314	0.23
Pk_1	E-CIT	0.0120104253711562	0.156
Pk_2	E-CIT	0.15600490482316	0.012
Pk_3	E-CIT	0.21761230212949	0.357
Pm_1	E-CIT	0.541842431937821	0.011
Pm_3	E-CIT	0.0167040759375668	0.548
Rm_1	E-CIT	0.421562472359696	0.258
Rt_1	E-CIT	0.245302435984348	0.461
Sc_3	E-CIT	0.0149999998760387	0.02
Sc_5	E-CIT	0.0179806004290788	0.014
Sc_8	E-CIT	0.0199999978779836	0.015
Sp_2	E-CIT	0.160813466456899	0.24
Td_2	E-CIT	0.0192576023935505	0.015
Td_8	E-CIT	0.0153131268924289	0.023
Td_9	E-CIT	0.0192745059996976	0.015
Wa_3	E-CIT	0.219996279350528	0.302
Wa_4	E-CIT	0.301992908498272	0.22
Zb_1	E-CIT	0.0610879228663343	0.01
Ap_1	E-TAR	0.151979519619683	0.136
Ap_2	E-TAR	0.135986978065535	0.152
Ap_6	E-TAR	0.142597888605896	0.109
Ba_1	E-TAR	0.0291647557127801	0.046
Ca_1	E-TAR	0.235837461121797	0.237
Ca_3	E-TAR	0.235000000659477	0.239
Ca_6	E-TAR	0.238999997542667	0.235
Cf_1	E-TAR	0.0283659341604862	0.016
Co_1	E-TAR	0.0201430646344882	0.015
Ct_1	E-TAR	0.0213794807851565	0.009
Sb_1	E-TAR	0.0180000302255321	0.137
Sb_2	E-TAR	0.136999435348322	0.018
Hop_2	E-TAR	0.00967196085556643	0.01
Hop_3	E-TAR	0.0102298775327338	0.009
Hos_1	E-TAR	0.00800029413512062	0.007
Hos_2	E-TAR	0.0077396127730557	0.008
Hos_4	E-TAR	0.00773961277307203	0.008
Hu_2	E-TAR	0.00900023861473973	0.01
Hu_6	E-TAR	0.00766202921067576	0.011
Hu_8	E-TAR	0.0107793389048989	0.007
Km_1	E-TAR	0.0179610988712248	0.02
Km_2	E-TAR	0.0203901986799214	0.017
Ku_1	E-TAR	0.0163316621785862	0.014
Le_1	E-TAR	0.0319982991989736	0.013
Le_2	E-TAR	0.0129998020077946	0.032
Lt_2	E-TAR	0.0210006430001	0.017
Lt_4	E-TAR	0.0170012096936083	0.021
Mf_2	E-TAR	0.0178524580576908	0.02
Mf_3	E-TAR	0.0196792036990396	0.016
Mf_5	E-TAR	0.0172352482461383	0.022
Mg_1	E-TAR	0.0100010016652046	0.007
Mg_2	E-TAR	0.00889070831655599	0.012
Mg_3	E-TAR	0.00700232899749674	0.01
Mp_1	E-TAR	0.0164322314943563	0.022
Mp_3	E-TAR	0.0205095064855232	0.016
Mp_6	E-TAR	0.0215926263947896	0.016
Mv_1	E-TAR	0.0131592564955407	0.018
Mv_2	E-TAR	0.01762219506993	0.013
Mv_4	E-TAR	0.015895048249972	0.014
Ng_1	E-TAR	0.119186648719137	0.057
Ni_1	E-TAR	0.0239705488834116	0.048
Ni_4	E-TAR	0.0477002561134537	0.024
Pk_1	E-TAR	0.0110001873167714	0.014
Pk_2	E-TAR	0.0140000723053417	0.011
Pk_3	E-TAR	0.0125375908652504	0.012
Pm_1	E-TAR	0.00813843106843382	0.011
Pm_3	E-TAR	0.0110721649008583	0.008
Rm_1	E-TAR	0.0423481238972077	0.013
Rt_1	E-TAR	0.0223777747681494	0.036
Sc_3	E-TAR	0.01400000152744	0.015
Sc_5	E-TAR	0.0145255263058759	0.018
Sc_8	E-TAR	0.0150000011291089	0.014
Sp_2	E-TAR	0.0600389912027107	0.039
Td_2	E-TAR	0.0145326446198887	0.013
Td_8	E-TAR	0.0140444229906272	0.014
Td_9	E-TAR	0.0135492505999029	0.015
Wa_3	E-TAR	0.0200000471373256	0.038
Wa_4	E-TAR	0.0379993071942311	0.02
Zb_1	E-TAR	0.02005279813091	0.013
Ap_1	E-GLU	0.120988944387501	0.139
Ap_2	E-GLU	0.138980553635936	0.121
Ap_6	E-GLU	0.130828427714143	0.096
Ba_1	E-GLU	0.180039178335386	0.225
Ca_1	E-GLU	0.176469704386782	0.203
Ca_3	E-GLU	0.156000036232913	0.197
Ca_6	E-GLU	0.197000004484364	0.156
Cf_1	E-GLU	0.290557571707733	0.369
Co_1	E-GLU	0.196583440298876	0.123
Ct_1	E-GLU	0.208942700589771	0.151
Sb_1	E-GLU	0.140000079568111	0.131
Sb_2	E-GLU	0.131000124557321	0.14
Hop_2	E-GLU	0.119031506366931	0.105
Hop_3	E-GLU	0.112336506228885	0.117
Hos_1	E-GLU	0.151499408217855	0.14
Hos_2	E-GLU	0.143697435262611	0.158
Hos_4	E-GLU	0.153310858463833	0.145
Hu_2	E-GLU	0.111001247966024	0.114
Hu_6	E-GLU	0.114000185104552	0.108
Hu_8	E-GLU	0.109324220563165	0.114
Km_1	E-GLU	0.169892698761923	0.142
Km_2	E-GLU	0.146411400836932	0.171
Ku_1	E-GLU	0.148744772026472	0.14
Le_1	E-GLU	0.200996260602268	0.238
Le_2	E-GLU	0.237993334079689	0.201
Lt_2	E-GLU	0.166000993061772	0.116
Lt_4	E-GLU	0.116008076730981	0.166
Mf_2	E-GLU	0.132484882254547	0.138
Mf_3	E-GLU	0.132941568667	0.137
Mf_5	E-GLU	0.125686975257799	0.135
Mg_1	E-GLU	0.132005540277469	0.167
Mg_2	E-GLU	0.150785706577707	0.143
Mg_3	E-GLU	0.166990054733983	0.132
Mp_1	E-GLU	0.12612375574981	0.138
Mp_3	E-GLU	0.135509749977896	0.117
Mp_6	E-GLU	0.13730461136782	0.125
Mv_1	E-GLU	0.12367616977971	0.198
Mv_2	E-GLU	0.190620248394941	0.123
Mv_4	E-GLU	0.159971053813903	0.129
Ng_1	E-GLU	0.219288204848429	0.072
Ni_1	E-GLU	0.171459599422541	0.223
Ni_4	E-GLU	0.222873965080983	0.171
Pk_1	E-GLU	0.17800062290392	0.192
Pk_2	E-GLU	0.192000086183787	0.178
Pk_3	E-GLU	0.13144770695664	0.285
Pm_1	E-GLU	0.118052031867491	0.096
Pm_3	E-GLU	0.0994717175953507	0.115
Rm_1	E-GLU	0.291290927045745	0.492
Rt_1	E-GLU	0.44758061443834	0.312
Sc_3	E-GLU	0.126000006097861	0.18
Sc_5	E-GLU	0.152501962313716	0.141
Sc_8	E-GLU	0.179999984454383	0.126
Sp_2	E-GLU	0.189284992445419	0.17
Td_2	E-GLU	0.130809635171511	0.162
Td_8	E-GLU	0.131149320190493	0.161
Td_9	E-GLU	0.161354835875593	0.1
Wa_3	E-GLU	0.326998011043198	0.454
Wa_4	E-GLU	0.453992790334103	0.327
Zb_1	E-GLU	0.153072505237143	0.198
Ap_1	E-SER	0.704003178723212	0.29
Ap_2	E-SER	0.290196166009371	0.704
Ap_6	E-SER	0.499678404606139	0.711
Ba_1	E-SER	0.679134423816267	0.751
Ca_1	E-SER	0.373175966213187	0.29
Ca_3	E-SER	0.311999983854415	0.433
Ca_6	E-SER	0.432999890239988	0.312
Cf_1	E-SER	0.87734241766006	0.727
Co_1	E-SER	0.763738463468786	0.473
Ct_1	E-SER	0.659590493974944	0.771
Sb_1	E-SER	0.759999810934625	0.844
Sb_2	E-SER	0.843999391021427	0.76
Hop_2	E-SER	0.643011586863502	0.641
Hop_3	E-SER	0.625158253664475	0.673
Hos_1	E-SER	0.633502160736466	0.602
Hos_2	E-SER	0.625665046710228	0.633
Hos_4	E-SER	0.62492555261849	0.634
Hu_2	E-SER	0.59451316456625	0.57
Hu_6	E-SER	0.607412817548574	0.571
Hu_8	E-SER	0.570784428641587	0.618
Km_1	E-SER	0.77957722856507	0.71
Km_2	E-SER	0.709943032143587	0.796
Ku_1	E-SER	0.785434354456291	0.816
Le_1	E-SER	0.622010656382803	0.679
Le_2	E-SER	0.679006147956734	0.622
Lt_2	E-SER	0.905970691011995	0.865
Lt_4	E-SER	0.8649764996209	0.906
Mf_2	E-SER	0.798900450043144	0.791
Mf_3	E-SER	0.787483289794561	0.816
Mf_5	E-SER	0.795733036002096	0.797
Mg_1	E-SER	0.62706911692705	0.773
Mg_2	E-SER	0.699371704542365	0.787
Mg_3	E-SER	0.773004520088727	0.627
Mp_1	E-SER	0.758165364342758	0.778
Mp_3	E-SER	0.793004487441903	0.802
Mp_6	E-SER	0.780527075578711	0.752
Mv_1	E-SER	0.559689742533642	0.766
Mv_2	E-SER	0.758736802951005	0.543
Mv_4	E-SER	0.657679978080449	0.696
Ng_1	E-SER	0.589279061113854	0.07
Ni_1	E-SER	0.867179576531363	0.911
Ni_4	E-SER	0.908706564169987	0.869
Pk_1	E-SER	0.606002302369824	0.598
Pk_2	E-SER	0.598002609067146	0.606
Pk_3	E-SER	0.458615894832207	0.935
Pm_1	E-SER	0.654100657184172	0.108
Pm_3	E-SER	0.12407274479526	0.65
Rm_1	E-SER	0.705053077237122	0.998
Rt_1	E-SER	0.935146227590704	0.733
Sc_3	E-SER	0.811000011796206	0.792
Sc_5	E-SER	0.800252654576761	0.844
Sc_8	E-SER	0.792000019130454	0.811
Sp_2	E-SER	0.645267865166071	0.764
Td_2	E-SER	0.831139063876393	0.746
Td_8	E-SER	0.808297820763248	0.793
Td_9	E-SER	0.769179202163124	0.872
Wa_3	E-SER	1.00098855890118	1.01
Wa_4	E-SER	1.00998818893108	1.001
Zb_1	E-SER	0.742151613748417	0.506
Ap_1	E-PRO	0.345056003394695	0.51
Ap_2	E-PRO	0.509979088171917	0.345
Ap_6	E-PRO	0.42814052418305	0.465
Ba_1	E-PRO	0.409499043412839	0.471
Ca_1	E-PRO	0.349292389509638	0.433
Ca_3	E-PRO	0.365000052028386	0.334
Ca_6	E-PRO	0.334000076022055	0.365
Cf_1	E-PRO	0.641416445683833	0.506
Co_1	E-PRO	0.550314045818642	0.38
Ct_1	E-PRO	0.462823528591216	0.733
Sb_1	E-PRO	0.432999996373134	0.453
Sb_2	E-PRO	0.452999896399414	0.433
Hop_2	E-PRO	0.543214649078971	0.494
Hop_3	E-PRO	0.524803398824353	0.527
Hos_1	E-PRO	0.749991457275733	0.696
Hos_2	E-PRO	0.755896825753742	0.723
Hos_4	E-PRO	0.715964144773001	0.777
Hu_2	E-PRO	0.521001657554378	0.568
Hu_6	E-PRO	0.555528594861006	0.49
Hu_8	E-PRO	0.50721029460036	0.552
Km_1	E-PRO	0.607093338488501	0.494
Km_2	E-PRO	0.508309946112454	0.616
Ku_1	E-PRO	0.680563278454568	0.305
Le_1	E-PRO	0.422020731162221	0.495
Le_2	E-PRO	0.495014957212824	0.422
Lt_2	E-PRO	0.680980907063878	0.519
Lt_4	E-PRO	0.519003858152751	0.681
Mf_2	E-PRO	0.487617285750587	0.514
Mf_3	E-PRO	0.518671961636906	0.446
Mf_5	E-PRO	0.526523627457211	0.552
Mg_1	E-PRO	0.55996124560909	0.48
Mg_2	E-PRO	0.520594772397468	0.47
Mg_3	E-PRO	0.479996641136863	0.56
Mp_1	E-PRO	0.539236316175385	0.384
Mp_3	E-PRO	0.515063723622875	0.573
Mp_6	E-PRO	0.40162578550299	0.544
Mv_1	E-PRO	0.287758294099235	0.35
Mv_2	E-PRO	0.344883907850426	0.286
Mv_4	E-PRO	0.32228620238976	0.297
Ng_1	E-PRO	0.44979498407501	0.06
Ni_1	E-PRO	0.470631437988545	0.583
Ni_4	E-PRO	0.582358809505851	0.47
Pk_1	E-PRO	0.243004905484154	0.249
Pk_2	E-PRO	0.249004675461885	0.243
Pk_3	E-PRO	0.198116521462993	0.552
Pm_1	E-PRO	0.114985712553276	0.199
Pm_3	E-PRO	0.204953550082341	0.107
Rm_1	E-PRO	0.395687064452127	0.537
Rt_1	E-PRO	0.518113986374069	0.396
Sc_3	E-PRO	0.658000005061543	0.728
Sc_5	E-PRO	0.678372344443509	0.685
Sc_8	E-PRO	0.727999977275478	0.658
Sp_2	E-PRO	0.443930135401236	0.535
Td_2	E-PRO	0.802560049381279	0.775
Td_8	E-PRO	0.783933719446595	0.813
Td_9	E-PRO	0.79037096046406	0.8
Wa_3	E-PRO	0.740990244807905	0.767
Wa_4	E-PRO	0.766989176002278	0.741
Zb_1	E-PRO	0.577667890893493	0.584
Ap_1	E-LYS	0.327142288332491	0.466
Ap_2	E-LYS	0.466077493084344	0.327
Ap_6	E-LYS	0.398899874995369	0.633
Ba_1	E-LYS	0.616308175277011	0.843
Ca_1	E-LYS	0.378673387628609	0.313
Ca_3	E-LYS	0.294000015160072	0.463
Ca_6	E-LYS	0.462999884363125	0.294
Cf_1	E-LYS	0.768470611999168	0.641
Co_1	E-LYS	0.654325471282419	0.532
Ct_1	E-LYS	0.275395918515001	0.916
Sb_1	E-LYS	0.52900040718246	0.573
Sb_2	E-LYS	0.573000187218742	0.529
Hop_2	E-LYS	0.707685577234643	0.685
Hop_3	E-LYS	0.677000160464261	0.74
Hos_1	E-LYS	0.708497128040925	0.711
Hos_2	E-LYS	0.72726782066686	0.684
Hos_4	E-LYS	0.691032610145683	0.733
Hu_2	E-LYS	0.645011396389652	0.711
Hu_6	E-LYS	0.704764906139516	0.587
Hu_8	E-LYS	0.614362925006715	0.703
Km_1	E-LYS	0.67862901120435	0.619
Km_2	E-LYS	0.622759715327669	0.688
Ku_1	E-LYS	0.334233781826904	0.085
Le_1	E-LYS	0.216051275227619	0.155
Le_2	E-LYS	0.155056100035227	0.216
Lt_2	E-LYS	0.728985974040822	0.692
Lt_4	E-LYS	0.691991215955246	0.729
Mf_2	E-LYS	0.579351630940069	0.628
Mf_3	E-LYS	0.58939873195854	0.606
Mf_5	E-LYS	0.593081250831931	0.673
Mg_1	E-LYS	0.741941705047295	0.68
Mg_2	E-LYS	0.706618447741085	0.611
Mg_3	E-LYS	0.679969136581335	0.742
Mp_1	E-LYS	0.240312829243788	0.529
Mp_3	E-LYS	0.611635380854747	0.639
Mp_6	E-LYS	0.543916062539398	0.176
Mv_1	E-LYS	0.690827923684501	0.667
Mv_2	E-LYS	0.664050292239608	0.697
Mv_4	E-LYS	0.678784861398535	0.642
Ng_1	E-LYS	0.521932834846774	0.062
Ni_1	E-LYS	0.796085239821682	0.877
Ni_4	E-LYS	0.874195526103768	0.798
Pk_1	E-LYS	0.624001945550349	0.656
Pk_2	E-LYS	0.656000718759393	0.624
Pk_3	E-LYS	0.508400825147005	0.907
Pm_1	E-LYS	0.274407664774286	0.622
Pm_3	E-LYS	0.626455724667535	0.262
Rm_1	E-LYS	0.801167346267727	0.926
Rt_1	E-LYS	0.85760528954651	0.861
Sc_3	E-LYS	0.105999994601838	0.078
Sc_5	E-LYS	0.106583631812414	0.077
Sc_8	E-LYS	0.078000005763284	0.106
Sp_2	E-LYS	0.596277148778318	0.173
Td_2	E-LYS	0.824228588152432	0.845
Td_8	E-LYS	0.806392174512494	0.881
Td_9	E-LYS	0.85640458579256	0.78
Wa_3	E-LYS	0.864990918250307	0.865
Wa_4	E-LYS	0.864990918254232	0.865
Zb_1	E-LYS	0.594091118206942	0.867
Ap_1	E-ARG	0.647014035267282	0.815
Ap_2	E-ARG	0.814935721585893	0.647
Ap_6	E-ARG	0.730387176147315	0.677
Ba_1	E-ARG	0.662984180358213	0.805
Ca_1	E-ARG	0.445580555584231	0.43
Ca_3	E-ARG	0.38900003191582	0.502
Ca_6	E-ARG	0.501999944435163	0.389
Cf_1	E-ARG	0.826911459240747	0.713
Co_1	E-ARG	0.77125518187844	0.557
Ct_1	E-ARG	0.743048240281821	0.736
Sb_1	E-ARG	0.695999971620126	0.686
Sb_2	E-ARG	0.686000021578619	0.696
Hop_2	E-ARG	0.784688837731108	0.747
Hop_3	E-ARG	0.759024671480932	0.793
Hos_1	E-ARG	0.848996669629826	0.834
Hos_2	E-ARG	0.853965393311751	0.837
Hos_4	E-ARG	0.836217535091917	0.861
Hu_2	E-ARG	0.735507800325433	0.805
Hu_6	E-ARG	0.761355975375482	0.722
Hu_8	E-ARG	0.74031413493948	0.749
Km_1	E-ARG	0.770897954633126	0.657
Km_2	E-ARG	0.679401861182037	0.77
Ku_1	E-ARG	0.775610122262581	0.802
Le_1	E-ARG	0.721000978763563	0.775
Le_2	E-ARG	0.77499670762348	0.721
Lt_2	E-ARG	0.720004765036474	0.805
Lt_4	E-ARG	0.804992722798861	0.72
Mf_2	E-ARG	0.692717585062112	0.712
Mf_3	E-ARG	0.705048118152152	0.685
Mf_5	E-ARG	0.681896881517289	0.737
Mg_1	E-ARG	0.783995031231154	0.72
Mg_2	E-ARG	0.750604458774935	0.775
Mg_3	E-ARG	0.720023347653303	0.784
Mp_1	E-ARG	0.708497809497035	0.678
Mp_3	E-ARG	0.718459431847819	0.67
Mp_6	E-ARG	0.680975703364578	0.71
Mv_1	E-ARG	0.561551228214258	0.731
Mv_2	E-ARG	0.725787367751033	0.547
Mv_4	E-ARG	0.64050548366359	0.682
Ng_1	E-ARG	0.612256680908969	0.059
Ni_1	E-ARG	0.802067160141237	0.932
Ni_4	E-ARG	0.929614336483093	0.803
Pk_1	E-ARG	0.477008736809671	0.491
Pk_2	E-ARG	0.491008200091162	0.477
Pk_3	E-ARG	0.555416175690116	0.833
Pm_1	E-ARG	0.622589389979162	0.508
Pm_3	E-ARG	0.513063326909204	0.62
Rm_1	E-ARG	0.553799427188658	0.947
Rt_1	E-ARG	0.893295359551989	0.556
Sc_3	E-ARG	0.746000011010634	0.786
Sc_5	E-ARG	0.767765420654536	0.772
Sc_8	E-ARG	0.785999994945955	0.746
Sp_2	E-ARG	0.654852128372733	0.694
Td_2	E-ARG	0.800709115325542	0.799
Td_8	E-ARG	0.798740892897853	0.803
Td_9	E-ARG	0.800721582470224	0.799
Wa_3	E-ARG	0.875993735945419	0.922
Wa_4	E-ARG	0.921991844979296	0.876
Zb_1	E-ARG	0.761392829343545	0.856
Ap_1	E-THR	0.371998602404243	0.341
Ap_2	E-THR	0.34101305314295	0.372
Ap_6	E-THR	0.358641227378886	0.367
Ba_1	E-THR	0.487192274213815	0.629
Ca_1	E-THR	0.434981147082463	0.349
Ca_3	E-THR	0.333000012418622	0.538
Ca_6	E-THR	0.53799985370305	0.333
Cf_1	E-THR	0.737859079536726	0.627
Co_1	E-THR	0.588473459116458	0.483
Ct_1	E-THR	0.309124479582604	0.844
Sb_1	E-THR	0.550000275868736	0.632
Sb_2	E-THR	0.631999865970159	0.55
Hop_2	E-THR	0.508981592938329	0.419
Hop_3	E-THR	0.428083676015715	0.564
Hos_1	E-THR	0.429502983555112	0.419
Hos_2	E-THR	0.45301793745624	0.394
Hos_4	E-THR	0.400513856898448	0.465
Hu_2	E-THR	0.411515619197165	0.449
Hu_6	E-THR	0.41782922242	0.414
Hu_8	E-THR	0.421725859537754	0.409
Km_1	E-THR	0.50806645192035	0.587
Km_2	E-THR	0.573652146920203	0.506
Ku_1	E-THR	0.584311596434469	0.154
Le_1	E-THR	0.239043739210748	0.251
Le_2	E-THR	0.251042790068662	0.239
Lt_2	E-THR	0.59099088585342	0.455
Lt_4	E-THR	0.455010153436166	0.591
Mf_2	E-THR	0.714728848514984	0.759
Mf_3	E-THR	0.72386257674005	0.739
Mf_5	E-THR	0.714533403953585	0.699
Mg_1	E-THR	0.45107872429961	0.684
Mg_2	E-THR	0.566770050769884	0.632
Mg_3	E-THR	0.683975634824729	0.451
Mp_1	E-THR	0.721492083496464	0.665
Mp_3	E-THR	0.71125914572048	0.705
Mp_6	E-THR	0.672468331952964	0.722
Mv_1	E-THR	0.510534759660021	0.638
Mv_2	E-THR	0.633711864309762	0.5
Mv_4	E-THR	0.57154349254019	0.596
Ng_1	E-THR	0.483757429571782	0.063
Ni_1	E-THR	0.506918236184998	0.662
Ni_4	E-THR	0.661161333178654	0.506
Pk_1	E-THR	0.357005148942219	0.355
Pk_2	E-THR	0.355005225615862	0.357
Pk_3	E-THR	0.243228387205893	0.789
Pm_1	E-THR	0.190671640298769	0.159
Pm_3	E-THR	0.170135503466324	0.18
Rm_1	E-THR	0.639326341669929	0.659
Rt_1	E-THR	0.623697374648566	0.677
Sc_3	E-THR	0.596999959697957	0.703
Sc_5	E-THR	0.630829551487759	0.507
Sc_8	E-THR	0.702999917129579	0.597
Sp_2	E-THR	0.4919249861443	0.389
Td_2	E-THR	0.691245063401597	0.768
Td_8	E-THR	0.714200620887018	0.721
Td_9	E-THR	0.739949585206104	0.669
Wa_3	E-THR	0.897987196091579	0.901
Wa_4	E-THR	0.900987072767258	0.898
Zb_1	E-THR	0.511770376723818	0.538
Ap_1	E-GLUT	0.644929821448187	0.577
Ap_2	E-GLUT	0.576961519842956	0.645
Ap_6	E-GLUT	0.611860549621551	0.492
Ba_1	E-GLUT	0.709914759414603	0.744
Ca_1	E-GLUT	0.500320225555039	0.461
Ca_3	E-GLUT	0.458000002368953	0.543
Ca_6	E-GLUT	0.542999936610993	0.458
Cf_1	E-GLUT	0.799545339648233	0.607
Co_1	E-GLUT	0.798374443122799	0.485
Ct_1	E-GLUT	0.931375065564971	0.658
Sb_1	E-GLUT	0.614000204408642	0.693
Sb_2	E-GLUT	0.692999809503241	0.614
Hop_2	E-GLUT	0.712996291753207	0.711
Hop_3	E-GLUT	0.714670041507202	0.708
Hos_1	E-GLUT	0.774497877989069	0.671
Hos_2	E-GLUT	0.742731738840786	0.781
Hos_4	E-GLUT	0.752345162039928	0.768
Hu_2	E-GLUT	0.695003569202263	0.741
Hu_6	E-GLUT	0.702811387209076	0.698
Hu_8	E-GLUT	0.707487351749684	0.692
Km_1	E-GLUT	0.70863849147584	0.679
Km_2	E-GLUT	0.688395992531531	0.704
Ku_1	E-GLUT	0.734033837080034	0.708
Le_1	E-GLUT	0.814988450499081	1.152
Le_2	E-GLUT	1.15196179541696	0.815
Lt_2	E-GLUT	0.619014569389648	0.71
Lt_4	E-GLUT	0.710001677109648	0.619
Mf_2	E-GLUT	0.636546837441638	0.637
Mf_3	E-GLUT	0.640200328691836	0.629
Mf_5	E-GLUT	0.63586121975653	0.655
Mg_1	E-GLUT	0.739031057017251	0.811
Mg_2	E-GLUT	0.773536723060438	0.812
Mg_3	E-GLUT	0.810999201042321	0.739
Mp_1	E-GLUT	0.637314314386659	0.637
Mp_3	E-GLUT	0.645683994474947	0.637
Mp_6	E-GLUT	0.637314314386626	0.637
Mv_1	E-GLUT	0.542304709132646	0.677
Mv_2	E-GLUT	0.674407690931303	0.529
Mv_4	E-GLUT	0.604139294262927	0.653
Ng_1	E-GLUT	0.637890689268646	0.069
Ni_1	E-GLUT	0.88782765685572	0.913
Ni_4	E-GLUT	0.910568626301216	0.89
Pk_1	E-GLUT	0.634008008694789	0.6
Pk_2	E-GLUT	0.600009312156358	0.634
Pk_3	E-GLUT	0.786114994621477	0.88
Pm_1	E-GLUT	1.16574050130711	0.542
Pm_3	E-GLUT	0.547700573953291	1.174
Rm_1	E-GLUT	0.643557270729367	1.192
Rt_1	E-GLUT	1.10287529701984	0.663
Sc_3	E-GLUT	0.674000024860213	0.743
Sc_5	E-GLUT	0.70947494797429	0.737
Sc_8	E-GLUT	0.742999997316808	0.674
Sp_2	E-GLUT	0.646042561923351	0.601
Td_2	E-GLUT	0.784563844722209	0.797
Td_8	E-GLUT	0.758272981167778	0.85
Td_9	E-GLUT	0.822150219200624	0.721
Wa_3	E-GLUT	0.860991914984092	0.84
Wa_4	E-GLUT	0.839992778252017	0.861
Zb_1	E-GLUT	0.711047483064332	0.846
Ap_1	E-NH4	0.607059930693264	0.936
Ap_2	E-NH4	0.935906566400895	0.607
Ap_6	E-NH4	0.770590345807221	0.736
Ba_1	E-NH4	0.693491269510927	0.813
Ca_1	E-NH4	0.510109338750797	0.38
Ca_3	E-NH4	0.397999986819163	0.622
Ca_6	E-NH4	0.62199981351285	0.398
Cf_1	E-NH4	0.837293704102179	0.573
Co_1	E-NH4	0.708814030526153	1.331
Ct_1	E-NH4	0.727280407826567	0.639
Sb_1	E-NH4	0.678999896971308	0.655
Sb_2	E-NH4	0.655000016952574	0.679
Hop_2	E-NH4	0.760258795114889	0.678
Hop_3	E-NH4	0.71004629484394	0.768
Hos_1	E-NH4	0.784497931914319	0.741
Hos_2	E-NH4	0.755789808728627	0.808
Hos_4	E-NH4	0.790546031065864	0.761
Hu_2	E-NH4	0.725500283720256	0.782
Hu_6	E-NH4	0.746147850436562	0.715
Hu_8	E-NH4	0.729781974542084	0.736
Km_1	E-NH4	0.743405999988377	0.676
Km_2	E-NH4	0.689156102541119	0.743
Ku_1	E-NH4	0.7349899859165	0.642
Le_1	E-NH4	0.633004014227998	0.753
Le_2	E-NH4	0.752994522805589	0.633
Lt_2	E-NH4	0.687008082593485	0.69
Lt_4	E-NH4	0.690007657571661	0.687
Mf_2	E-NH4	0.669574722959847	0.655
Mf_3	E-NH4	0.628016259647173	0.746
Mf_5	E-NH4	0.624839060424706	0.605
Mg_1	E-NH4	0.783957811863094	0.662
Mg_2	E-NH4	0.727195079553011	0.683
Mg_3	E-NH4	0.66201179004269	0.784
Mp_1	E-NH4	0.622325835015598	0.632
Mp_3	E-NH4	0.636844673962615	0.583
Mp_6	E-NH4	0.634366756448679	0.618
Mv_1	E-NH4	0.510417833601661	0.624
Mv_2	E-NH4	0.625561648822455	0.495
Mv_4	E-NH4	0.561960830725008	0.638
Ng_1	E-NH4	0.683509635382255	0.061
Ni_1	E-NH4	0.749818732918961	0.892
Ni_4	E-NH4	0.891208238509878	0.749
Pk_1	E-NH4	0.472012861100702	0.483
Pk_2	E-NH4	0.483012439391362	0.472
Pk_3	E-NH4	0.714168097715777	0.836
Pm_1	E-NH4	1.01180994226736	0.581
Pm_3	E-NH4	0.584462714020067	1.018
Rm_1	E-NH4	1.04931168315425	1.173
Rt_1	E-NH4	1.08925238177259	1.127
Sc_3	E-NH4	0.720999985268054	0.803
Sc_5	E-NH4	0.75751785893317	0.684
Sc_8	E-NH4	0.802999952453176	0.721
Sp_2	E-NH4	0.705303040728679	0.64
Td_2	E-NH4	0.769743187928563	0.736
Td_8	E-NH4	0.738721619393623	0.799
Td_9	E-NH4	0.76694644549096	0.742
Wa_3	E-NH4	0.845993341468128	0.852
Wa_4	E-NH4	0.85199309481991	0.846
Zb_1	E-NH4	0.725003775066643	0.847
Ap_1	ETHANOL	0.420336009091182	0.45
Ap_2	ETHANOL	0.450322024504091	0.42
Ap_6	ETHANOL	0.494541371919494	1.09
Ba_1	ETHANOL	3.8410676938998	2.485
Ca_1	ETHANOL	0.523452722263873	0.47
Ca_3	ETHANOL	0.539999956463104	0.48
Ca_6	ETHANOL	0.480000002871847	0.54
Cf_1	ETHANOL	4.20162576745251	1.225
Co_1	ETHANOL	3.5855817898053	1.35
Ct_1	ETHANOL	8.18160379126342	2.34
Sb_1	ETHANOL	4.06999426687726	4.99
Sb_2	ETHANOL	4.98998966790735	4.07
Hop_2	ETHANOL	5.19450779298736	6.29
Hop_3	ETHANOL	5.83611196592816	5.14
Hos_1	ETHANOL	9.47986770684848	9.32
Hos_2	ETHANOL	9.4013001583052	9.53
Hos_4	ETHANOL	9.47524956752847	9.43
Hu_2	ETHANOL	4.64528613579069	4.14
Hu_6	ETHANOL	4.70901835271274	4.42
Hu_8	ETHANOL	4.35832101210957	4.87
Km_1	ETHANOL	7.90694191896901	7.96
Km_2	ETHANOL	7.728807921554	8.18
Ku_1	ETHANOL	10.5797696906167	6.07
Le_1	ETHANOL	9.6294139244599	9.84
Le_2	ETHANOL	9.83939731446493	9.63
Lt_2	ETHANOL	10.5193508931021	10.33
Lt_4	ETHANOL	10.3293778110358	10.52
Mf_2	ETHANOL	3.17871888224941	4.225
Mf_3	ETHANOL	3.55091830640225	3.41
Mf_5	ETHANOL	3.37834992457115	2.67
Mg_1	ETHANOL	0.610498991986632	0.71
Mg_2	ETHANOL	0.793294172186213	1.64
Mg_3	ETHANOL	0.710454747576715	0.61
Mp_1	ETHANOL	3.04672192968964	3.32
Mp_3	ETHANOL	3.07275248859702	3.23
Mp_6	ETHANOL	3.32194299095713	3
Mv_1	ETHANOL	0.756627801382989	1.48
Mv_2	ETHANOL	1.41714271037644	0.74
Mv_4	ETHANOL	1.1741331233377	0.815
Ng_1	ETHANOL	2.59206392200065	0.8
Ni_1	ETHANOL	1.90837444971066	1.69
Ni_4	ETHANOL	1.71062688962977	1.89
Pk_1	ETHANOL	4.58991774526138	3.355
Pk_2	ETHANOL	3.3549650916267	4.59
Pk_3	ETHANOL	2.02445299523124	3.32
Pm_1	ETHANOL	0.698619941741846	1.63
Pm_3	ETHANOL	1.67164166291089	0.635
Rm_1	ETHANOL	0.681193504444232	0.21
Rt_1	ETHANOL	0.672510736228174	0.22
Sc_3	ETHANOL	11.7999999947892	12.555
Sc_5	ETHANOL	11.8621997235718	12.095
Sc_8	ETHANOL	12.5549996914493	11.8
Sp_2	ETHANOL	2.94126810136703	11.9
Td_2	ETHANOL	9.74939385821614	9.69
Td_8	ETHANOL	9.75503817080176	9.68
Td_9	ETHANOL	9.6584795552539	9.875
Wa_3	ETHANOL	4.78989762571121	4.51
Wa_4	ETHANOL	4.50990913592215	4.79
Zb_1	ETHANOL	7.41344765233913	5.94
Ap_1	pH	3.40997642411377	3.35
Ap_2	pH	3.35000439328494	3.41
Ap_6	pH	3.37915760020813	3.36
Ba_1	pH	3.22503837239317	3.16
Ca_1	pH	3.41477341781354	3.38
Ca_3	pH	3.42999996171882	3.4
Ca_6	pH	3.39999998471959	3.43
Cf_1	pH	3.08283268525136	3.335
Co_1	pH	3.23187399808601	2.86
Ct_1	pH	3.10287130162259	3.29
Sb_1	pH	3.73999777056655	3.99
Sb_2	pH	3.98999652083307	3.74
Hop_2	pH	3.28853259745655	2.96
Hop_3	pH	3.18252842760592	3.15
Hos_1	pH	3.15000771320274	3.35
Hos_2	pH	3.083781830543	3.31
Hos_4	pH	3.32041994009523	2.99
Hu_2	pH	3.4499298244472	3.55
Hu_6	pH	3.38631576432907	3.56
Hu_8	pH	3.55776779751023	3.34
Km_1	pH	3.24861769514768	3.24
Km_2	pH	3.27290868697956	3.21
Ku_1	pH	3.41617019267621	3.015
Le_1	pH	3.07001535208007	3.11
Le_2	pH	3.11001218827051	3.07
Lt_2	pH	3.11003929830396	3.11
Lt_4	pH	3.11003929831329	3.11
Mf_2	pH	3.27444366020613	3.17
Mf_3	pH	3.22877501932798	3.27
Mf_5	pH	3.28454115471882	3.32
Mg_1	pH	3.42984165419322	3.445
Mg_2	pH	3.42628759638765	3.07
Mg_3	pH	3.44483501753138	3.43
Mp_1	pH	3.16038599286464	3.145
Mp_3	pH	3.2681698635372	3.35
Mp_6	pH	3.16468632193525	3.14
Mv_1	pH	3.43286642777843	3.33
Mv_2	pH	3.34360765629592	3.43
Mv_4	pH	3.37904373631436	3.46
Ng_1	pH	3.37269918991957	3.41
Ni_1	pH	3.24902470225141	3.27
Ni_4	pH	3.26879945820216	3.25
Pk_1	pH	2.63001908951201	3.255
Pk_2	pH	3.25499512879634	2.63
Pk_3	pH	3.24397519018186	2.84
Pm_1	pH	3.413314972652	3.28
Pm_3	pH	3.27151783741796	3.425
Rm_1	pH	3.45344695665086	3.47
Rt_1	pH	3.45344695273163	3.47
Sc_3	pH	3.45999997426042	3.465
Sc_5	pH	3.44452893431057	3.41
Sc_8	pH	3.46499997239709	3.46
Sp_2	pH	3.34216438341403	3.3
Td_2	pH	3.29312890803	3.33
Td_8	pH	3.31769993300827	3.28
Td_9	pH	3.30532062380812	3.305
Wa_3	pH	2.95001379291329	2.99
Wa_4	pH	2.99001214859093	2.95
Zb_1	pH	3.23160833776914	4.43
Ap_1	TA	4.1700793672108	4.36
Ap_2	TA	4.35999079816642	4.17
Ap_6	TA	4.27612383216706	4.33
Ba_1	TA	5.02374677168674	4.52
Ca_1	TA	4.19768568467565	4.27
Ca_3	TA	4.18000007116956	4.21
Ca_6	TA	4.21000004816163	4.18
Cf_1	TA	5.05182257805475	3.885
Co_1	TA	5.42460964795874	4.39
Ct_1	TA	8.74338664813732	4.47
Sb_1	TA	5.11999834733403	5.33
Sb_2	TA	5.32999729751351	5.12
Hop_2	TA	5.22678512748483	5.83
Hop_3	TA	5.42205596241744	5.48
Hos_1	TA	5.37000100559319	5.11
Hos_2	TA	5.47235637681911	5.14
Hos_4	TA	5.13218909431265	5.6
Hu_2	TA	4.9201377573894	4.61
Hu_6	TA	5.05427301909846	4.66
Hu_8	TA	4.64902275885315	5.18
Km_1	TA	5.09985147750206	5.38
Km_2	TA	5.42373144616219	4.98
Ku_1	TA	5.36700987102591	5.45
Le_1	TA	9.48960333112305	10.04
Le_2	TA	10.0395598287327	9.49
Lt_2	TA	9.10942217528792	8.86
Lt_4	TA	8.8594575936292	9.11
Mf_2	TA	4.76783995433327	4.995
Mf_3	TA	4.89799558117155	4.71
Mf_5	TA	4.80613735621889	4.71
Mg_1	TA	4.2602015795256	4.305
Mg_2	TA	4.34213313262415	4.67
Mg_3	TA	4.30518166954009	4.26
Mp_1	TA	4.9437744956776	5.08
Mp_3	TA	4.7952231622781	4.73
Mp_6	TA	5.03838173545336	4.97
Mv_1	TA	4.39378027035047	4.5
Mv_2	TA	4.4919649189637	4.39
Mv_4	TA	4.45774371413135	4.41
Ng_1	TA	4.62468271495798	4.26
Ni_1	TA	4.30920806678732	4.19
Ni_4	TA	4.20044690855229	4.3
Pk_1	TA	5.23998394001589	4.86
Pk_2	TA	4.85999850814463	5.24
Pk_3	TA	4.65078729911585	5.15
Pm_1	TA	4.35692162961362	4.62
Pm_3	TA	4.63073678727979	4.34
Rm_1	TA	4.39064866325283	4.33
Rt_1	TA	4.39064865986492	4.33
Sc_3	TA	5.29000007047617	5.3
Sc_5	TA	5.3016103238788	5.47
Sc_8	TA	5.3000000670621	5.29
Sp_2	TA	4.82600575902125	5.49
Td_2	TA	5.16655275901848	5.19
Td_8	TA	5.15647737977363	5.21
Td_9	TA	5.20351875756754	5.115
Wa_3	TA	5.01997551215046	5.01
Wa_4	TA	5.00997592324287	5.02
Zb_1	TA	5.5331699800611	5.04
Ap_1	ACETIC ACID	8.46701741637942e-05	0.03
Ap_2	ACETIC ACID	0.0300706855882285	0
Ap_6	ACETIC ACID	0.018839895099006	0.18
Ba_1	ACETIC ACID	0.296458832517819	0.28
Ca_1	ACETIC ACID	0.0953723911164341	0.17
Ca_3	ACETIC ACID	0.110000046363258	0.08
Ca_6	ACETIC ACID	0.0800000695947183	0.11
Cf_1	ACETIC ACID	0.231349644622352	0
Co_1	ACETIC ACID	0.0980062423274974	0.07
Ct_1	ACETIC ACID	0.18464476197404	0
Sb_1	ACETIC ACID	0.150000250704927	0.22
Sb_2	ACETIC ACID	0.2199999007818	0.15
Hop_2	ACETIC ACID	0.405241016920584	0.54
Hop_3	ACETIC ACID	0.516824350608808	0.34
Hos_1	ACETIC ACID	0.499997039289802	0.74
Hos_2	ACETIC ACID	0.525542054270719	0.55
Hos_4	ACETIC ACID	0.599491463504438	0.45
Hu_2	ACETIC ACID	0.544980684081457	0.41
Hu_6	ACETIC ACID	0.581454134771207	0.46
Hu_8	ACETIC ACID	0.448968472766259	0.63
Km_1	ACETIC ACID	0.0732082206393084	0.51
Km_2	ACETIC ACID	0.486155187233462	0
Ku_1	ACETIC ACID	0.597676566192718	0.715
Le_1	ACETIC ACID	0.179986658779557	0.25
Le_2	ACETIC ACID	0.249981122115084	0.18
Lt_2	ACETIC ACID	0.270010916327542	0.2
Lt_4	ACETIC ACID	0.200020833464599	0.27
Mf_2	ACETIC ACID	0.266892186166665	0.265
Mf_3	ACETIC ACID	0.232640705422248	0.34
Mf_5	ACETIC ACID	0.246818770576137	0.19
Mg_1	ACETIC ACID	1.80205511847862e-06	0.005
Mg_2	ACETIC ACID	0.00648061979926865	0
Mg_3	ACETIC ACID	0.0049995898346235	0
Mp_1	ACETIC ACID	0.189895836978681	0.235
Mp_3	ACETIC ACID	0.224990382307343	0.23
Mp_6	ACETIC ACID	0.23719945689375	0.18
Mv_1	ACETIC ACID	0.0295827519035505	0.16
Mv_2	ACETIC ACID	0.145619154838164	0.03
Mv_4	ACETIC ACID	0.0985946670272652	0.02
Ng_1	ACETIC ACID	0.209897269766487	0
Ni_1	ACETIC ACID	0.0411566035291882	0.09
Ni_4	ACETIC ACID	0.0905934935943189	0.04
Pk_1	ACETIC ACID	0.469994151490898	0.34
Pk_2	ACETIC ACID	0.339999135319542	0.47
Pk_3	ACETIC ACID	0.194861637659562	0.55
Pm_1	ACETIC ACID	0.0109009761154868	0.22
Pm_3	ACETIC ACID	0.22604145714821	0
Rm_1	ACETIC ACID	0.0507010948336176	0
Rt_1	ACETIC ACID	0.0333355731323768	0.02
Sc_3	ACETIC ACID	0.690000035134899	0.66
Sc_5	ACETIC ACID	0.669618846564958	0.79
Sc_8	ACETIC ACID	0.660000047016742	0.69
Sp_2	ACETIC ACID	0.177217995537904	0.87
Td_2	ACETIC ACID	0.333216261353323	0.38
Td_8	ACETIC ACID	0.347798558189901	0.35
Td_9	ACETIC ACID	0.367605453803159	0.31
Wa_3	ACETIC ACID	0.369987680102116	0.21
Wa_4	ACETIC ACID	0.209994257375747	0.37
Zb_1	ACETIC ACID	0.398425229510571	0.42
Ap_1	MALIC ACID	2.7501419937566	2.43
Ap_2	MALIC ACID	2.43029116267405	2.75
Ap_6	MALIC ACID	2.59088986664015	3.06
Ba_1	MALIC ACID	2.55086301075795	2.79
Ca_1	MALIC ACID	3.12899715679118	3.07
Ca_3	MALIC ACID	3.14999993769645	3.11
Ca_6	MALIC ACID	3.10999996862086	3.15
Cf_1	MALIC ACID	2.19600158432005	2.68
Co_1	MALIC ACID	2.3837565169382	1.17
Ct_1	MALIC ACID	0.959183520397906	2.97
Sb_1	MALIC ACID	2.33000275130971	3.1
Sb_2	MALIC ACID	3.09999890225193	2.33
Hop_2	MALIC ACID	2.23621037936642	2.105
Hop_3	MALIC ACID	2.27805412985342	2.03
Hos_1	MALIC ACID	1.64003244820201	2.65
Hos_2	MALIC ACID	1.27453720136316	2.49
Hos_4	MALIC ACID	2.53167715836508	0.79
Hu_2	MALIC ACID	2.36744791298007	2.76
Hu_6	MALIC ACID	2.19495085980266	2.7
Hu_8	MALIC ACID	2.71320359646693	2.035
Km_1	MALIC ACID	2.63457960485665	2.49
Km_2	MALIC ACID	2.47263961437887	2.69
Ku_1	MALIC ACID	2.67313285388096	2.685
Le_1	MALIC ACID	0.640174127621236	0.63
Le_2	MALIC ACID	0.630174918572758	0.64
Lt_2	MALIC ACID	1.61013237532711	1.75
Lt_4	MALIC ACID	1.75011254105722	1.61
Mf_2	MALIC ACID	3.04226344444688	2.545
Mf_3	MALIC ACID	2.72029952531997	3.25
Mf_5	MALIC ACID	2.92849827303433	3.13
Mg_1	MALIC ACID	3.28947808766924	3.195
Mg_2	MALIC ACID	3.19219903543047	2.12
Mg_3	MALIC ACID	3.19452011985998	3.29
Mp_1	MALIC ACID	2.26918128647269	2.595
Mp_3	MALIC ACID	2.95578375832059	3.08
Mp_6	MALIC ACID	2.65191057490932	2.15
Mv_1	MALIC ACID	3.30356069605601	3.27
Mv_2	MALIC ACID	3.27678306461903	3.3
Mv_4	MALIC ACID	3.27152686840265	3.35
Ng_1	MALIC ACID	2.91266449823756	3.23
Ni_1	MALIC ACID	2.91112334738846	3.1
Ni_4	MALIC ACID	3.08909615158934	2.92
Pk_1	MALIC ACID	1.06006238161985	3.125
Pk_2	MALIC ACID	3.12498321544485	1.06
Pk_3	MALIC ACID	2.7475913753686	2.365
Pm_1	MALIC ACID	3.00935355169473	2.97
Pm_3	MALIC ACID	2.9555684314468	3.025
Rm_1	MALIC ACID	3.09229576231556	3.11
Rt_1	MALIC ACID	3.07493024362111	3.13
Sc_3	MALIC ACID	2.86999995112535	2.7
Sc_5	MALIC ACID	2.77523240802779	2.755
Sc_8	MALIC ACID	2.70000001951899	2.87
Sp_2	MALIC ACID	2.7213253948043	2.92
Td_2	MALIC ACID	2.74907931241355	2.81
Td_8	MALIC ACID	2.72407500289611	2.86
Td_9	MALIC ACID	2.83053706687166	2.645
Wa_3	MALIC ACID	1.94002479152057	2.17
Wa_4	MALIC ACID	2.17001533669186	1.94
Zb_1	MALIC ACID	2.44096210204216	2.44
Ap_1	LACTIC ACID	2.3280220900369e-06	0
Ap_2	LACTIC ACID	2.3280220905615e-06	0
Ap_6	LACTIC ACID	0.00499183573969309	0
Ba_1	LACTIC ACID	0.245510359965434	0.03
Ca_1	LACTIC ACID	0.000829894409105018	0
Ca_3	LACTIC ACID	6.42318914014392e-10	0
Ca_6	LACTIC ACID	6.4231891358852e-10	0
Cf_1	LACTIC ACID	0.408870946213486	0
Co_1	LACTIC ACID	1.09247702774997	0
Ct_1	LACTIC ACID	4.72607776500606	0.18
Sb_1	LACTIC ACID	8.63257767848231e-07	0
Sb_2	LACTIC ACID	8.63257767715907e-07	0
Hop_2	LACTIC ACID	0.0284639138566684	0
Hop_3	LACTIC ACID	0.0284639138689672	0
Hos_1	LACTIC ACID	0.0350099872702543	0
Hos_2	LACTIC ACID	4.04551710389364e-06	0.07
Hos_4	LACTIC ACID	0.051768631981873	0
Hu_2	LACTIC ACID	8.40734684323631e-06	0
Hu_6	LACTIC ACID	2.38038603847353e-06	0
Hu_8	LACTIC ACID	2.38038603849987e-06	0
Km_1	LACTIC ACID	0.593512303949322	0.37
Km_2	LACTIC ACID	0.439669315209306	0.56
Ku_1	LACTIC ACID	0.124242081897895	0.18
Le_1	LACTIC ACID	5.39958517006883	6.3
Le_2	LACTIC ACID	6.29951398438444	5.4
Lt_2	LACTIC ACID	4.98931624626155	4.67
Lt_4	LACTIC ACID	4.66936158175379	4.99
Mf_2	LACTIC ACID	0.133307581665642	0.105
Mf_3	LACTIC ACID	0.0853555085984549	0.21
Mf_5	LACTIC ACID	0.106753757842954	0.05
Mg_1	LACTIC ACID	2.70429999032931e-05	0
Mg_2	LACTIC ACID	0.0610962557246268	0
Mg_3	LACTIC ACID	2.70429999012039e-05	0
Mp_1	LACTIC ACID	0.0158270714119749	0.135
Mp_3	LACTIC ACID	0.0849253695815011	0.09
Mp_6	LACTIC ACID	0.131935956668056	0
Mv_1	LACTIC ACID	0.0034886503157448	0
Mv_2	LACTIC ACID	0.00348865031573399	0
Mv_4	LACTIC ACID	0.00297891661646453	0.03
Ng_1	LACTIC ACID	0.136196890316913	0
Ni_1	LACTIC ACID	0.0176776162604782	0
Ni_4	LACTIC ACID	0.00779023824821338	0.01
Pk_1	LACTIC ACID	2.06420228101664e-06	0.09
Pk_2	LACTIC ACID	0.0899986138599195	0
Pk_3	LACTIC ACID	0.0505983028684827	0
Pm_1	LACTIC ACID	0.0348641538813276	0.03
Pm_3	LACTIC ACID	0.0299745974940571	0.035
Rm_1	LACTIC ACID	0.0264487225769988	0
Rt_1	LACTIC ACID	0.0264487225390225	0
Sc_3	LACTIC ACID	5.58278103821044e-09	0
Sc_5	LACTIC ACID	0.0139736538772279	0
Sc_8	LACTIC ACID	5.58278103863833e-09	0
[truncated: 538 more rows]
