# Supplementary material for: Predictability of the community‐function landscape in wine yeast ecosystems
Source: Mol Syst Biol. 2023 Aug 7;19(9):e11613. doi: 10.15252/msb.202311613 (PMC10495813; doi:10.15252/msb.202311613)
Supplement: Supplementary file 11 — Source Data for Figure 2 [file MSB-19-e11613-s004.zip › Source data_figure2/Distances (C).csv]

X1	X2	Phe_dist	Phy_dist
Ap_1	Ap_2	3.48347940475235	2.03289391794732e-05
Ap_1	Ap_6	3.88853994907997	0.0219517297591309
Ap_1	Ba_1	10.0486286828637	1.39328621725893
Ap_1	Ca_1	5.82635296173924	2
Ap_1	Ca_3	4.67493142603302	2
Ap_1	Ca_6	5.44361982558495	2
Ap_1	Cf_1	8.13115393600286	1.39328621725893
Ap_1	Co_1	9.28947508189201	1.39328621725893
Ap_1	Ct_1	8.74515390108152	1.39328621725893
Ap_1	Sb_1	10.7242049842901	1.39328621725893
Ap_1	Sb_2	9.08591447059998	1.39328621725893
Ap_1	Hop_2	9.07195127145263	1.39328621725893
Ap_1	Hop_3	7.79313592036312	1.39328621725893
Ap_1	Hos_1	10.0470174361083	1.39328621725893
Ap_1	Hos_2	9.6990401509333	1.39328621725893
Ap_1	Hos_4	10.3827196004945	1.39328621725893
Ap_1	Hu_2	7.825054086428	1.39328621725893
Ap_1	Hu_6	7.40045853792025	1.39328621725893
Ap_1	Hu_8	8.17406898565654	1.39328621725893
Ap_1	Km_1	9.76095570735813	1.39328621725893
Ap_1	Km_2	10.3309456835575	1.39328621725893
Ap_1	Ku_1	10.0296796060134	1.39328621725893
Ap_1	Le_1	11.8012377778997	1.39328621725893
Ap_1	Le_2	10.6517608935716	1.39328621725893
Ap_1	Lt_2	11.6182778065006	1.39328621725893
Ap_1	Lt_4	12.6923526866337	1.39328621725893
Ap_1	Mf_2	9.62822703477789	1.39328621725893
Ap_1	Mf_3	9.45069744984145	1.39328621725893
Ap_1	Mf_5	8.92933367000211	1.39328621725893
Ap_1	Mg_1	7.75502368104933	1.39328621725893
Ap_1	Mg_2	7.57265825130027	1.39328621725893
Ap_1	Mg_3	7.00619709758972	1.39328621725893
Ap_1	Mp_1	9.4169529564674	1.39328621725893
Ap_1	Mp_3	8.97596290961194	1.39328621725893
Ap_1	Mp_6	8.59468306607973	1.39328621725893
Ap_1	Mv_1	8.54676407703256	1.39328621725893
Ap_1	Mv_2	6.00541370200603	1.39328621725893
Ap_1	Mv_4	7.66581031219889	1.39328621725893
Ap_1	Ng_1	14.932413656789	2
Ap_1	Ni_1	8.64612560068618	1.39328621725893
Ap_1	Ni_4	8.98594002595051	1.39328621725893
Ap_1	Pk_1	10.5767483672726	1.39328621725893
Ap_1	Pk_2	12.4249381721521	1.39328621725893
Ap_1	Pk_3	10.2479355913194	1.39328621725893
Ap_1	Pm_1	7.95028757747683	1.39328621725893
Ap_1	Pm_3	9.7392983770656	1.39328621725893
Ap_1	Rm_1	8.27129157524333	2
Ap_1	Rt_1	6.14021130486799	2
Ap_1	Sc_3	12.1279438418516	1.39328621725893
Ap_1	Sc_5	11.9584806291012	1.39328621725893
Ap_1	Sc_8	11.9906558648181	1.39328621725893
Ap_1	Sp_2	11.0498796145951	1.56105214566725
Ap_1	Td_2	11.0001481815434	1.39328621725893
Ap_1	Td_8	10.6795982855463	1.39328621725893
Ap_1	Td_9	11.285005170252	1.39328621725893
Ap_1	Wa_3	10.4825478914432	1.39328621725893
Ap_1	Wa_4	10.1105286058073	1.39328621725893
Ap_1	Zb_1	11.4674644183055	1.39328621725893
Ap_2	Ap_6	3.33934752713216	0.0219517297591309
Ap_2	Ba_1	10.2213639615616	1.39328621725893
Ap_2	Ca_1	5.21019136791391	2
Ap_2	Ca_3	3.93085996084667	2
Ap_2	Ca_6	4.28212352862493	2
Ap_2	Cf_1	7.98171825604061	1.39328621725893
Ap_2	Co_1	10.2117673063241	1.39328621725893
Ap_2	Ct_1	8.72460014682662	1.39328621725893
Ap_2	Sb_1	10.6124424799074	1.39328621725893
Ap_2	Sb_2	8.9733171967898	1.39328621725893
Ap_2	Hop_2	9.31900322848592	1.39328621725893
Ap_2	Hop_3	8.20752820004331	1.39328621725893
Ap_2	Hos_1	10.426057842935	1.39328621725893
Ap_2	Hos_2	10.2103487023796	1.39328621725893
Ap_2	Hos_4	11.0573327669761	1.39328621725893
Ap_2	Hu_2	8.26552422377444	1.39328621725893
Ap_2	Hu_6	7.64949638423791	1.39328621725893
Ap_2	Hu_8	8.64865978965001	1.39328621725893
Ap_2	Km_1	9.74642164092784	1.39328621725893
Ap_2	Km_2	10.4300172925867	1.39328621725893
Ap_2	Ku_1	9.60891372168303	1.39328621725893
Ap_2	Le_1	11.9904267348218	1.39328621725893
Ap_2	Le_2	10.7800883984318	1.39328621725893
Ap_2	Lt_2	11.5516233257402	1.39328621725893
Ap_2	Lt_4	12.7510515129731	1.39328621725893
Ap_2	Mf_2	9.61185623731909	1.39328621725893
Ap_2	Mf_3	9.32491161718027	1.39328621725893
Ap_2	Mf_5	8.73993627186501	1.39328621725893
Ap_2	Mg_1	7.46036160177048	1.39328621725893
Ap_2	Mg_2	7.53841242779698	1.39328621725893
Ap_2	Mg_3	7.24418949819008	1.39328621725893
Ap_2	Mp_1	9.26557148884006	1.39328621725893
Ap_2	Mp_3	8.78069215773909	1.39328621725893
Ap_2	Mp_6	8.47049794910203	1.39328621725893
Ap_2	Mv_1	8.25785605419879	1.39328621725893
Ap_2	Mv_2	5.43281109440896	1.39328621725893
Ap_2	Mv_4	7.32231902840941	1.39328621725893
Ap_2	Ng_1	14.4603382179077	2
Ap_2	Ni_1	8.64173597010787	1.39328621725893
Ap_2	Ni_4	8.72934550516895	1.39328621725893
Ap_2	Pk_1	10.2421210210391	1.39328621725893
Ap_2	Pk_2	12.3538678094069	1.39328621725893
Ap_2	Pk_3	10.3573430980963	1.39328621725893
Ap_2	Pm_1	8.22274867039688	1.39328621725893
Ap_2	Pm_3	9.37462985506713	1.39328621725893
Ap_2	Rm_1	8.42033147119166	2
Ap_2	Rt_1	6.08330500931925	2
Ap_2	Sc_3	12.1791636618187	1.39328621725893
Ap_2	Sc_5	11.8455033087678	1.39328621725893
Ap_2	Sc_8	11.8669439958941	1.39328621725893
Ap_2	Sp_2	10.8099715783909	1.56105214566725
Ap_2	Td_2	11.2042718591217	1.39328621725893
Ap_2	Td_8	11.0065220043233	1.39328621725893
Ap_2	Td_9	11.2465905519209	1.39328621725893
Ap_2	Wa_3	10.6936740671424	1.39328621725893
Ap_2	Wa_4	10.2995427767939	1.39328621725893
Ap_2	Zb_1	11.9051755421739	1.39328621725893
Ap_6	Ba_1	9.63891962877871	1.39328621725893
Ap_6	Ca_1	6.26081703441862	2
Ap_6	Ca_3	5.08273859200401	2
Ap_6	Ca_6	5.5769315789903	2
Ap_6	Cf_1	7.62710668431398	1.39328621725893
Ap_6	Co_1	9.81409774125385	1.39328621725893
Ap_6	Ct_1	7.73876836192301	1.39328621725893
Ap_6	Sb_1	10.4638394423241	1.39328621725893
Ap_6	Sb_2	8.45396855677459	1.39328621725893
Ap_6	Hop_2	8.30765658987254	1.39328621725893
Ap_6	Hop_3	7.11081305247527	1.39328621725893
Ap_6	Hos_1	9.28922675777849	1.39328621725893
Ap_6	Hos_2	9.05504144041513	1.39328621725893
Ap_6	Hos_4	10.0768873198389	1.39328621725893
Ap_6	Hu_2	6.90796019178892	1.39328621725893
Ap_6	Hu_6	6.37838203125385	1.39328621725893
Ap_6	Hu_8	7.26329389390576	1.39328621725893
Ap_6	Km_1	8.60437023453706	1.39328621725893
Ap_6	Km_2	9.19856408169253	1.39328621725893
Ap_6	Ku_1	9.08524091715612	1.39328621725893
Ap_6	Le_1	11.7640260309888	1.39328621725893
Ap_6	Le_2	10.5385987448486	1.39328621725893
Ap_6	Lt_2	10.6527390672596	1.39328621725893
Ap_6	Lt_4	11.9674621464699	1.39328621725893
Ap_6	Mf_2	8.42497376846136	1.39328621725893
Ap_6	Mf_3	7.97930301564606	1.39328621725893
Ap_6	Mf_5	7.62546229452137	1.39328621725893
Ap_6	Mg_1	7.16132391824684	1.39328621725893
Ap_6	Mg_2	7.3302830363487	1.39328621725893
Ap_6	Mg_3	6.1721540555377	1.39328621725893
Ap_6	Mp_1	8.31599235492755	1.39328621725893
Ap_6	Mp_3	7.53064059639319	1.39328621725893
Ap_6	Mp_6	7.80833112829874	1.39328621725893
Ap_6	Mv_1	7.4548085028037	1.39328621725893
Ap_6	Mv_2	4.6405253461791	1.39328621725893
Ap_6	Mv_4	6.59080138683711	1.39328621725893
Ap_6	Ng_1	14.5101995689088	2
Ap_6	Ni_1	8.26033384815251	1.39328621725893
Ap_6	Ni_4	8.46370715055921	1.39328621725893
Ap_6	Pk_1	9.93958879668468	1.39328621725893
Ap_6	Pk_2	11.9309001047686	1.39328621725893
Ap_6	Pk_3	9.97344659793231	1.39328621725893
Ap_6	Pm_1	7.44647314882466	1.39328621725893
Ap_6	Pm_3	9.57716369705629	1.39328621725893
Ap_6	Rm_1	8.30514615979142	2
Ap_6	Rt_1	6.11364789754161	2
Ap_6	Sc_3	11.5237924558074	1.39328621725893
Ap_6	Sc_5	11.2249548275871	1.39328621725893
Ap_6	Sc_8	11.1738846459375	1.39328621725893
Ap_6	Sp_2	10.3529210364242	1.56105214566725
Ap_6	Td_2	10.3033511565531	1.39328621725893
Ap_6	Td_8	9.77680200520807	1.39328621725893
Ap_6	Td_9	10.2292424376997	1.39328621725893
Ap_6	Wa_3	10.2410990880171	1.39328621725893
Ap_6	Wa_4	9.64479656067427	1.39328621725893
Ap_6	Zb_1	11.2313656224237	1.39328621725893
Ba_1	Ca_1	11.5997800893323	2
Ba_1	Ca_3	9.32347617451768	2
Ba_1	Ca_6	10.7920873043131	2
Ba_1	Cf_1	5.13457282722896	1.24802914107688
Ba_1	Co_1	6.53631535742947	1.24802914107688
Ba_1	Ct_1	8.02568585196522	1.24802914107688
Ba_1	Sb_1	9.1528517608491	1.14533145777085
Ba_1	Sb_2	8.30078105396247	1.14533145777085
Ba_1	Hop_2	7.60515684808679	1.24802914107688
Ba_1	Hop_3	7.36935721211254	1.24802914107688
Ba_1	Hos_1	9.60316924462194	1.24802914107688
Ba_1	Hos_2	9.77362189378099	1.24802914107688
Ba_1	Hos_4	10.4055495029958	1.24802914107688
Ba_1	Hu_2	7.28473277824814	1.24802914107688
Ba_1	Hu_6	7.66840954966307	1.24802914107688
Ba_1	Hu_8	7.6998130558203	1.24802914107688
Ba_1	Km_1	8.97295578554511	1.24802914107688
Ba_1	Km_2	9.84962659889299	1.24802914107688
Ba_1	Ku_1	9.1914106309259	1.24802914107688
Ba_1	Le_1	12.0124053894223	1.24802914107688
Ba_1	Le_2	11.4803983617624	1.24802914107688
Ba_1	Lt_2	12.2654520210545	1.24802914107688
Ba_1	Lt_4	13.4025720773681	1.24802914107688
Ba_1	Mf_2	6.04056285278573	1.14533145777085
Ba_1	Mf_3	6.8519105212286	1.14533145777085
Ba_1	Mf_5	6.91910951029818	1.14533145777085
Ba_1	Mg_1	5.58303031934684	1.24802914107688
Ba_1	Mg_2	4.85553510070264	1.24802914107688
Ba_1	Mg_3	7.20202383542145	1.24802914107688
Ba_1	Mp_1	6.24610572057573	1.14533145777085
Ba_1	Mp_3	6.41887352123902	1.14533145777085
Ba_1	Mp_6	7.24353976152037	1.14533145777085
Ba_1	Mv_1	5.04609533474741	1.14533145777085
Ba_1	Mv_2	8.44363522072151	1.14533145777085
Ba_1	Mv_4	6.19010909499227	1.14533145777085
Ba_1	Ng_1	12.0697679935848	2
Ba_1	Ni_1	5.82638471548399	1.24802914107688
Ba_1	Ni_4	4.83325559428461	1.24802914107688
Ba_1	Pk_1	4.88226131231864	0.817314842962548
Ba_1	Pk_2	6.73722856444543	0.817314842962548
Ba_1	Pk_3	5.68336965793591	0.817314842962548
Ba_1	Pm_1	8.04961728436762	0.817314842962548
Ba_1	Pm_3	9.1379300100443	0.817314842962548
Ba_1	Rm_1	9.7095185422242	2
Ba_1	Rt_1	8.93153430951719	2
Ba_1	Sc_3	11.4964501148288	1.24802914107688
Ba_1	Sc_5	11.8792398993307	1.24802914107688
Ba_1	Sc_8	11.8926689132261	1.24802914107688
Ba_1	Sp_2	10.863549329147	1.56105214566725
Ba_1	Td_2	10.6498889760366	1.24802914107688
Ba_1	Td_8	11.5300478208557	1.24802914107688
Ba_1	Td_9	11.7363441392567	1.24802914107688
Ba_1	Wa_3	8.18843987661137	1.24802914107688
Ba_1	Wa_4	7.23982976063237	1.24802914107688
Ba_1	Zb_1	12.146941198739	1.24802914107688
Ca_1	Ca_3	4.9853725933674	0.0129597112116859
Ca_1	Ca_6	3.194211110137	0.0129597112116859
Ca_1	Cf_1	8.9909335909299	2
Ca_1	Co_1	11.5536061978018	2
Ca_1	Ct_1	9.67467637352171	2
Ca_1	Sb_1	11.1780768583661	2
Ca_1	Sb_2	10.1205927705307	2
Ca_1	Hop_2	10.5015406106621	2
Ca_1	Hop_3	9.52690227584251	2
Ca_1	Hos_1	11.195234310706	2
Ca_1	Hos_2	11.0526518011664	2
Ca_1	Hos_4	11.9695447844196	2
Ca_1	Hu_2	9.32999655725593	2
Ca_1	Hu_6	8.67765209120405	2
Ca_1	Hu_8	9.62898556218422	2
Ca_1	Km_1	10.8381551712282	2
Ca_1	Km_2	11.7767723895309	2
Ca_1	Ku_1	10.8620683035929	2
Ca_1	Le_1	13.4964716310424	2
Ca_1	Le_2	12.1389724119586	2
Ca_1	Lt_2	13.1156050562245	2
Ca_1	Lt_4	13.7544249508444	2
Ca_1	Mf_2	10.9051671835081	2
Ca_1	Mf_3	10.6042874344953	2
Ca_1	Mf_5	10.0521308817361	2
Ca_1	Mg_1	9.4623296419727	2
Ca_1	Mg_2	9.59921856117414	2
Ca_1	Mg_3	8.43577517836653	2
Ca_1	Mp_1	10.603733422135	2
Ca_1	Mp_3	10.0166425306205	2
Ca_1	Mp_6	9.91088002720007	2
Ca_1	Mv_1	9.77471965809332	2
Ca_1	Mv_2	7.19325893009261	2
Ca_1	Mv_4	9.03347496436054	2
Ca_1	Ng_1	14.310345686658	1.5152129106046
Ca_1	Ni_1	10.2888814372913	2
Ca_1	Ni_4	10.3423169551515	2
Ca_1	Pk_1	11.0133712620459	2
Ca_1	Pk_2	13.2113007327325	2
Ca_1	Pk_3	11.7412488655415	2
Ca_1	Pm_1	9.41935780471741	2
Ca_1	Pm_3	11.6587256545169	2
Ca_1	Rm_1	11.1555960017756	2
Ca_1	Rt_1	8.54234434277028	2
Ca_1	Sc_3	13.0151182075251	2
Ca_1	Sc_5	12.6842486166223	2
Ca_1	Sc_8	12.7274337565029	2
Ca_1	Sp_2	12.0566636007199	2
Ca_1	Td_2	12.2016664739773	2
Ca_1	Td_8	12.0093182004558	2
Ca_1	Td_9	13.0176417665503	2
Ca_1	Wa_3	11.9520620729479	2
Ca_1	Wa_4	11.6501424180125	2
Ca_1	Zb_1	12.764673489386	2
Ca_3	Ca_6	3.73598152126155	2e-08
Ca_3	Cf_1	7.43242090138604	2
Ca_3	Co_1	9.74572946886851	2
Ca_3	Ct_1	8.88687479907056	2
Ca_3	Sb_1	10.5236819450586	2
Ca_3	Sb_2	9.72086081814432	2
Ca_3	Hop_2	9.84263213286318	2
Ca_3	Hop_3	8.91809243699184	2
Ca_3	Hos_1	11.1918662403817	2
Ca_3	Hos_2	11.0003065965298	2
Ca_3	Hos_4	11.9404574566999	2
Ca_3	Hu_2	8.71677469421552	2
Ca_3	Hu_6	8.29469599781008	2
Ca_3	Hu_8	9.13452162949848	2
Ca_3	Km_1	10.2344830823231	2
Ca_3	Km_2	11.1676734456611	2
Ca_3	Ku_1	10.5370944472962	2
Ca_3	Le_1	12.8511281193704	2
Ca_3	Le_2	11.6008303964621	2
Ca_3	Lt_2	12.6380128023454	2
Ca_3	Lt_4	13.5879258095958	2
Ca_3	Mf_2	9.69445285737749	2
Ca_3	Mf_3	9.468956369847	2
Ca_3	Mf_5	9.04080797581557	2
Ca_3	Mg_1	7.46258700168637	2
Ca_3	Mg_2	7.71019467688119	2
Ca_3	Mg_3	7.71417179546471	2
Ca_3	Mp_1	9.42317650814566	2
Ca_3	Mp_3	8.92299117256661	2
Ca_3	Mp_6	9.04525893117163	2
Ca_3	Mv_1	7.96370269272504	2
Ca_3	Mv_2	5.71231751936794	2
Ca_3	Mv_4	7.3460312803771	2
Ca_3	Ng_1	13.3882531720361	1.5152129106046
Ca_3	Ni_1	8.73280935076955	2
Ca_3	Ni_4	8.75406318583038	2
Ca_3	Pk_1	9.42284336375048	2
Ca_3	Pk_2	11.6974610011834	2
Ca_3	Pk_3	10.1601375691983	2
Ca_3	Pm_1	7.84284481520462	2
Ca_3	Pm_3	9.86688147285136	2
Ca_3	Rm_1	9.26600236494865	2
Ca_3	Rt_1	6.53727219140007	2
Ca_3	Sc_3	12.8379681348568	2
Ca_3	Sc_5	12.7914845440883	2
Ca_3	Sc_8	12.7328258238413	2
Ca_3	Sp_2	11.1447980121204	2
Ca_3	Td_2	11.8727586658342	2
Ca_3	Td_8	12.0511493527684	2
Ca_3	Td_9	12.2582091178298	2
Ca_3	Wa_3	10.8339805500234	2
Ca_3	Wa_4	10.4729154105048	2
Ca_3	Zb_1	12.5065395792019	2
Ca_6	Cf_1	8.4986302691387	2
Ca_6	Co_1	10.9393436317872	2
Ca_6	Ct_1	9.31412580396591	2
Ca_6	Sb_1	10.815819218196	2
Ca_6	Sb_2	9.69846648115409	2
Ca_6	Hop_2	10.2350408549251	2
Ca_6	Hop_3	9.61879830414309	2
Ca_6	Hos_1	11.1507956312062	2
Ca_6	Hos_2	11.0697427948646	2
Ca_6	Hos_4	12.1077337983835	2
Ca_6	Hu_2	9.33065684491648	2
Ca_6	Hu_6	8.7255363567015	2
Ca_6	Hu_8	9.8363360087181	2
Ca_6	Km_1	10.562043140628	2
Ca_6	Km_2	11.4187646957663	2
Ca_6	Ku_1	10.3726268723182	2
Ca_6	Le_1	13.2538933529762	2
Ca_6	Le_2	11.893327217927	2
Ca_6	Lt_2	12.8306730169659	2
Ca_6	Lt_4	13.7604699192067	2
Ca_6	Mf_2	10.3859231318204	2
Ca_6	Mf_3	10.1161895278373	2
Ca_6	Mf_5	9.58424116128434	2
Ca_6	Mg_1	8.80027416106017	2
Ca_6	Mg_2	8.92593455397796	2
Ca_6	Mg_3	8.4192238907104	2
Ca_6	Mp_1	10.0257956833954	2
Ca_6	Mp_3	9.49057893178791	2
Ca_6	Mp_6	9.47515715442613	2
Ca_6	Mv_1	9.04718345280548	2
Ca_6	Mv_2	6.14328773201978	2
Ca_6	Mv_4	8.30674122776443	2
Ca_6	Ng_1	13.2734356987837	1.5152129106046
Ca_6	Ni_1	9.96259416081434	2
Ca_6	Ni_4	9.77060711582166	2
Ca_6	Pk_1	10.1249677818089	2
Ca_6	Pk_2	12.5213596221963	2
Ca_6	Pk_3	11.5536575398457	2
Ca_6	Pm_1	8.19950118818119	2
Ca_6	Pm_3	10.893130802479	2
Ca_6	Rm_1	10.7776838722163	2
Ca_6	Rt_1	7.90512022176823	2
Ca_6	Sc_3	12.8571887902584	2
Ca_6	Sc_5	12.6198941791874	2
Ca_6	Sc_8	12.6150492248487	2
Ca_6	Sp_2	11.3741283991702	2
Ca_6	Td_2	12.0190019322446	2
Ca_6	Td_8	12.1309813817682	2
Ca_6	Td_9	12.4554397879544	2
Ca_6	Wa_3	11.9305313456	2
Ca_6	Wa_4	11.5284849471961	2
Ca_6	Zb_1	12.6140461665866	2
Cf_1	Co_1	7.47186940787636	0.736187884790444
Cf_1	Ct_1	5.77788160361368	0.736187884790444
Cf_1	Sb_1	8.98464558799544	1.24802914107688
Cf_1	Sb_2	7.12056286888176	1.24802914107688
Cf_1	Hop_2	7.23135197611612	1.12900879508894
Cf_1	Hop_3	6.27613820635452	1.12900879508894
Cf_1	Hos_1	8.9833744701927	1.12900879508894
Cf_1	Hos_2	8.70313084925999	1.12900879508894
Cf_1	Hos_4	9.44776222950586	1.12900879508894
Cf_1	Hu_2	6.03124140216577	1.12900879508894
Cf_1	Hu_6	6.26481510952229	1.12900879508894
Cf_1	Hu_8	6.78334477109845	1.12900879508894
Cf_1	Km_1	7.93922815658672	1.12900879508894
Cf_1	Km_2	8.66222367459734	1.12900879508894
Cf_1	Ku_1	8.68165131181748	1.12900879508894
Cf_1	Le_1	11.8102403998147	0.736187884790444
Cf_1	Le_2	10.9040146174034	0.736187884790444
Cf_1	Lt_2	11.3573232480117	1.12900879508894
Cf_1	Lt_4	12.3786563679897	1.12900879508894
Cf_1	Mf_2	5.83797756627496	1.24802914107688
Cf_1	Mf_3	6.02513143188463	1.24802914107688
Cf_1	Mf_5	5.50960097352064	1.24802914107688
Cf_1	Mg_1	4.88517070745172	0.736187884790444
Cf_1	Mg_2	4.31145030765265	0.736187884790444
Cf_1	Mg_3	5.14949598302633	0.736187884790444
Cf_1	Mp_1	5.76594074050918	1.24802914107688
Cf_1	Mp_3	5.32410495475691	1.24802914107688
Cf_1	Mp_6	5.68104989636688	1.24802914107688
Cf_1	Mv_1	4.34937537048707	1.24802914107688
Cf_1	Mv_2	6.12826200379004	1.24802914107688
Cf_1	Mv_4	5.02639769286668	1.24802914107688
Cf_1	Ng_1	12.8713353249099	2
Cf_1	Ni_1	5.01723674354721	0.736187884790444
Cf_1	Ni_4	4.67458139532353	0.736187884790444
Cf_1	Pk_1	5.99465606115041	1.24802914107688
Cf_1	Pk_2	8.12905627131702	1.24802914107688
Cf_1	Pk_3	6.1818542621182	1.24802914107688
Cf_1	Pm_1	7.80956571008716	1.24802914107688
Cf_1	Pm_3	8.33031592179637	1.24802914107688
Cf_1	Rm_1	7.95229390381058	2
Cf_1	Rt_1	7.15550841150525	2
Cf_1	Sc_3	10.7544188464766	1.12900879508894
Cf_1	Sc_5	11.1911078171384	1.12900879508894
Cf_1	Sc_8	11.1422928136905	1.12900879508894
Cf_1	Sp_2	10.173669571855	1.56105214566725
Cf_1	Td_2	9.67741827750414	1.12900879508894
Cf_1	Td_8	10.2054910948068	1.12900879508894
Cf_1	Td_9	10.8260615026772	1.12900879508894
Cf_1	Wa_3	6.64354131445436	0.423052317191225
Cf_1	Wa_4	6.34282794215901	0.423052317191225
Cf_1	Zb_1	10.803951964947	1.12900879508894
Co_1	Ct_1	9.75506549116501	0.430392784736046
Co_1	Sb_1	10.695689479648	1.24802914107688
Co_1	Sb_2	9.15615146647117	1.24802914107688
Co_1	Hop_2	7.6321692905436	1.12900879508894
Co_1	Hop_3	7.77719846279751	1.12900879508894
Co_1	Hos_1	10.7564741205988	1.12900879508894
Co_1	Hos_2	10.4979536838143	1.12900879508894
Co_1	Hos_4	10.4595822691652	1.12900879508894
Co_1	Hu_2	8.34973854905007	1.12900879508894
Co_1	Hu_6	8.16444254219714	1.12900879508894
Co_1	Hu_8	7.93421553321875	1.12900879508894
Co_1	Km_1	9.30555453847844	1.12900879508894
Co_1	Km_2	10.4341313080667	1.12900879508894
Co_1	Ku_1	10.0845223200248	1.12900879508894
Co_1	Le_1	12.1736433783895	0.430392784736046
Co_1	Le_2	11.2128314092609	0.430392784736046
Co_1	Lt_2	12.6431532103271	1.12900879508894
Co_1	Lt_4	13.7469812532485	1.12900879508894
Co_1	Mf_2	7.6874593850154	1.24802914107688
Co_1	Mf_3	8.24994352837015	1.24802914107688
Co_1	Mf_5	8.38026638291343	1.24802914107688
Co_1	Mg_1	7.31551433039889	0.430392784736046
Co_1	Mg_2	5.71071677122954	0.430392784736046
Co_1	Mg_3	8.29658749094283	0.430392784736046
Co_1	Mp_1	7.3189164148188	1.24802914107688
Co_1	Mp_3	7.98819323153505	1.24802914107688
Co_1	Mp_6	7.42019279518292	1.24802914107688
Co_1	Mv_1	7.11486144282802	1.24802914107688
Co_1	Mv_2	9.22266110197024	1.24802914107688
Co_1	Mv_4	7.62051981029968	1.24802914107688
Co_1	Ng_1	12.246863262139	2
Co_1	Ni_1	8.0917739188049	0.627393945203093
Co_1	Ni_4	7.07264937029946	0.627393945203093
Co_1	Pk_1	7.04617031329045	1.24802914107688
Co_1	Pk_2	7.33041881730752	1.24802914107688
Co_1	Pk_3	7.78802641671187	1.24802914107688
Co_1	Pm_1	8.75379144160079	1.24802914107688
Co_1	Pm_3	9.51541617899647	1.24802914107688
Co_1	Rm_1	11.2978943004746	2
Co_1	Rt_1	8.88624779213166	2
Co_1	Sc_3	12.4278241281497	1.12900879508894
Co_1	Sc_5	12.7789918819119	1.12900879508894
Co_1	Sc_8	12.7782466714643	1.12900879508894
Co_1	Sp_2	11.7463359023809	1.56105214566725
Co_1	Td_2	11.8049515129344	1.12900879508894
Co_1	Td_8	12.304809077124	1.12900879508894
Co_1	Td_9	12.5315319773653	1.12900879508894
Co_1	Wa_3	10.1401073684885	0.736187884790444
Co_1	Wa_4	9.11811191414819	0.736187884790444
Co_1	Zb_1	13.0551466472437	1.12900879508894
Ct_1	Sb_1	9.80323576166623	1.24802914107688
Ct_1	Sb_2	7.77277367790397	1.24802914107688
Ct_1	Hop_2	7.71941434270212	1.12900879508894
Ct_1	Hop_3	6.43601059359573	1.12900879508894
Ct_1	Hos_1	8.32378675509997	1.12900879508894
Ct_1	Hos_2	8.11258535148339	1.12900879508894
Ct_1	Hos_4	8.96454270122573	1.12900879508894
Ct_1	Hu_2	6.60359437647775	1.12900879508894
Ct_1	Hu_6	6.74609647203502	1.12900879508894
Ct_1	Hu_8	7.36573481218282	1.12900879508894
Ct_1	Km_1	7.40746288082447	1.12900879508894
Ct_1	Km_2	7.72990047618494	1.12900879508894
Ct_1	Ku_1	8.86898125733201	1.12900879508894
Ct_1	Le_1	11.8329041318992	0.0932128914608173
Ct_1	Le_2	10.9914434860879	0.0932128914608173
Ct_1	Lt_2	10.5607017565383	1.12900879508894
Ct_1	Lt_4	11.7147727235676	1.12900879508894
Ct_1	Mf_2	6.06758424736606	1.24802914107688
Ct_1	Mf_3	6.21400056066848	1.24802914107688
Ct_1	Mf_5	5.65046347295345	1.24802914107688
Ct_1	Mg_1	7.32340363521132	0.321216919073711
Ct_1	Mg_2	6.69065548408972	0.321216919073711
Ct_1	Mg_3	6.02591898044408	0.321216919073711
Ct_1	Mp_1	6.5662227052969	1.24802914107688
Ct_1	Mp_3	5.80885836407236	1.24802914107688
Ct_1	Mp_6	6.17760092919645	1.24802914107688
Ct_1	Mv_1	6.42911016705776	1.24802914107688
Ct_1	Mv_2	6.50081796319863	1.24802914107688
Ct_1	Mv_4	6.53249659356523	1.24802914107688
Ct_1	Ng_1	15.8427721795018	2
Ct_1	Ni_1	5.98112086742366	0.627393945203093
Ct_1	Ni_4	6.56982199646435	0.627393945203093
Ct_1	Pk_1	9.09036035386874	1.24802914107688
Ct_1	Pk_2	10.5571042970318	1.24802914107688
Ct_1	Pk_3	7.26031550363361	1.24802914107688
Ct_1	Pm_1	9.84157090724511	1.24802914107688
Ct_1	Pm_3	9.59625067685978	1.24802914107688
Ct_1	Rm_1	9.54225812943465	2
Ct_1	Rt_1	8.46022822942567	2
Ct_1	Sc_3	9.07451076760774	1.12900879508894
Ct_1	Sc_5	9.73494485194793	1.12900879508894
Ct_1	Sc_8	9.72243066454307	1.12900879508894
Ct_1	Sp_2	9.38826595801221	1.56105214566725
Ct_1	Td_2	7.17948452883429	1.12900879508894
Ct_1	Td_8	7.84905501429683	1.12900879508894
Ct_1	Td_9	8.32084380896357	1.12900879508894
Ct_1	Wa_3	6.35322473078983	0.736187884790444
Ct_1	Wa_4	5.65478781953081	0.736187884790444
Ct_1	Zb_1	9.16834130466502	1.12900879508894
Sb_1	Sb_2	6.82902308268992	4.10071167783821e-06
Sb_1	Hop_2	8.87239623093876	1.24802914107688
Sb_1	Hop_3	8.41441088667813	1.24802914107688
Sb_1	Hos_1	8.99659299044025	1.24802914107688
Sb_1	Hos_2	8.89771926877952	1.24802914107688
Sb_1	Hos_4	9.98569714199787	1.24802914107688
Sb_1	Hu_2	8.70923826342583	1.24802914107688
Sb_1	Hu_6	8.53867496377067	1.24802914107688
Sb_1	Hu_8	9.01742302194293	1.24802914107688
Sb_1	Km_1	8.94956443995508	1.24802914107688
Sb_1	Km_2	9.48944868795188	1.24802914107688
Sb_1	Ku_1	9.83552882683705	1.24802914107688
Sb_1	Le_1	12.1952485389227	1.24802914107688
Sb_1	Le_2	11.2974409444217	1.24802914107688
Sb_1	Lt_2	11.1907531536377	1.24802914107688
Sb_1	Lt_4	10.5188833045914	1.24802914107688
Sb_1	Mf_2	8.50593791692621	0.551761928243459
Sb_1	Mf_3	9.15292234348035	0.551761928243459
Sb_1	Mf_5	8.99516371315305	0.551761928243459
Sb_1	Mg_1	9.6805873182723	1.24802914107688
Sb_1	Mg_2	8.74344573807753	1.24802914107688
Sb_1	Mg_3	9.8176179758258	1.24802914107688
Sb_1	Mp_1	8.69277150776302	0.551761928243459
Sb_1	Mp_3	8.72567000809299	0.551761928243459
Sb_1	Mp_6	8.92125537047961	0.551761928243459
Sb_1	Mv_1	9.18581478038079	0.551761928243459
Sb_1	Mv_2	10.1149396094824	0.551761928243459
Sb_1	Mv_4	9.46775175503997	0.551761928243459
Sb_1	Ng_1	15.5744079836812	2
Sb_1	Ni_1	9.53442140377986	1.24802914107688
Sb_1	Ni_4	9.31378859639451	1.24802914107688
Sb_1	Pk_1	9.76057428233913	1.14533145777085
Sb_1	Pk_2	11.3174742644125	1.14533145777085
Sb_1	Pk_3	9.68796089297838	1.14533145777085
Sb_1	Pm_1	11.5364216474785	1.14533145777085
Sb_1	Pm_3	11.5872809135933	1.14533145777085
Sb_1	Rm_1	11.9703525925691	2
Sb_1	Rt_1	10.8819061954993	2
Sb_1	Sc_3	10.1251137080931	1.24802914107688
Sb_1	Sc_5	9.80569254705551	1.24802914107688
Sb_1	Sc_8	10.1829985881496	1.24802914107688
Sb_1	Sp_2	9.84140852872245	1.56105214566725
Sb_1	Td_2	9.75314501330821	1.24802914107688
Sb_1	Td_8	10.3172803376144	1.24802914107688
Sb_1	Td_9	10.8831217730781	1.24802914107688
Sb_1	Wa_3	10.0722682992372	1.24802914107688
Sb_1	Wa_4	9.57229675575562	1.24802914107688
Sb_1	Zb_1	9.49854446598713	1.24802914107688
Sb_2	Hop_2	6.04499720945494	1.24802914107688
Sb_2	Hop_3	5.30671479974219	1.24802914107688
Sb_2	Hos_1	5.85612274216769	1.24802914107688
Sb_2	Hos_2	5.54544648743467	1.24802914107688
Sb_2	Hos_4	6.61272212451086	1.24802914107688
Sb_2	Hu_2	5.98028288912727	1.24802914107688
Sb_2	Hu_6	5.75377732774589	1.24802914107688
Sb_2	Hu_8	6.16259935288866	1.24802914107688
Sb_2	Km_1	6.25159278842348	1.24802914107688
Sb_2	Km_2	7.42959772769358	1.24802914107688
Sb_2	Ku_1	6.86396390112945	1.24802914107688
Sb_2	Le_1	11.0190407533561	1.24802914107688
Sb_2	Le_2	10.052715362896	1.24802914107688
Sb_2	Lt_2	8.74476165703245	1.24802914107688
Sb_2	Lt_4	10.4752929839056	1.24802914107688
Sb_2	Mf_2	6.71441910163255	0.551761928243459
Sb_2	Mf_3	7.27306380527455	0.551761928243459
Sb_2	Mf_5	7.05111258848609	0.551761928243459
Sb_2	Mg_1	8.65301936372167	1.24802914107688
Sb_2	Mg_2	7.3302994472985	1.24802914107688
Sb_2	Mg_3	6.81650274325275	1.24802914107688
Sb_2	Mp_1	6.77890150755351	0.551761928243459
Sb_2	Mp_3	6.75727149769445	0.551761928243459
Sb_2	Mp_6	6.5290405323974	0.551761928243459
Sb_2	Mv_1	7.68759185218502	0.551761928243459
Sb_2	Mv_2	8.34248998551385	0.551761928243459
Sb_2	Mv_4	7.83160248871322	0.551761928243459
Sb_2	Ng_1	15.1074203007789	2
Sb_2	Ni_1	7.69212814909994	1.24802914107688
Sb_2	Ni_4	7.7782788192795	1.24802914107688
Sb_2	Pk_1	8.89240421092451	1.14533145777085
Sb_2	Pk_2	10.1453596690234	1.14533145777085
Sb_2	Pk_3	8.75396447920396	1.14533145777085
Sb_2	Pm_1	9.9201211927796	1.14533145777085
Sb_2	Pm_3	10.1705240574003	1.14533145777085
Sb_2	Rm_1	10.8975184310075	2
Sb_2	Rt_1	9.86043573862522	2
Sb_2	Sc_3	8.12609415455955	1.24802914107688
Sb_2	Sc_5	8.01774889508352	1.24802914107688
Sb_2	Sc_8	7.59843240723307	1.24802914107688
Sb_2	Sp_2	8.9008932017372	1.56105214566725
Sb_2	Td_2	7.36100249296263	1.24802914107688
Sb_2	Td_8	7.75966870409001	1.24802914107688
Sb_2	Td_9	8.6653376736199	1.24802914107688
Sb_2	Wa_3	8.51105616506913	1.24802914107688
Sb_2	Wa_4	7.85752349988213	1.24802914107688
Sb_2	Zb_1	7.2937547305573	1.24802914107688
Hop_2	Hop_3	3.57961621339157	0.113682785417648
Hop_2	Hos_1	5.44681401435752	0.46963148688916
Hop_2	Hos_2	5.30069036916104	0.46963148688916
Hop_2	Hos_4	5.70958079678222	0.46963148688916
Hop_2	Hu_2	4.5875520582299	0.143676339410431
Hop_2	Hu_6	4.36159615006222	0.143676339410431
Hop_2	Hu_8	3.60929953484916	0.143676339410431
Hop_2	Km_1	4.42076124396281	0.836557392675588
Hop_2	Km_2	6.82710171461272	0.836557392675588
Hop_2	Ku_1	5.86493721957951	0.694372762176306
Hop_2	Le_1	9.21667818904889	1.12900879508894
Hop_2	Le_2	8.23745476779923	1.12900879508894
Hop_2	Lt_2	8.40408833002912	0.918507099369934
Hop_2	Lt_4	10.184510997572	0.918507099369934
Hop_2	Mf_2	5.45950998569706	1.24802914107688
Hop_2	Mf_3	6.54654574697529	1.24802914107688
Hop_2	Mf_5	6.4911353927282	1.24802914107688
Hop_2	Mg_1	7.94655112572209	1.12900879508894
Hop_2	Mg_2	6.12532571485196	1.12900879508894
Hop_2	Mg_3	6.96714387788368	1.12900879508894
Hop_2	Mp_1	5.65293350016053	1.24802914107688
Hop_2	Mp_3	5.99191788408286	1.24802914107688
Hop_2	Mp_6	5.46673498981739	1.24802914107688
Hop_2	Mv_1	6.84397888159467	1.24802914107688
Hop_2	Mv_2	8.17253641125773	1.24802914107688
Hop_2	Mv_4	7.40858991428476	1.24802914107688
Hop_2	Ng_1	14.1483868762875	2
Hop_2	Ni_1	7.51411134762705	1.12900879508894
Hop_2	Ni_4	7.06408906182391	1.12900879508894
Hop_2	Pk_1	7.60645580856068	1.24802914107688
Hop_2	Pk_2	7.10856976213599	1.24802914107688
Hop_2	Pk_3	6.58976028006391	1.24802914107688
Hop_2	Pm_1	8.72152935562033	1.24802914107688
Hop_2	Pm_3	9.73206287631263	1.24802914107688
Hop_2	Rm_1	11.1012164888306	2
Hop_2	Rt_1	9.98157485465963	2
Hop_2	Sc_3	7.85945897817305	0.694372762176306
Hop_2	Sc_5	7.90412593128832	0.694372762176306
Hop_2	Sc_8	7.79514633873735	0.694372762176306
Hop_2	Sp_2	7.66068837836223	1.56105214566725
Hop_2	Td_2	7.39589581237393	0.694372762176306
Hop_2	Td_8	7.59929150315882	0.694372762176306
Hop_2	Td_9	8.47852020499137	0.694372762176306
Hop_2	Wa_3	8.33749964762624	1.12900879508894
Hop_2	Wa_4	7.08090013598454	1.12900879508894
Hop_2	Zb_1	9.07052646932945	0.761614600173479
Hop_3	Hos_1	5.39158281129451	0.46963148688916
Hop_3	Hos_2	5.14239488735419	0.46963148688916
Hop_3	Hos_4	5.26066316799325	0.46963148688916
Hop_3	Hu_2	3.79452839668867	0.143676339410431
Hop_3	Hu_6	3.84134713002947	0.143676339410431
Hop_3	Hu_8	3.03371193579646	0.143676339410431
Hop_3	Km_1	4.81210425547151	0.836557392675588
Hop_3	Km_2	6.98574613301151	0.836557392675588
Hop_3	Ku_1	6.53575433228586	0.694372762176306
Hop_3	Le_1	9.77282784636759	1.12900879508894
Hop_3	Le_2	8.75914284468247	1.12900879508894
Hop_3	Lt_2	8.03126766864063	0.918507099369934
Hop_3	Lt_4	9.40975517339237	0.918507099369934
Hop_3	Mf_2	5.58568514475039	1.24802914107688
Hop_3	Mf_3	6.26988014261052	1.24802914107688
Hop_3	Mf_5	6.11935868064781	1.24802914107688
Hop_3	Mg_1	7.15453971776404	1.12900879508894
Hop_3	Mg_2	5.59059193107982	1.12900879508894
Hop_3	Mg_3	5.32828856317492	1.12900879508894
Hop_3	Mp_1	5.86907400835751	1.24802914107688
Hop_3	Mp_3	5.7635753060525	1.24802914107688
Hop_3	Mp_6	5.23060278815291	1.24802914107688
Hop_3	Mv_1	6.4623639287774	1.24802914107688
Hop_3	Mv_2	7.2966741836581	1.24802914107688
Hop_3	Mv_4	6.77297241005894	1.24802914107688
Hop_3	Ng_1	14.8455869685655	2
Hop_3	Ni_1	6.33399998131209	1.12900879508894
Hop_3	Ni_4	6.42656401729413	1.12900879508894
Hop_3	Pk_1	8.13493610025192	1.24802914107688
Hop_3	Pk_2	8.30185574824981	1.24802914107688
Hop_3	Pk_3	6.46357214011439	1.24802914107688
Hop_3	Pm_1	8.56363477574796	1.24802914107688
Hop_3	Pm_3	9.0514436086665	1.24802914107688
Hop_3	Rm_1	9.7525513339615	2
Hop_3	Rt_1	8.76724523622218	2
Hop_3	Sc_3	8.11540578141969	0.694372762176306
Hop_3	Sc_5	7.98228328114804	0.694372762176306
Hop_3	Sc_8	7.82149060311596	0.694372762176306
Hop_3	Sp_2	8.35294771986044	1.56105214566725
Hop_3	Td_2	7.11742701084752	0.694372762176306
Hop_3	Td_8	7.21557366660008	0.694372762176306
Hop_3	Td_9	8.46041492534844	0.694372762176306
Hop_3	Wa_3	7.15796043025467	1.12900879508894
Hop_3	Wa_4	6.13750482620521	1.12900879508894
Hop_3	Zb_1	8.59081909261576	0.761614600173479
Hos_1	Hos_2	2.785523324037	3.83548089931159e-05
Hos_1	Hos_4	4.19625378344614	3.83548089931159e-05
Hos_1	Hu_2	5.56777937787377	0.46963148688916
Hos_1	Hu_6	5.70299531649458	0.46963148688916
Hos_1	Hu_8	5.45073976460297	0.46963148688916
Hos_1	Km_1	5.29503011068899	0.836557392675588
Hos_1	Km_2	6.46872227456384	0.836557392675588
Hos_1	Ku_1	5.6795750646795	0.694372762176306
Hos_1	Le_1	10.1384513210784	1.12900879508894
Hos_1	Le_2	9.27289720208828	1.12900879508894
Hos_1	Lt_2	7.54588439485362	0.918507099369934
Hos_1	Lt_4	9.3763445898748	0.918507099369934
Hos_1	Mf_2	7.48684850428532	1.24802914107688
Hos_1	Mf_3	8.23493137992486	1.24802914107688
Hos_1	Mf_5	8.29985280935178	1.24802914107688
Hos_1	Mg_1	10.3668793896827	1.12900879508894
Hos_1	Mg_2	9.03172369941092	1.12900879508894
Hos_1	Mg_3	8.12804888757451	1.12900879508894
Hos_1	Mp_1	8.25753470828856	1.24802914107688
Hos_1	Mp_3	7.90364526328882	1.24802914107688
Hos_1	Mp_6	7.96371295408989	1.24802914107688
Hos_1	Mv_1	9.45816456378217	1.24802914107688
Hos_1	Mv_2	9.93409227364815	1.24802914107688
Hos_1	Mv_4	10.0191327397229	1.24802914107688
Hos_1	Ng_1	16.9072216363504	2
Hos_1	Ni_1	8.64392474412248	1.12900879508894
Hos_1	Ni_4	9.00588208599727	1.12900879508894
Hos_1	Pk_1	10.2033026602513	1.24802914107688
Hos_1	Pk_2	10.5116220332306	1.24802914107688
Hos_1	Pk_3	8.77904832821941	1.24802914107688
Hos_1	Pm_1	10.6604260825266	1.24802914107688
Hos_1	Pm_3	11.644554380766	1.24802914107688
Hos_1	Rm_1	11.8102993677577	2
Hos_1	Rt_1	11.3825116841485	2
Hos_1	Sc_3	5.70817749612837	0.694372762176306
Hos_1	Sc_5	5.69444924670287	0.694372762176306
Hos_1	Sc_8	5.30828868744561	0.694372762176306
Hos_1	Sp_2	6.84921130439406	1.56105214566725
Hos_1	Td_2	5.2596794246779	0.694372762176306
Hos_1	Td_8	6.01674456906457	0.694372762176306
Hos_1	Td_9	6.67987307052203	0.694372762176306
Hos_1	Wa_3	8.4391836943989	1.12900879508894
Hos_1	Wa_4	7.44897283722486	1.12900879508894
Hos_1	Zb_1	6.72115743243255	0.761614600173479
Hos_2	Hos_4	3.33284430705498	1.9982730781382e-05
Hos_2	Hu_2	5.46474905036875	0.46963148688916
Hos_2	Hu_6	5.68827328787072	0.46963148688916
Hos_2	Hu_8	5.46512077582094	0.46963148688916
Hos_2	Km_1	5.02003823294319	0.836557392675588
Hos_2	Km_2	5.88352745963807	0.836557392675588
Hos_2	Ku_1	6.17569377296776	0.694372762176306
Hos_2	Le_1	9.80314228623965	1.12900879508894
Hos_2	Le_2	9.07524132626595	1.12900879508894
Hos_2	Lt_2	6.7283980522488	0.918507099369934
Hos_2	Lt_4	8.68421204121223	0.918507099369934
Hos_2	Mf_2	7.37721743330094	1.24802914107688
Hos_2	Mf_3	7.93477336691813	1.24802914107688
Hos_2	Mf_5	7.87541901053199	1.24802914107688
Hos_2	Mg_1	10.3311352310465	1.12900879508894
Hos_2	Mg_2	8.77561386215335	1.12900879508894
Hos_2	Mg_3	7.72868004541558	1.12900879508894
Hos_2	Mp_1	8.08304696259628	1.24802914107688
Hos_2	Mp_3	7.60439968978724	1.24802914107688
Hos_2	Mp_6	7.64348994995686	1.24802914107688
Hos_2	Mv_1	9.36735678947044	1.24802914107688
Hos_2	Mv_2	9.88828463010037	1.24802914107688
Hos_2	Mv_4	9.86082714926058	1.24802914107688
Hos_2	Ng_1	17.5177454038719	2
Hos_2	Ni_1	8.3691969812715	1.12900879508894
Hos_2	Ni_4	8.88986510378123	1.12900879508894
Hos_2	Pk_1	10.6350693479828	1.24802914107688
Hos_2	Pk_2	11.021371036655	1.24802914107688
Hos_2	Pk_3	8.91376874049977	1.24802914107688
Hos_2	Pm_1	11.0911516145122	1.24802914107688
Hos_2	Pm_3	11.3464342996064	1.24802914107688
Hos_2	Rm_1	11.3086861192915	2
Hos_2	Rt_1	11.1850831948646	2
Hos_2	Sc_3	6.03904568027035	0.694372762176306
Hos_2	Sc_5	6.16516106777338	0.694372762176306
Hos_2	Sc_8	5.80484003223046	0.694372762176306
Hos_2	Sp_2	7.06943213752471	1.56105214566725
Hos_2	Td_2	5.36180127502136	0.694372762176306
Hos_2	Td_8	5.15668761696452	0.694372762176306
Hos_2	Td_9	6.80433137960512	0.694372762176306
Hos_2	Wa_3	8.11974038557692	1.12900879508894
Hos_2	Wa_4	7.2391426955348	1.12900879508894
Hos_2	Zb_1	6.74971512580061	0.761614600173479
Hos_4	Hu_2	6.62937055639975	0.46963148688916
Hos_4	Hu_6	6.95739059165971	0.46963148688916
Hos_4	Hu_8	5.94385331815718	0.46963148688916
Hos_4	Km_1	6.22302217473782	0.836557392675588
Hos_4	Km_2	6.66789760480479	0.836557392675588
Hos_4	Ku_1	7.51835968839305	0.694372762176306
Hos_4	Le_1	9.63139357378796	1.12900879508894
Hos_4	Le_2	8.75602221739327	1.12900879508894
Hos_4	Lt_2	7.16238897675055	0.918507099369934
Hos_4	Lt_4	8.92535388984332	0.918507099369934
Hos_4	Mf_2	8.14771518894025	1.24802914107688
Hos_4	Mf_3	9.17148227347006	1.24802914107688
Hos_4	Mf_5	9.01065100049447	1.24802914107688
Hos_4	Mg_1	11.1172790311901	1.12900879508894
Hos_4	Mg_2	9.02419819837726	1.12900879508894
Hos_4	Mg_3	8.85728541655806	1.12900879508894
Hos_4	Mp_1	8.81106104708124	1.24802914107688
Hos_4	Mp_3	8.65669511399723	1.24802914107688
Hos_4	Mp_6	8.07881740209067	1.24802914107688
Hos_4	Mv_1	10.4461913761912	1.24802914107688
Hos_4	Mv_2	11.0010701960176	1.24802914107688
Hos_4	Mv_4	11.0070018286067	1.24802914107688
Hos_4	Ng_1	18.1892394416505	2
Hos_4	Ni_1	9.3500587898447	1.12900879508894
Hos_4	Ni_4	9.7161794398119	1.12900879508894
Hos_4	Pk_1	11.4429743186264	1.24802914107688
Hos_4	Pk_2	10.5968122440148	1.24802914107688
Hos_4	Pk_3	9.34205812566979	1.24802914107688
Hos_4	Pm_1	11.8044250052895	1.24802914107688
Hos_4	Pm_3	12.3081477492381	1.24802914107688
Hos_4	Rm_1	12.2830373661944	2
Hos_4	Rt_1	12.2374700274988	2
Hos_4	Sc_3	7.22301583926361	0.694372762176306
Hos_4	Sc_5	7.48045579944316	0.694372762176306
Hos_4	Sc_8	7.25088774705932	0.694372762176306
Hos_4	Sp_2	8.25143520082897	1.56105214566725
Hos_4	Td_2	6.37848203592311	0.694372762176306
Hos_4	Td_8	6.22292000809407	0.694372762176306
Hos_4	Td_9	7.4511666408401	0.694372762176306
Hos_4	Wa_3	8.38454887544859	1.12900879508894
Hos_4	Wa_4	7.39579403982981	1.12900879508894
Hos_4	Zb_1	8.13500563358823	0.761614600173479
Hu_2	Hu_6	1.96488289028356	5.5522850919201e-05
Hu_2	Hu_8	2.65216807851623	5.5522850919201e-05
Hu_2	Km_1	5.74734692537892	0.836557392675588
Hu_2	Km_2	6.6347015670035	0.836557392675588
Hu_2	Ku_1	7.09590434099616	0.694372762176306
Hu_2	Le_1	10.4990297961528	1.12900879508894
Hu_2	Le_2	9.63399345928467	1.12900879508894
Hu_2	Lt_2	9.32612737211683	0.918507099369934
Hu_2	Lt_4	11.0193023532364	0.918507099369934
Hu_2	Mf_2	5.50831698017543	1.24802914107688
Hu_2	Mf_3	5.62900180772927	1.24802914107688
Hu_2	Mf_5	5.45722244818078	1.24802914107688
Hu_2	Mg_1	6.68119513299566	1.12900879508894
Hu_2	Mg_2	5.91607598598462	1.12900879508894
Hu_2	Mg_3	4.0728251701609	1.12900879508894
Hu_2	Mp_1	5.84049771726354	1.24802914107688
Hu_2	Mp_3	4.91691900480675	1.24802914107688
Hu_2	Mp_6	5.55075345696896	1.24802914107688
Hu_2	Mv_1	6.08702773072021	1.24802914107688
Hu_2	Mv_2	7.00038463455208	1.24802914107688
Hu_2	Mv_4	6.18826994266998	1.24802914107688
Hu_2	Ng_1	14.2618380829253	2
Hu_2	Ni_1	6.33720229521726	1.12900879508894
Hu_2	Ni_4	6.22470711637466	1.12900879508894
Hu_2	Pk_1	7.68127084598569	1.24802914107688
Hu_2	Pk_2	8.98150652403843	1.24802914107688
Hu_2	Pk_3	7.43852988075387	1.24802914107688
Hu_2	Pm_1	7.69351998728458	1.24802914107688
Hu_2	Pm_3	8.63264248779201	1.24802914107688
Hu_2	Rm_1	9.52385635854972	2
Hu_2	Rt_1	8.88007553294217	2
Hu_2	Sc_3	8.80029035502076	0.694372762176306
Hu_2	Sc_5	9.16237640838678	0.694372762176306
Hu_2	Sc_8	8.89322427879006	0.694372762176306
Hu_2	Sp_2	8.95305936528493	1.56105214566725
Hu_2	Td_2	7.94436658228382	0.694372762176306
Hu_2	Td_8	7.80789928983552	0.694372762176306
Hu_2	Td_9	8.86180587632672	0.694372762176306
Hu_2	Wa_3	8.40281642472611	1.12900879508894
Hu_2	Wa_4	7.28217662152159	1.12900879508894
Hu_2	Zb_1	8.5306487871344	0.761614600173479
Hu_6	Hu_8	2.46579061516412	2.45016275145653e-05
Hu_6	Km_1	5.42283228383024	0.836557392675588
Hu_6	Km_2	6.79492035013363	0.836557392675588
Hu_6	Ku_1	6.4531153016241	0.694372762176306
Hu_6	Le_1	10.2333933811229	1.12900879508894
Hu_6	Le_2	9.24922711847994	1.12900879508894
Hu_6	Lt_2	9.16180908709411	0.918507099369934
Hu_6	Lt_4	10.8977595474771	0.918507099369934
Hu_6	Mf_2	5.42861553451658	1.24802914107688
Hu_6	Mf_3	5.55183924926544	1.24802914107688
Hu_6	Mf_5	5.39453677247481	1.24802914107688
Hu_6	Mg_1	6.80767360251997	1.12900879508894
Hu_6	Mg_2	5.9746973363531	1.12900879508894
Hu_6	Mg_3	4.34609731390367	1.12900879508894
Hu_6	Mp_1	5.56606317976363	1.24802914107688
Hu_6	Mp_3	4.85721400702185	1.24802914107688
Hu_6	Mp_6	5.20482741635757	1.24802914107688
Hu_6	Mv_1	5.80307171298713	1.24802914107688
Hu_6	Mv_2	6.43334953258559	1.24802914107688
Hu_6	Mv_4	5.81685349657982	1.24802914107688
Hu_6	Ng_1	13.8171077129974	2
Hu_6	Ni_1	6.71047366397239	1.12900879508894
Hu_6	Ni_4	6.47671065037371	1.12900879508894
Hu_6	Pk_1	7.61022183313675	1.24802914107688
Hu_6	Pk_2	8.9345861927878	1.24802914107688
Hu_6	Pk_3	7.66974119085587	1.24802914107688
Hu_6	Pm_1	7.44286667211716	1.24802914107688
Hu_6	Pm_3	8.77768015358452	1.24802914107688
Hu_6	Rm_1	9.6866005721461	2
Hu_6	Rt_1	8.55484962319511	2
Hu_6	Sc_3	8.35737538137384	0.694372762176306
Hu_6	Sc_5	8.4839202653351	0.694372762176306
Hu_6	Sc_8	8.37438339427632	0.694372762176306
Hu_6	Sp_2	8.66257391210148	1.56105214566725
Hu_6	Td_2	7.66185631403196	0.694372762176306
Hu_6	Td_8	7.54616278077115	0.694372762176306
Hu_6	Td_9	8.56288296438666	0.694372762176306
Hu_6	Wa_3	8.63507630356317	1.12900879508894
Hu_6	Wa_4	7.57942809038622	1.12900879508894
Hu_6	Zb_1	8.30813599991525	0.761614600173479
Hu_8	Km_1	5.16359714393288	0.836557392675588
Hu_8	Km_2	6.91853803728746	0.836557392675588
Hu_8	Ku_1	6.78992184976506	0.694372762176306
Hu_8	Le_1	9.87557065323343	1.12900879508894
Hu_8	Le_2	8.88923751375232	1.12900879508894
Hu_8	Lt_2	9.03566660665221	0.918507099369934
Hu_8	Lt_4	10.6696067480734	0.918507099369934
Hu_8	Mf_2	5.72939782390525	1.24802914107688
Hu_8	Mf_3	6.15927144223934	1.24802914107688
Hu_8	Mf_5	6.19128808028941	1.24802914107688
Hu_8	Mg_1	7.33710845895234	1.12900879508894
Hu_8	Mg_2	6.1086677830363	1.12900879508894
Hu_8	Mg_3	5.46455164819222	1.12900879508894
Hu_8	Mp_1	5.91073230155203	1.24802914107688
Hu_8	Mp_3	5.55758937304209	1.24802914107688
Hu_8	Mp_6	5.57400818425405	1.24802914107688
Hu_8	Mv_1	6.50092557006732	1.24802914107688
Hu_8	Mv_2	7.49291376135382	1.24802914107688
Hu_8	Mv_4	6.84448961647882	1.24802914107688
Hu_8	Ng_1	14.2565905158686	2
Hu_8	Ni_1	7.13931234069116	1.12900879508894
Hu_8	Ni_4	6.90825842455144	1.12900879508894
Hu_8	Pk_1	7.80115352380509	1.24802914107688
Hu_8	Pk_2	8.16516329233834	1.24802914107688
Hu_8	Pk_3	7.15632055209465	1.24802914107688
Hu_8	Pm_1	8.10268291196602	1.24802914107688
Hu_8	Pm_3	9.29001018445969	1.24802914107688
Hu_8	Rm_1	10.3055659358618	2
Hu_8	Rt_1	9.33096965264276	2
Hu_8	Sc_3	8.62871831878576	0.694372762176306
Hu_8	Sc_5	8.6578485508952	0.694372762176306
Hu_8	Sc_8	8.50660453180604	0.694372762176306
Hu_8	Sp_2	8.57522306496621	1.56105214566725
Hu_8	Td_2	7.97104469635994	0.694372762176306
Hu_8	Td_8	7.8901597186877	0.694372762176306
Hu_8	Td_9	8.92892209670242	0.694372762176306
Hu_8	Wa_3	8.42648328774338	1.12900879508894
Hu_8	Wa_4	7.22032379624437	1.12900879508894
Hu_8	Zb_1	8.87531860771934	0.761614600173479
Km_1	Km_2	5.26102770768565	0.18979768015335
Km_1	Ku_1	5.78336587683344	0.836557392675588
Km_1	Le_1	9.45919775496602	1.12900879508894
Km_1	Le_2	8.43641395139553	1.12900879508894
Km_1	Lt_2	7.32261662688616	0.918507099369934
Km_1	Lt_4	9.07767844596914	0.918507099369934
Km_1	Mf_2	5.78229536328568	1.24802914107688
Km_1	Mf_3	6.14838856382931	1.24802914107688
Km_1	Mf_5	6.37361466398424	1.24802914107688
Km_1	Mg_1	8.85839938038416	1.12900879508894
Km_1	Mg_2	7.56282932264694	1.12900879508894
Km_1	Mg_3	7.77243967436811	1.12900879508894
Km_1	Mp_1	6.08214650320808	1.24802914107688
Km_1	Mp_3	6.1578197750151	1.24802914107688
Km_1	Mp_6	5.99987517888991	1.24802914107688
Km_1	Mv_1	7.33531607737375	1.24802914107688
Km_1	Mv_2	8.30730744535536	1.24802914107688
Km_1	Mv_4	7.92689903486588	1.24802914107688
Km_1	Ng_1	15.337876637043	2
Km_1	Ni_1	7.5577027761756	1.12900879508894
Km_1	Ni_4	7.62164525837977	1.12900879508894
Km_1	Pk_1	8.6165749886818	1.24802914107688
Km_1	Pk_2	8.97586833357501	1.24802914107688
Km_1	Pk_3	7.12025151933244	1.24802914107688
Km_1	Pm_1	9.91714513723612	1.24802914107688
Km_1	Pm_3	10.0730067657798	1.24802914107688
Km_1	Rm_1	11.2448166556753	2
Km_1	Rt_1	9.95438443114534	2
Km_1	Sc_3	6.87042597670872	0.836557392675588
Km_1	Sc_5	6.82569579579241	0.836557392675588
Km_1	Sc_8	6.54680011072136	0.836557392675588
Km_1	Sp_2	7.40379995159501	1.56105214566725
Km_1	Td_2	6.0919221529321	0.836557392675588
Km_1	Td_8	6.99080802017508	0.836557392675588
Km_1	Td_9	7.84674910077734	0.836557392675588
Km_1	Wa_3	7.62283987524467	1.12900879508894
Km_1	Wa_4	6.63260970069494	1.12900879508894
Km_1	Zb_1	7.71887697763813	0.836557392675588
Km_2	Ku_1	7.80733708804291	0.836557392675588
Km_2	Le_1	9.36756326753912	1.12900879508894
Km_2	Le_2	8.47602605641224	1.12900879508894
Km_2	Lt_2	7.84813974771609	0.918507099369934
Km_2	Lt_4	9.67420193496513	0.918507099369934
Km_2	Mf_2	6.26422629709885	1.24802914107688
Km_2	Mf_3	6.42341556303239	1.24802914107688
Km_2	Mf_5	6.53247148152569	1.24802914107688
Km_2	Mg_1	9.81495511208546	1.12900879508894
Km_2	Mg_2	8.53321298985066	1.12900879508894
Km_2	Mg_3	8.4161879609018	1.12900879508894
Km_2	Mp_1	6.69707342806909	1.24802914107688
Km_2	Mp_3	6.47812661460875	1.24802914107688
Km_2	Mp_6	6.99861448281548	1.24802914107688
Km_2	Mv_1	8.34231032689739	1.24802914107688
Km_2	Mv_2	9.36555910532435	1.24802914107688
Km_2	Mv_4	8.87981184339321	1.24802914107688
Km_2	Ng_1	16.6027662532888	2
Km_2	Ni_1	8.23602224204539	1.12900879508894
Km_2	Ni_4	8.311146851962	1.12900879508894
Km_2	Pk_1	10.0189396701542	1.24802914107688
Km_2	Pk_2	10.8658139380132	1.24802914107688
Km_2	Pk_3	8.96850925646197	1.24802914107688
Km_2	Pm_1	11.0277369810557	1.24802914107688
Km_2	Pm_3	10.7679622554285	1.24802914107688
Km_2	Rm_1	11.0449046820682	2
Km_2	Rt_1	10.5308098535735	2
Km_2	Sc_3	8.10849736994079	0.836557392675588
Km_2	Sc_5	8.58786849143454	0.836557392675588
Km_2	Sc_8	8.43436188533122	0.836557392675588
Km_2	Sp_2	8.41424029557279	1.56105214566725
Km_2	Td_2	6.87857375806346	0.836557392675588
Km_2	Td_8	6.96066224728677	0.836557392675588
Km_2	Td_9	7.05132111317052	0.836557392675588
Km_2	Wa_3	8.03626502679875	1.12900879508894
Km_2	Wa_4	7.33699309010854	1.12900879508894
Km_2	Zb_1	8.71491461825203	0.836557392675588
Ku_1	Le_1	9.91801854013424	1.12900879508894
Ku_1	Le_2	9.08855195367723	1.12900879508894
Ku_1	Lt_2	7.98533682539489	0.918507099369934
Ku_1	Lt_4	10.2224875109347	0.918507099369934
Ku_1	Mf_2	7.64060916022891	1.24802914107688
Ku_1	Mf_3	8.05097713691079	1.24802914107688
Ku_1	Mf_5	8.34153073897925	1.24802914107688
Ku_1	Mg_1	10.2390718006263	1.12900879508894
Ku_1	Mg_2	8.65724882545055	1.12900879508894
Ku_1	Mg_3	8.33178799444715	1.12900879508894
Ku_1	Mp_1	7.80258923307518	1.24802914107688
Ku_1	Mp_3	8.05892349119138	1.24802914107688
Ku_1	Mp_6	7.61473693858893	1.24802914107688
Ku_1	Mv_1	8.35394500565252	1.24802914107688
Ku_1	Mv_2	9.24124527632997	1.24802914107688
Ku_1	Mv_4	9.06931497954948	1.24802914107688
Ku_1	Ng_1	15.5398547409927	2
Ku_1	Ni_1	8.13137035230823	1.12900879508894
Ku_1	Ni_4	8.101747216842	1.12900879508894
Ku_1	Pk_1	9.23270551266543	1.24802914107688
Ku_1	Pk_2	9.59653934215848	1.24802914107688
Ku_1	Pk_3	8.64261742908397	1.24802914107688
Ku_1	Pm_1	10.1030134853593	1.24802914107688
Ku_1	Pm_3	10.4340875568831	1.24802914107688
Ku_1	Rm_1	11.8144709388514	2
Ku_1	Rt_1	11.0319555177409	2
Ku_1	Sc_3	6.6966669134782	0.272967347172562
Ku_1	Sc_5	5.88418375966986	0.272967347172562
Ku_1	Sc_8	5.86674915041825	0.272967347172562
Ku_1	Sp_2	6.89023263617879	1.56105214566725
Ku_1	Td_2	7.54671178097231	0.510470965736245
Ku_1	Td_8	8.68165234829608	0.510470965736245
Ku_1	Td_9	8.66106206405857	0.510470965736245
Ku_1	Wa_3	9.05847725561326	1.12900879508894
Ku_1	Wa_4	8.21987451097005	1.12900879508894
Ku_1	Zb_1	8.92447799827297	0.761614600173479
Le_1	Le_2	2.66926599579767	1.33159725804888e-05
Le_1	Lt_2	8.2499172587561	1.12900879508894
Le_1	Lt_4	9.70811577926471	1.12900879508894
Le_1	Mf_2	10.2435971270522	1.24802914107688
Le_1	Mf_3	11.140053082995	1.24802914107688
Le_1	Mf_5	11.2365592771824	1.24802914107688
Le_1	Mg_1	12.0195995379378	0.321216919073711
Le_1	Mg_2	10.7206227794672	0.321216919073711
Le_1	Mg_3	12.2210415324663	0.321216919073711
Le_1	Mp_1	10.4253321829833	1.24802914107688
Le_1	Mp_3	11.0820920840355	1.24802914107688
Le_1	Mp_6	10.3052984869721	1.24802914107688
Le_1	Mv_1	11.7280181305094	1.24802914107688
Le_1	Mv_2	12.0180792510713	1.24802914107688
Le_1	Mv_4	11.9274758372407	1.24802914107688
Le_1	Ng_1	17.4757248481482	2
Le_1	Ni_1	11.9894632409289	0.627393945203093
Le_1	Ni_4	11.6093771997239	0.627393945203093
Le_1	Pk_1	12.2593789981936	1.24802914107688
Le_1	Pk_2	11.7667601818019	1.24802914107688
Le_1	Pk_3	10.8412134093612	1.24802914107688
Le_1	Pm_1	12.3911148186903	1.24802914107688
Le_1	Pm_3	12.1934926960295	1.24802914107688
Le_1	Rm_1	12.6666464349198	2
Le_1	Rt_1	12.5047497164837	2
Le_1	Sc_3	10.2157983074897	1.12900879508894
Le_1	Sc_5	10.3933201776905	1.12900879508894
Le_1	Sc_8	10.7456125662704	1.12900879508894
Le_1	Sp_2	9.76354144201773	1.56105214566725
Le_1	Td_2	10.61758087325	1.12900879508894
Le_1	Td_8	10.5248902682385	1.12900879508894
Le_1	Td_9	10.8006370286192	1.12900879508894
Le_1	Wa_3	11.0873073858045	0.736187884790444
Le_1	Wa_4	10.3862951702101	0.736187884790444
Le_1	Zb_1	11.750335051087	1.12900879508894
Le_2	Lt_2	7.49999791734321	1.12900879508894
Le_2	Lt_4	8.87952337263291	1.12900879508894
Le_2	Mf_2	9.34399053248844	1.24802914107688
Le_2	Mf_3	10.2757123427507	1.24802914107688
Le_2	Mf_5	10.3097765954936	1.24802914107688
Le_2	Mg_1	11.2880762853339	0.321216919073711
Le_2	Mg_2	9.87096900244702	0.321216919073711
Le_2	Mg_3	11.4095989497037	0.321216919073711
Le_2	Mp_1	9.41241188057578	1.24802914107688
Le_2	Mp_3	10.1352395991919	1.24802914107688
Le_2	Mp_6	9.24572431457796	1.24802914107688
Le_2	Mv_1	10.9662275706107	1.24802914107688
Le_2	Mv_2	10.8503739136483	1.24802914107688
Le_2	Mv_4	11.0464074202934	1.24802914107688
Le_2	Ng_1	16.3242998409169	2
Le_2	Ni_1	11.4639764092484	0.627393945203093
Le_2	Ni_4	10.9399804295591	0.627393945203093
Le_2	Pk_1	11.3071150115237	1.24802914107688
Le_2	Pk_2	10.7425509474245	1.24802914107688
Le_2	Pk_3	10.2662496126961	1.24802914107688
Le_2	Pm_1	11.3100104316766	1.24802914107688
Le_2	Pm_3	11.6861621266541	1.24802914107688
Le_2	Rm_1	12.6200120913192	2
Le_2	Rt_1	11.6899916450217	2
Le_2	Sc_3	9.72059391553293	1.12900879508894
Le_2	Sc_5	9.75977039101791	1.12900879508894
Le_2	Sc_8	10.0958904341225	1.12900879508894
Le_2	Sp_2	8.83495953807591	1.56105214566725
Le_2	Td_2	9.95960450942081	1.12900879508894
Le_2	Td_8	9.93773770512217	1.12900879508894
Le_2	Td_9	10.0142820867698	1.12900879508894
Le_2	Wa_3	10.5555955649105	0.736187884790444
Le_2	Wa_4	9.82034840877496	0.736187884790444
Le_2	Zb_1	11.2167608534849	1.12900879508894
Lt_2	Lt_4	4.88517962664137	0.000154760881049114
Lt_2	Mf_2	9.84234524450722	1.24802914107688
Lt_2	Mf_3	10.2957296748391	1.24802914107688
Lt_2	Mf_5	10.315501916273	1.24802914107688
Lt_2	Mg_1	12.6675535135311	1.12900879508894
Lt_2	Mg_2	11.0453143063222	1.12900879508894
Lt_2	Mg_3	10.6218293384734	1.12900879508894
Lt_2	Mp_1	10.382887032788	1.24802914107688
Lt_2	Mp_3	10.2081923048072	1.24802914107688
Lt_2	Mp_6	10.0934285966259	1.24802914107688
Lt_2	Mv_1	11.5516300266781	1.24802914107688
Lt_2	Mv_2	11.7645532425619	1.24802914107688
Lt_2	Mv_4	12.0128006585319	1.24802914107688
Lt_2	Ng_1	19.1534385235675	2
Lt_2	Ni_1	10.7331866816462	1.12900879508894
Lt_2	Ni_4	11.1523944845937	1.12900879508894
Lt_2	Pk_1	13.0188156150373	1.24802914107688
Lt_2	Pk_2	13.0696897862684	1.24802914107688
Lt_2	Pk_3	11.3530099801464	1.24802914107688
Lt_2	Pm_1	13.1346831885833	1.24802914107688
Lt_2	Pm_3	13.1605426446761	1.24802914107688
Lt_2	Rm_1	12.9123452061468	2
Lt_2	Rt_1	12.5973460129997	2
Lt_2	Sc_3	8.51395947134519	0.918507099369934
Lt_2	Sc_5	8.03364725432488	0.918507099369934
Lt_2	Sc_8	7.83373264104206	0.918507099369934
Lt_2	Sp_2	8.85852981051902	1.56105214566725
Lt_2	Td_2	7.98941422628208	0.918507099369934
Lt_2	Td_8	7.90872330768804	0.918507099369934
Lt_2	Td_9	8.30598630249663	0.918507099369934
Lt_2	Wa_3	10.1279638184794	1.12900879508894
Lt_2	Wa_4	9.51604944445732	1.12900879508894
Lt_2	Zb_1	9.63040640676525	0.918507099369934
Lt_4	Mf_2	11.171786607742	1.24802914107688
Lt_4	Mf_3	11.7463223677358	1.24802914107688
Lt_4	Mf_5	11.6838146058187	1.24802914107688
Lt_4	Mg_1	13.6090426752607	1.12900879508894
Lt_4	Mg_2	12.1557398299606	1.12900879508894
Lt_4	Mg_3	12.1838770784178	1.12900879508894
Lt_4	Mp_1	11.8581928501361	1.24802914107688
Lt_4	Mp_3	11.596712741424	1.24802914107688
Lt_4	Mp_6	11.4484753354487	1.24802914107688
Lt_4	Mv_1	12.8315443045447	1.24802914107688
Lt_4	Mv_2	13.0322999231267	1.24802914107688
Lt_4	Mv_4	13.4332437513115	1.24802914107688
Lt_4	Ng_1	20.1276791862545	2
Lt_4	Ni_1	12.0677857033403	1.12900879508894
Lt_4	Ni_4	12.4723717044765	1.12900879508894
Lt_4	Pk_1	14.2010510944598	1.24802914107688
Lt_4	Pk_2	14.1955712276726	1.24802914107688
Lt_4	Pk_3	12.1666131074005	1.24802914107688
Lt_4	Pm_1	14.6451563140577	1.24802914107688
Lt_4	Pm_3	14.7996016306542	1.24802914107688
Lt_4	Rm_1	13.726001476723	2
Lt_4	Rt_1	13.2747992494067	2
Lt_4	Sc_3	10.0792289303087	0.918507099369934
Lt_4	Sc_5	9.22533155178278	0.918507099369934
Lt_4	Sc_8	9.62908986855379	0.918507099369934
Lt_4	Sp_2	10.1106573831726	1.56105214566725
Lt_4	Td_2	9.55354348982821	0.918507099369934
Lt_4	Td_8	9.46962869002933	0.918507099369934
Lt_4	Td_9	9.90363849927812	0.918507099369934
Lt_4	Wa_3	10.8493697376375	1.12900879508894
Lt_4	Wa_4	10.3861056109424	1.12900879508894
Lt_4	Zb_1	11.1419991494525	0.918507099369934
Mf_2	Mf_3	2.66661369652003	0.03507741117483
Mf_2	Mf_5	2.87550184529115	0.0450184579226488
Mf_2	Mg_1	6.4093315253041	1.24802914107688
Mf_2	Mg_2	5.3187568637063	1.24802914107688
Mf_2	Mg_3	6.40582403100623	1.24802914107688
Mf_2	Mp_1	2.02852025620321	0.0547979641755539
Mf_2	Mp_3	2.4964291397888	0.0450184579226488
Mf_2	Mp_6	3.19329588006091	0.0547979641755539
Mf_2	Mv_1	4.80202224838293	0.28235370702096
Mf_2	Mv_2	7.44465090493433	0.28235370702096
Mf_2	Mv_4	5.43522116076982	0.28235370702096
Mf_2	Ng_1	13.283698895808	2
Mf_2	Ni_1	6.36972594450726	1.24802914107688
Mf_2	Ni_4	5.64124345329258	1.24802914107688
Mf_2	Pk_1	6.43017335451394	1.14533145777085
Mf_2	Pk_2	7.33756405786576	1.14533145777085
Mf_2	Pk_3	6.04479639867171	1.14533145777085
Mf_2	Pm_1	8.69116558722992	1.14533145777085
Mf_2	Pm_3	9.11566361301138	1.14533145777085
Mf_2	Rm_1	10.3929175025813	2
Mf_2	Rt_1	9.21545249088616	2
Mf_2	Sc_3	8.6657520841916	1.24802914107688
Mf_2	Sc_5	9.2127158523198	1.24802914107688
Mf_2	Sc_8	9.38612077648722	1.24802914107688
Mf_2	Sp_2	9.15383543223874	1.56105214566725
Mf_2	Td_2	7.78502526253249	1.24802914107688
Mf_2	Td_8	7.94164651341759	1.24802914107688
Mf_2	Td_9	8.45732763457064	1.24802914107688
Mf_2	Wa_3	7.1090592439859	1.24802914107688
Mf_2	Wa_4	5.97199228610528	1.24802914107688
Mf_2	Zb_1	9.97051544159273	1.24802914107688
Mf_3	Mf_5	1.8804534659763	0.0450184579226488
Mf_3	Mg_1	6.41141053985815	1.24802914107688
Mf_3	Mg_2	5.89786584107137	1.24802914107688
Mf_3	Mg_3	5.93195519531842	1.24802914107688
Mf_3	Mp_1	2.49673258502156	0.0547979641755539
Mf_3	Mp_3	2.05601189083271	0.0450184579226488
Mf_3	Mp_6	3.78501122411313	0.0547979641755539
Mf_3	Mv_1	4.45088812395841	0.28235370702096
Mf_3	Mv_2	6.93147026073701	0.28235370702096
Mf_3	Mv_4	4.7008478501495	0.28235370702096
Mf_3	Ng_1	13.5753358675682	2
Mf_3	Ni_1	5.99411567163702	1.24802914107688
Mf_3	Ni_4	5.47219938626603	1.24802914107688
Mf_3	Pk_1	6.74147352642075	1.14533145777085
Mf_3	Pk_2	8.75356405190336	1.14533145777085
Mf_3	Pk_3	6.72691423507528	1.14533145777085
Mf_3	Pm_1	8.7042303607283	1.14533145777085
Mf_3	Pm_3	8.44440428447676	1.14533145777085
Mf_3	Rm_1	9.83614173804182	2
Mf_3	Rt_1	8.50673197763377	2
Mf_3	Sc_3	9.57165355566778	1.24802914107688
Mf_3	Sc_5	10.0269123116727	1.24802914107688
Mf_3	Sc_8	10.062761504232	1.24802914107688
Mf_3	Sp_2	9.81749413739996	1.56105214566725
Mf_3	Td_2	8.74756320610968	1.24802914107688
Mf_3	Td_8	8.70315459178469	1.24802914107688
Mf_3	Td_9	9.47087019723298	1.24802914107688
Mf_3	Wa_3	7.63806918106206	1.24802914107688
Mf_3	Wa_4	6.78575127173361	1.24802914107688
Mf_3	Zb_1	10.5436460088245	1.24802914107688
Mf_5	Mg_1	5.90429472188213	1.24802914107688
Mf_5	Mg_2	5.36732854574403	1.24802914107688
Mf_5	Mg_3	5.32969685872235	1.24802914107688
Mf_5	Mp_1	2.7529805080189	0.0547979641755539
Mf_5	Mp_3	1.66961442703437	0.0287201863676904
Mf_5	Mp_6	3.39014513140254	0.0547979641755539
Mf_5	Mv_1	4.3100824905449	0.28235370702096
Mf_5	Mv_2	6.58132464181827	0.28235370702096
Mf_5	Mv_4	4.44493491787509	0.28235370702096
Mf_5	Ng_1	13.6043599688584	2
Mf_5	Ni_1	5.58577885772744	1.24802914107688
Mf_5	Ni_4	5.09418041852916	1.24802914107688
Mf_5	Pk_1	6.83561622426382	1.14533145777085
Mf_5	Pk_2	8.94723282620942	1.14533145777085
Mf_5	Pk_3	6.70700807456738	1.14533145777085
Mf_5	Pm_1	8.70644474246532	1.14533145777085
Mf_5	Pm_3	8.46193560012871	1.14533145777085
Mf_5	Rm_1	9.53182558273235	2
Mf_5	Rt_1	8.27157111799384	2
Mf_5	Sc_3	9.74537926438304	1.24802914107688
Mf_5	Sc_5	10.1913486655213	1.24802914107688
Mf_5	Sc_8	10.3310630613794	1.24802914107688
Mf_5	Sp_2	10.0305847905783	1.56105214566725
Mf_5	Td_2	8.47816939542294	1.24802914107688
Mf_5	Td_8	8.39459841569695	1.24802914107688
Mf_5	Td_9	9.13595750352028	1.24802914107688
Mf_5	Wa_3	7.38364406338915	1.24802914107688
Mf_5	Wa_4	6.60354735971415	1.24802914107688
Mf_5	Zb_1	10.3102279280205	1.24802914107688
Mg_1	Mg_2	3.38312915681495	0.0170541348261068
Mg_1	Mg_3	5.70684703726903	1.48173471507151e-05
Mg_1	Mp_1	6.12124934040479	1.24802914107688
Mg_1	Mp_3	5.63358393920097	1.24802914107688
Mg_1	Mp_6	6.2083496087351	1.24802914107688
Mg_1	Mv_1	4.40949353782967	1.24802914107688
Mg_1	Mv_2	5.68396183730838	1.24802914107688
Mg_1	Mv_4	4.13285309714698	1.24802914107688
Mg_1	Ng_1	11.5274002623126	2
Mg_1	Ni_1	6.0614424961104	0.627393945203093
Mg_1	Ni_4	5.05642509913827	0.627393945203093
Mg_1	Pk_1	5.69181925816569	1.24802914107688
Mg_1	Pk_2	8.49846340788789	1.24802914107688
Mg_1	Pk_3	6.60452375954978	1.24802914107688
Mg_1	Pm_1	6.85292581682381	1.24802914107688
Mg_1	Pm_3	7.66496007099413	1.24802914107688
Mg_1	Rm_1	7.84247055570072	2
Mg_1	Rt_1	6.32950197299645	2
Mg_1	Sc_3	12.4279624160551	1.12900879508894
Mg_1	Sc_5	12.6770275194067	1.12900879508894
Mg_1	Sc_8	12.7443314275291	1.12900879508894
Mg_1	Sp_2	11.6503776538742	1.56105214566725
Mg_1	Td_2	11.102218656901	1.12900879508894
Mg_1	Td_8	11.3665237751193	1.12900879508894
Mg_1	Td_9	11.886564719575	1.12900879508894
Mg_1	Wa_3	8.98944361722792	0.736187884790444
Mg_1	Wa_4	8.10750689829892	0.736187884790444
Mg_1	Zb_1	12.353454753748	1.12900879508894
Mg_2	Mg_3	5.56675496023461	0.0170541348261068
Mg_2	Mp_1	4.98329961496395	1.24802914107688
Mg_2	Mp_3	4.95617114474102	1.24802914107688
Mg_2	Mp_6	4.77436622571219	1.24802914107688
Mg_2	Mv_1	4.25279676574649	1.24802914107688
Mg_2	Mv_2	6.14172705438067	1.24802914107688
Mg_2	Mv_4	4.62586621698574	1.24802914107688
Mg_2	Ng_1	12.3428727371336	2
Mg_2	Ni_1	5.20655522301973	0.627393945203093
Mg_2	Ni_4	4.11633046606726	0.627393945203093
Mg_2	Pk_1	5.48773585577184	1.24802914107688
Mg_2	Pk_2	6.9601198738675	1.24802914107688
Mg_2	Pk_3	5.45172094986212	1.24802914107688
Mg_2	Pm_1	7.11283411033953	1.24802914107688
Mg_2	Pm_3	7.77705337141592	1.24802914107688
Mg_2	Rm_1	8.3190927740048	2
Mg_2	Rt_1	7.17993920065512	2
Mg_2	Sc_3	10.9784887660373	1.12900879508894
Mg_2	Sc_5	11.2576196405731	1.12900879508894
Mg_2	Sc_8	11.3645817560024	1.12900879508894
Mg_2	Sp_2	10.3439192981522	1.56105214566725
Mg_2	Td_2	9.72079806672695	1.12900879508894
Mg_2	Td_8	10.1822006283782	1.12900879508894
Mg_2	Td_9	10.6537722265124	1.12900879508894
Mg_2	Wa_3	7.66063887677522	0.736187884790444
Mg_2	Wa_4	6.57905390372257	0.736187884790444
Mg_2	Zb_1	11.4250521965767	1.12900879508894
Mg_3	Mp_1	6.49164210933057	1.24802914107688
Mg_3	Mp_3	5.1683357044622	1.24802914107688
Mg_3	Mp_6	6.09374866617553	1.24802914107688
Mg_3	Mv_1	5.25229105836254	1.24802914107688
Mg_3	Mv_2	5.9278773836206	1.24802914107688
Mg_3	Mv_4	5.09281640277981	1.24802914107688
Mg_3	Ng_1	14.0526060515625	2
Mg_3	Ni_1	5.10452970321577	0.627393945203093
Mg_3	Ni_4	5.3748106539098	0.627393945203093
Mg_3	Pk_1	7.93631355352742	1.24802914107688
Mg_3	Pk_2	10.1302028689088	1.24802914107688
Mg_3	Pk_3	8.14531597808115	1.24802914107688
Mg_3	Pm_1	7.66240876594361	1.24802914107688
Mg_3	Pm_3	8.4092771459523	1.24802914107688
Mg_3	Rm_1	8.36471742133	2
Mg_3	Rt_1	7.67735151511831	2
Mg_3	Sc_3	10.811733607729	1.12900879508894
Mg_3	Sc_5	10.9668866367281	1.12900879508894
Mg_3	Sc_8	10.7855932922871	1.12900879508894
Mg_3	Sp_2	11.0835542145196	1.56105214566725
Mg_3	Td_2	9.34973414487738	1.12900879508894
Mg_3	Td_8	9.20339516133888	1.12900879508894
Mg_3	Td_9	10.2480717706866	1.12900879508894
Mg_3	Wa_3	8.61267759408403	0.736187884790444
Mg_3	Wa_4	7.87467523699583	0.736187884790444
Mg_3	Zb_1	10.228764563018	1.12900879508894
Mp_1	Mp_3	2.57457944696476	0.0547979641755539
Mp_1	Mp_6	2.71672991954856	0.0108773246512502
Mp_1	Mv_1	4.44976578402722	0.28235370702096
Mp_1	Mv_2	7.05640534183887	0.28235370702096
Mp_1	Mv_4	4.68976127163712	0.28235370702096
Mp_1	Ng_1	12.5888530598974	2
Mp_1	Ni_1	6.4870601895688	1.24802914107688
Mp_1	Ni_4	5.40626509754066	1.24802914107688
Mp_1	Pk_1	5.8031886191969	1.14533145777085
Mp_1	Pk_2	7.05932880399729	1.14533145777085
Mp_1	Pk_3	6.06330590444724	1.14533145777085
Mp_1	Pm_1	8.25258349843425	1.14533145777085
Mp_1	Pm_3	8.23611966323976	1.14533145777085
Mp_1	Rm_1	10.3519731674129	2
Mp_1	Rt_1	8.82791388315376	2
Mp_1	Sc_3	9.50570302169297	1.24802914107688
Mp_1	Sc_5	9.90617240949566	1.24802914107688
Mp_1	Sc_8	10.0747058852902	1.24802914107688
Mp_1	Sp_2	9.60615768496782	1.56105214566725
Mp_1	Td_2	8.74208082970241	1.24802914107688
Mp_1	Td_8	8.85602647897538	1.24802914107688
Mp_1	Td_9	9.45035630934927	1.24802914107688
Mp_1	Wa_3	7.52030454486787	1.24802914107688
Mp_1	Wa_4	6.56451964875485	1.24802914107688
Mp_1	Zb_1	10.6036506374023	1.24802914107688
Mp_3	Mp_6	3.29671243293973	0.0547979641755539
Mp_3	Mv_1	4.04605595361615	0.28235370702096
Mp_3	Mv_2	6.46510820910755	0.28235370702096
Mp_3	Mv_4	4.44944346464403	0.28235370702096
Mp_3	Ng_1	13.0066331843994	2
Mp_3	Ni_1	5.7627510664076	1.24802914107688
Mp_3	Ni_4	4.99613156307229	1.24802914107688
Mp_3	Pk_1	6.26232162797149	1.14533145777085
Mp_3	Pk_2	8.25775156403072	1.14533145777085
Mp_3	Pk_3	6.7624874669264	1.14533145777085
Mp_3	Pm_1	8.12583714872589	1.14533145777085
Mp_3	Pm_3	8.88709291490179	1.14533145777085
Mp_3	Rm_1	9.77322376186	2
Mp_3	Rt_1	8.5370988319603	2
Mp_3	Sc_3	9.55097142006751	1.24802914107688
Mp_3	Sc_5	9.9937147919699	1.24802914107688
Mp_3	Sc_8	10.0681302181042	1.24802914107688
Mp_3	Sp_2	9.8385874235563	1.56105214566725
Mp_3	Td_2	8.43442810303764	1.24802914107688
Mp_3	Td_8	8.43140638872664	1.24802914107688
Mp_3	Td_9	9.12353470947919	1.24802914107688
Mp_3	Wa_3	7.71485428257312	1.24802914107688
Mp_3	Wa_4	6.69345232291636	1.24802914107688
Mp_3	Zb_1	10.3141106236665	1.24802914107688
Mp_6	Mv_1	5.21205752130723	0.28235370702096
Mp_6	Mv_2	6.98667716803187	0.28235370702096
Mp_6	Mv_4	5.29883137106716	0.28235370702096
Mp_6	Ng_1	13.2788537445182	2
Mp_6	Ni_1	6.62774687408408	1.24802914107688
Mp_6	Ni_4	5.9645876311323	1.24802914107688
Mp_6	Pk_1	6.9856417976539	1.14533145777085
Mp_6	Pk_2	7.73936451610457	1.14533145777085
Mp_6	Pk_3	6.51260004168932	1.14533145777085
Mp_6	Pm_1	8.59492389245314	1.14533145777085
Mp_6	Pm_3	8.30329547506612	1.14533145777085
Mp_6	Rm_1	10.2528614232505	2
Mp_6	Rt_1	8.83861563625693	2
Mp_6	Sc_3	8.90636050341246	1.24802914107688
Mp_6	Sc_5	9.34076175015531	1.24802914107688
Mp_6	Sc_8	9.51161468501797	1.24802914107688
Mp_6	Sp_2	9.25861937051515	1.56105214566725
Mp_6	Td_2	8.37833389958106	1.24802914107688
Mp_6	Td_8	8.40064483701146	1.24802914107688
Mp_6	Td_9	9.01523022952508	1.24802914107688
Mp_6	Wa_3	7.30667514747903	1.24802914107688
Mp_6	Wa_4	6.39404803298661	1.24802914107688
Mp_6	Zb_1	10.3228657411819	1.24802914107688
Mv_1	Mv_2	5.43031315324058	0.00271150074652389
Mv_1	Mv_4	2.66305411248926	0.0128017494171835
Mv_1	Ng_1	11.7618339850223	2
Mv_1	Ni_1	4.91416787764826	1.24802914107688
Mv_1	Ni_4	3.91345909791317	1.24802914107688
Mv_1	Pk_1	4.99292192122896	1.14533145777085
Mv_1	Pk_2	7.88053469825208	1.14533145777085
Mv_1	Pk_3	6.35969654878128	1.14533145777085
Mv_1	Pm_1	7.2014680008965	1.14533145777085
Mv_1	Pm_3	8.35462778478344	1.14533145777085
Mv_1	Rm_1	8.68335226522191	2
Mv_1	Rt_1	7.18860969037645	2
Mv_1	Sc_3	11.017733122973	1.24802914107688
Mv_1	Sc_5	11.2171438878623	1.24802914107688
Mv_1	Sc_8	11.2489170914925	1.24802914107688
Mv_1	Sp_2	10.7166596083139	1.56105214566725
Mv_1	Td_2	10.0023705666822	1.24802914107688
Mv_1	Td_8	10.6479328550812	1.24802914107688
Mv_1	Td_9	10.9429701646897	1.24802914107688
Mv_1	Wa_3	8.19825840197071	1.24802914107688
Mv_1	Wa_4	7.52968654463226	1.24802914107688
Mv_1	Zb_1	11.2981963921109	1.24802914107688
Mv_2	Mv_4	4.14770327957955	0.0128017494171835
Mv_2	Ng_1	12.3441621142634	2
Mv_2	Ni_1	7.60788319349453	1.24802914107688
Mv_2	Ni_4	7.18185115796517	1.24802914107688
Mv_2	Pk_1	7.63682064798074	1.14533145777085
Mv_2	Pk_2	10.2431533192289	1.14533145777085
Mv_2	Pk_3	8.94737463985076	1.14533145777085
Mv_2	Pm_1	5.64741508462709	1.14533145777085
Mv_2	Pm_3	8.47427871862038	1.14533145777085
Mv_2	Rm_1	8.77771615433645	2
Mv_2	Rt_1	6.09405017065325	2
Mv_2	Sc_3	11.7116402227873	1.24802914107688
Mv_2	Sc_5	11.7363595078684	1.24802914107688
Mv_2	Sc_8	11.6264898030798	1.24802914107688
Mv_2	Sp_2	10.6444784398414	1.56105214566725
Mv_2	Td_2	10.4339193590425	1.24802914107688
Mv_2	Td_8	10.7317822126732	1.24802914107688
Mv_2	Td_9	11.1842051726934	1.24802914107688
Mv_2	Wa_3	10.0347822459364	1.24802914107688
Mv_2	Wa_4	9.4673063021936	1.24802914107688
Mv_2	Zb_1	11.192417783532	1.24802914107688
Mv_4	Ng_1	11.5003550025269	2
Mv_4	Ni_1	5.88106388566882	1.24802914107688
Mv_4	Ni_4	4.92899313389153	1.24802914107688
Mv_4	Pk_1	5.66725742906101	1.14533145777085
Mv_4	Pk_2	8.77469382050652	1.14533145777085
Mv_4	Pk_3	7.17735925825185	1.14533145777085
Mv_4	Pm_1	6.3889308268473	1.14533145777085
Mv_4	Pm_3	7.29423293694386	1.14533145777085
Mv_4	Rm_1	8.65743206542886	2
Mv_4	Rt_1	6.49646070721903	2
Mv_4	Sc_3	11.6130563768936	1.24802914107688
Mv_4	Sc_5	11.8362141813131	1.24802914107688
Mv_4	Sc_8	11.7656655639004	1.24802914107688
Mv_4	Sp_2	11.1662162791063	1.56105214566725
Mv_4	Td_2	10.6435607144805	1.24802914107688
Mv_4	Td_8	10.8973368204956	1.24802914107688
Mv_4	Td_9	11.5256256259456	1.24802914107688
Mv_4	Wa_3	9.08342886553401	1.24802914107688
Mv_4	Wa_4	8.49361723056024	1.24802914107688
Mv_4	Zb_1	11.5436963992588	1.24802914107688
Ng_1	Ni_1	15.1730260750123	2
Ng_1	Ni_4	13.147092903228	2
Ng_1	Pk_1	8.86969100188396	2
Ng_1	Pk_2	10.7679623151004	2
Ng_1	Pk_3	14.7753253939432	2
Ng_1	Pm_1	9.56088972986881	2
Ng_1	Pm_3	14.1479648859224	2
Ng_1	Rm_1	17.6860396136841	2
Ng_1	Rt_1	14.5896384084044	2
Ng_1	Sc_3	18.657006616683	2
Ng_1	Sc_5	18.6388915219715	2
Ng_1	Sc_8	18.6116323891449	2
Ng_1	Sp_2	17.2445128579074	2
Ng_1	Td_2	18.5178696730664	2
Ng_1	Td_8	19.2351789117017	2
Ng_1	Td_9	19.1189110176644	2
Ng_1	Wa_3	17.8400966935607	2
Ng_1	Wa_4	17.0373974549889	2
Ng_1	Zb_1	19.2817180238014	2
Ni_1	Ni_4	2.85973544451027	0.00916189612319839
Ni_1	Pk_1	7.49066816530562	1.24802914107688
Ni_1	Pk_2	9.73094753671427	1.24802914107688
Ni_1	Pk_3	5.53138603559304	1.24802914107688
Ni_1	Pm_1	9.6485406044698	1.24802914107688
Ni_1	Pm_3	8.52163748360312	1.24802914107688
Ni_1	Rm_1	7.50028704869186	2
Ni_1	Rt_1	7.38856179821315	2
Ni_1	Sc_3	10.3476690303283	1.12900879508894
Ni_1	Sc_5	10.6017671051542	1.12900879508894
Ni_1	Sc_8	10.5552821382816	1.12900879508894
Ni_1	Sp_2	10.5688865265374	1.56105214566725
Ni_1	Td_2	8.90996597152576	1.12900879508894
Ni_1	Td_8	9.80664938830045	1.12900879508894
Ni_1	Td_9	10.3971987553304	1.12900879508894
Ni_1	Wa_3	6.03686298850248	0.736187884790444
Ni_1	Wa_4	5.61817721189317	0.736187884790444
Ni_1	Zb_1	10.3271906732639	1.12900879508894
Ni_4	Pk_1	5.46681225320473	1.24802914107688
Ni_4	Pk_2	7.99001206690467	1.24802914107688
Ni_4	Pk_3	5.38000973110531	1.24802914107688
Ni_4	Pm_1	8.38080876765986	1.24802914107688
Ni_4	Pm_3	7.76595236716083	1.24802914107688
Ni_4	Rm_1	8.46507500244579	2
Ni_4	Rt_1	7.61040238285257	2
Ni_4	Sc_3	10.8738367445599	1.12900879508894
Ni_4	Sc_5	11.0806349973839	1.12900879508894
Ni_4	Sc_8	11.1411053835782	1.12900879508894
Ni_4	Sp_2	10.6951810946111	1.56105214566725
Ni_4	Td_2	9.67970083806559	1.12900879508894
Ni_4	Td_8	10.546968030105	1.12900879508894
Ni_4	Td_9	10.8963993067781	1.12900879508894
Ni_4	Wa_3	7.2186100097494	0.736187884790444
Ni_4	Wa_4	6.51297244054383	0.736187884790444
Ni_4	Zb_1	11.1374284837944	1.12900879508894
Pk_1	Pk_2	5.17151936815155	1.42369546518644e-05
Pk_1	Pk_3	6.80305207372034	0.232187992732067
Pk_1	Pm_1	6.62305416932906	0.232187992732067
Pk_1	Pm_3	8.63032663253712	0.232187992732067
Pk_1	Rm_1	11.4163031890097	2
Pk_1	Rt_1	9.39167650034611	2
Pk_1	Sc_3	12.2630907784623	1.24802914107688
Pk_1	Sc_5	12.4557326640573	1.24802914107688
Pk_1	Sc_8	12.4830771018395	1.24802914107688
Pk_1	Sp_2	11.1610202447975	1.56105214566725
Pk_1	Td_2	11.6541115528892	1.24802914107688
Pk_1	Td_8	12.6955604714819	1.24802914107688
Pk_1	Td_9	12.8029251543953	1.24802914107688
Pk_1	Wa_3	10.0426513414219	1.24802914107688
Pk_1	Wa_4	9.14653515546619	1.24802914107688
Pk_1	Zb_1	12.8539787894849	1.24802914107688
Pk_2	Pk_3	7.28217141406889	0.232187992732067
Pk_2	Pm_1	8.65038939877652	0.232187992732067
Pk_2	Pm_3	10.4434877513173	0.232187992732067
Pk_2	Rm_1	13.725913922836	2
Pk_2	Rt_1	12.1502862254269	2
Pk_2	Sc_3	12.1997752374014	1.24802914107688
Pk_2	Sc_5	12.4790328676711	1.24802914107688
Pk_2	Sc_8	12.6247726859307	1.24802914107688
Pk_2	Sp_2	11.2407373272024	1.56105214566725
Pk_2	Td_2	11.9317229482353	1.24802914107688
Pk_2	Td_8	12.9679764456597	1.24802914107688
Pk_2	Td_9	12.8845698197201	1.24802914107688
Pk_2	Wa_3	10.564382458805	1.24802914107688
Pk_2	Wa_4	9.36484671753001	1.24802914107688
Pk_2	Zb_1	13.6222227753494	1.24802914107688
Pk_3	Pm_1	10.1523043318849	0.135184826647445
Pk_3	Pm_3	8.8956345675679	0.135184826647445
Pk_3	Rm_1	9.28402103097168	2
Pk_3	Rt_1	8.53277967244597	2
Pk_3	Sc_3	10.0367687429179	1.24802914107688
Pk_3	Sc_5	10.4017135984677	1.24802914107688
Pk_3	Sc_8	10.6075574257917	1.24802914107688
Pk_3	Sp_2	9.69688579909073	1.56105214566725
Pk_3	Td_2	9.08572548737668	1.24802914107688
Pk_3	Td_8	10.0625980605045	1.24802914107688
Pk_3	Td_9	10.7065514951171	1.24802914107688
Pk_3	Wa_3	5.36167911797384	1.24802914107688
Pk_3	Wa_4	4.45895589816959	1.24802914107688
Pk_3	Zb_1	11.117797207832	1.24802914107688
Pm_1	Pm_3	8.92360917002325	0.00500548165528554
Pm_1	Rm_1	10.9050830729886	2
Pm_1	Rt_1	8.72884033411994	2
Pm_1	Sc_3	13.2903271650088	1.24802914107688
Pm_1	Sc_5	13.4074538709892	1.24802914107688
Pm_1	Sc_8	13.2727872230644	1.24802914107688
Pm_1	Sp_2	11.8775563767183	1.56105214566725
Pm_1	Td_2	12.4736219424018	1.24802914107688
Pm_1	Td_8	12.8311350017959	1.24802914107688
Pm_1	Td_9	13.1183200966064	1.24802914107688
Pm_1	Wa_3	12.2644375527755	1.24802914107688
Pm_1	Wa_4	11.4004357724426	1.24802914107688
Pm_1	Zb_1	13.1424426316245	1.24802914107688
Pm_3	Rm_1	10.0391025334962	2
Pm_3	Rt_1	8.76021507558953	2
Pm_3	Sc_3	13.0123014015692	1.24802914107688
Pm_3	Sc_5	13.2523767384465	1.24802914107688
Pm_3	Sc_8	13.1720199362234	1.24802914107688
Pm_3	Sp_2	11.4458813283987	1.56105214566725
Pm_3	Td_2	12.6492055802339	1.24802914107688
Pm_3	Td_8	12.7960673160006	1.24802914107688
Pm_3	Td_9	13.213910699429	1.24802914107688
Pm_3	Wa_3	10.5872604353232	1.24802914107688
Pm_3	Wa_4	10.1743071132411	1.24802914107688
Pm_3	Zb_1	12.7765566849581	1.24802914107688
Rm_1	Rt_1	5.53818006647074	0.326927020076371
Rm_1	Sc_3	13.4253659610939	2
Rm_1	Sc_5	13.6503939056994	2
Rm_1	Sc_8	13.7616389469537	2
Rm_1	Sp_2	12.9965248604996	2
Rm_1	Td_2	12.0044726094853	2
Rm_1	Td_8	11.7204885767488	2
Rm_1	Td_9	12.5715266730909	2
Rm_1	Wa_3	8.69403219025206	2
Rm_1	Wa_4	9.01754072248452	2
Rm_1	Zb_1	12.6733732899816	2
Rt_1	Sc_3	12.9746599127076	2
Rt_1	Sc_5	13.0070156258305	2
Rt_1	Sc_8	13.0405862371736	2
Rt_1	Sp_2	11.8508654083379	2
Rt_1	Td_2	11.6667646532977	2
Rt_1	Td_8	11.6917634697814	2
Rt_1	Td_9	12.1765212899584	2
Rt_1	Wa_3	9.17407066933044	2
Rt_1	Wa_4	9.14895025232934	2
Rt_1	Zb_1	12.4092295849117	2
Sc_3	Sc_5	2.79847412084828	0.0257812167237787
Sc_3	Sc_8	2.97038048650511	2e-08
Sc_3	Sp_2	5.84852972429228	1.56105214566725
Sc_3	Td_2	4.58012138419483	0.510470965736245
Sc_3	Td_8	5.98641858358608	0.510470965736245
Sc_3	Td_9	6.26607748088846	0.510470965736245
Sc_3	Wa_3	8.79591867375592	1.12900879508894
Sc_3	Wa_4	8.21392375862497	1.12900879508894
Sc_3	Zb_1	6.71573055130197	0.761614600173479
Sc_5	Sc_8	2.20651952376522	0.0257812167237787
Sc_5	Sp_2	6.03281090240919	1.56105214566725
Sc_5	Td_2	5.31598690402003	0.510470965736245
Sc_5	Td_8	6.57416257837228	0.510470965736245
Sc_5	Td_9	6.77296182433703	0.510470965736245
Sc_5	Wa_3	9.36081218176036	1.12900879508894
Sc_5	Wa_4	8.79987841397813	1.12900879508894
Sc_5	Zb_1	7.15359149026157	0.761614600173479
Sc_8	Sp_2	6.07771217583183	1.56105214566725
Sc_8	Td_2	5.64933183411058	0.510470965736245
Sc_8	Td_8	6.94319247583827	0.510470965736245
Sc_8	Td_9	7.29402560657144	0.510470965736245
Sc_8	Wa_3	9.64649568757064	1.12900879508894
Sc_8	Wa_4	9.10953595034243	1.12900879508894
Sc_8	Zb_1	6.99964230159064	0.761614600173479
Sp_2	Td_2	7.56358991848842	1.56105214566725
Sp_2	Td_8	8.39449721864324	1.56105214566725
Sp_2	Td_9	7.65070208216529	1.56105214566725
Sp_2	Wa_3	9.44077386453002	1.56105214566725
Sp_2	Wa_4	8.76893852919103	1.56105214566725
Sp_2	Zb_1	8.85286866079626	1.56105214566725
Td_2	Td_8	3.71768235557566	0.0199052957786792
Td_2	Td_9	4.30198462544653	0.0199052957786792
Td_2	Wa_3	7.34354972313273	1.12900879508894
Td_2	Wa_4	6.57288360610641	1.12900879508894
Td_2	Zb_1	5.67927115352736	0.761614600173479
Td_8	Td_9	4.58885012009976	0.0198089131479496
Td_8	Wa_3	8.13329311541688	1.12900879508894
Td_8	Wa_4	7.43976266932717	1.12900879508894
Td_8	Zb_1	6.96746030012776	0.761614600173479
Td_9	Wa_3	8.8662222247722	1.12900879508894
Td_9	Wa_4	8.04255952743974	1.12900879508894
Td_9	Zb_1	7.56784941629745	0.761614600173479
Wa_3	Wa_4	2.37841573118351	2.70484012762503e-05
Wa_3	Zb_1	9.69495374302326	1.12900879508894
Wa_4	Zb_1	9.3316319991405	1.12900879508894
