# Supplementary material for: Predictability of the community‐function landscape in wine yeast ecosystems
Source: Mol Syst Biol. 2023 Aug 7;19(9):e11613. doi: 10.15252/msb.202311613 (PMC10495813; doi:10.15252/msb.202311613)
Supplement: Supplementary file 11 — Source Data for Figure 2 [file MSB-19-e11613-s004.zip › Source data_figure2/Phenotypes_60 (AB).csv]

Strains	E-SGM	E-FRU	E-woVits	E-NH4-HN	E-NH4-LN	E-AA-HN	E-AA-LN	E-M100	E-M200	E-pH3	E-pH4	E-Cu	E-Et7	E-30%GF	E-32�	E-15�	E-MAL	E-CIT	E-TAR	E-GLU	E-SER	E-PRO	E-LYS	E-ARG	E-THR	E-GLUT	E-NH4	ETHANOL	pH	TA	ACETIC ACID	MALIC ACID	LACTIC ACID	TARTARIC ACID	CITRIC ACID	SUCCINIC ACID	GLUCOSE	FRUCTOSE	SUGARS	GLICERINE	AMMONIA	PAN
Ap_1	0.192	0.068	0.149	1.439	0.767	1.401	0.869	0.634	0.146	1.286	1.304	0.476	0.017	1.118	1.326	0.654	0.242	0.284	0.136	0.139	0.29	0.51	0.466	0.815	0.341	0.577	0.936	0.45	3.35	4.36	0.03	2.43	0	1.39	0.05	0	93.7	92.31	194	0	58	99
Ap_2	0.133	0.176	0.092	1.417	0.792	1.387	0.872	0.772	0.356	1.292	1.305	0.346	0.013	1.135	1.298	0.776	0.207	0.336	0.152	0.121	0.704	0.345	0.327	0.647	0.372	0.645	0.607	0.42	3.41	4.17	0	2.75	0	1.24	0.02	0	99.03	97.05	198	0	57	98
Ap_6	0.121	0.638	0.102	1.391	0.81	1.36	0.878	0.66	0.112	1.316	1.306	0.36	0.017	1.108	1.306	0.848	0.148	0.141	0.109	0.096	0.711	0.465	0.633	0.677	0.367	0.492	0.736	1.09	3.36	4.33	0.18	3.06	0	1.14	0.16	0.11	96.08	96.63	187	0	55	83
Ba_1	0.657	0.779	0.168	0.648	0.328	0.678	0.339	0.548	0.433	0.624	0.574	0.361	0.523	0.277	0.513	0.033	0.128	0.051	0.046	0.225	0.751	0.471	0.843	0.805	0.629	0.744	0.813	2.485	3.16	4.52	0.28	2.79	0.03	1.36	0	0.055	86.96	94.4	168	0	12	77
Ca_1	0.15	0.064	0.022	1.238	0.849	1.353	0.92	0.715	0.256	1.297	1.261	1.693	0.044	1.128	1.313	0.798	0.32	0.306	0.237	0.203	0.29	0.433	0.313	0.43	0.349	0.461	0.38	0.47	3.38	4.27	0.17	3.07	0	1.09	0	0	103.82	103.6	203	0	52	101
Ca_3	0.105	0.061	0.051	1.231	0.748	1.266	0.811	0.526	0.429	1.272	1.067	0.114	0.023	1	1.277	0.366	0.2	0.272	0.239	0.197	0.433	0.334	0.463	0.502	0.538	0.543	0.622	0.48	3.4	4.21	0.08	3.11	0	1.15	0	0	105.02	104.49	204	0	52	102
Ca_6	0.131	0.067	0.042	1.269	0.833	1.275	0.855	1.152	0.53	1.268	1.158	0.808	0.008	1.041	1.221	0.484	0.231	0.244	0.235	0.156	0.312	0.365	0.294	0.389	0.333	0.458	0.398	0.54	3.43	4.18	0.11	3.15	0	1.14	0.01	0	105.85	105.56	204	0	47	101
Cf_1	0.834	0.946	0.157	0.965	0.571	0.859	0.597	0.867	0.286	0.863	0.774	0.725	0.171	0.681	0.704	0.238	0.139	0.112	0.016	0.369	0.727	0.506	0.641	0.713	0.627	0.607	0.573	1.225	3.335	3.885	0	2.68	0	1.25	0.02	0	97.55	100.11	188.5	0	48	80
Co_1	0.623	0.645	0.229	0.675	0.395	0.505	0.406	0.573	0.214	0.521	0.546	0.624	0.085	0.487	1.049	0.358	0.129	0.171	0.015	0.123	0.473	0.38	0.532	0.557	0.483	0.485	1.331	1.35	2.86	4.39	0.07	1.17	0	1.83	0	0	70.65	76.17	160		55	87
Ct_1	1.268	1.218	0.654	1.082	0.729	1.143	0.745	1.216	1.222	1.093	1.157	1.272	0.036	0.861	1.112	0.09	0.103	0.09	0.009	0.151	0.771	0.733	0.916	0.736	0.844	0.658	0.639	2.34	3.29	4.47	0	2.97	0.18	1.05	0.15	0	88.48	96.8	168	0	40	60
Sb_1	1.071	1.136	0	1.187	0.371	1.088	0.442	1.137	0.081	1.006	0.915	1.155	0.414	0.753	0.702	0.157	0.932	0.011	0.137	0.131	0.844	0.453	0.573	0.686	0.632	0.693	0.655	4.99	3.99	5.33	0.22	3.1	0	2.49	0	0.46	61.31	29.1	119	4.18	15	106
Sb_2	1.095	1.148	0	1.138	0.481	1.19	0.531	1.468	0.022	1.118	1.046	1.234	0.975	0.952	0.836	0.834	0.009	0.018	0.018	0.14	0.76	0.433	0.529	0.696	0.55	0.614	0.679	4.07	3.74	5.12	0.15	2.33	0	2.4	0	0.33	64.26	41.11	131	1.65	21	103
Hop_2	0.941	0.992	0	0.976	0.493	0.958	0.423	1.056	0.068	0.895	1.182	0.945	0.171	0.794	0.946	0.782	0.007	0.014	0.01	0.105	0.641	0.494	0.685	0.747	0.419	0.711	0.678	6.29	2.96	5.83	0.54	2.105	0	1.78	0	0.34	42.22	55.37	86	3.57	59	33
Hop_3	1.16	1.175	0	1.065	0.572	1.12	0.583	0.719	0.074	1.078	1.219	1.072	0.587	0.91	0.901	0.875	0.164	0.05	0.009	0.117	0.673	0.527	0.74	0.793	0.564	0.708	0.768	5.14	3.15	5.48	0.34	2.03	0	1.68	0	0.2	54.96	56.44	108	0	59	49
Hos_1	1.223	1.209	0	1.217	0.662	1.246	0.78	1.14	0.841	1.197	1.201	1.261	0.883	0.934	0.487	1.048	0.008	0.009	0.007	0.14	0.602	0.696	0.711	0.834	0.419	0.671	0.741	9.32	3.35	5.11	0.74	2.65	0	2.01	0	0.52	23.87	35.81	47	3.515	21	48
Hos_2	1.239	1.197	0	1.312	0.719	1.258	0.828	1.314	0.116	1.262	1.01	1.31	0.866	0.943	0.916	0.92	0.011	0.01	0.008	0.158	0.633	0.723	0.684	0.837	0.394	0.781	0.808	9.53	3.31	5.14	0.55	2.49	0.07	1.99	0.03	0.65	25.41	39.26	49	3.325	30	49
Hos_4	1.235	1.211	0	1.272	0.738	1.275	0.845	1.149	0.129	1.223	1.063	1.334	0.658	0.966	0.668	0.965	0.008	0.01	0.008	0.145	0.634	0.777	0.733	0.861	0.465	0.768	0.761	9.43	2.99	5.6	0.45	0.79	0	2.36	0	0.65	19.41	31.22	38		31	44
Hu_2	1.054	1.07	0.004	1.014	0.685	1.181	0.634	0.638	0.006	1.062	1.008	1.111	0.009	0.728	0.502	0.924	0.007	0.014	0.01	0.114	0.57	0.568	0.711	0.805	0.449	0.741	0.782	4.14	3.55	4.61	0.41	2.76	0	1.36	0.06	0.35	72.44	71.54	138	2.14	58	54
Hu_6	1.006	1.017	0.267	1.113	0.631	1.185	0.557	0.549	0.121	1.114	1.026	1.188	0.032	0.859	0.778	1	0.021	0.021	0.011	0.108	0.571	0.49	0.587	0.722	0.414	0.698	0.715	4.42	3.56	4.66	0.46	2.7	0	1.39	0.07	0.26	70.28	69.76	134	2.82	60	60
Hu_8	1.033	1.075	0	0.984	0.604	1.075	0.585	0.379	0.069	1.063	1.092	1.128	0.054	0.843	0.783	0.986	0.011	0.015	0.007	0.114	0.618	0.552	0.703	0.749	0.409	0.692	0.736	4.87	3.34	5.18	0.63	2.035	0	1.69	0.09	0.28	56.09	58.14	113	1.78	64	57
Km_1	1.116	1.287	0.087	1.057	0.572	1.072	0.574	1.152	0.747	1.038	1.132	0.97	1.153	0.867	1.084	0.73	0.063	0.073	0.02	0.142	0.71	0.494	0.619	0.657	0.587	0.679	0.676	7.96	3.24	5.38	0.51	2.49	0.37	1.82	0.22	0.68	36.81	56.59	71	3.71	77	25
Km_2	1.355	1.166	0.195	1.186	0.686	1.286	0.699	1.195	0.889	0.982	0.852	0.966	0.048	0.896	0.77	0.889	0.067	0.091	0.017	0.171	0.796	0.616	0.688	0.77	0.506	0.704	0.743	8.18	3.21	4.98	0	2.69	0.56	2.02	0.4	1.2	35.47	57.38	68	3.56	39	28
Ku_1	1.156	1.097	0.013	1.217	0.516	1.193	0.56	1.27	1.346	1.151	0.926	0.979	1.17	1.075	0.944	0.91	0.021	0.017	0.014	0.14	0.816	0.305	0.085	0.802	0.154	0.708	0.642	6.07	3.015	5.45	0.715	2.685	0.18	1.5	0.035	0.175	50.795	72.725	97.5	4.115	24.5	30
Le_1	0.644	0.626	0.322	1.05	0.585	1.071	0.638	0.729	0.594	1.116	1.389	0.558	0.049	0.88	1.087	0.466	0.179	0.195	0.013	0.238	0.679	0.495	0.155	0.775	0.251	1.152	0.753	9.84	3.11	10.04	0.25	0.63	6.3	1.48	0.23	0.86	19.63	24.95	42	3.84	14	16
Le_2	0.599	0.697	0.366	1.066	0.654	1.077	0.654	0.726	0.596	1.16	1.378	0.521	0.062	0.931	1.004	0.566	0.247	0.252	0.032	0.201	0.622	0.422	0.216	0.721	0.239	0.815	0.633	9.63	3.07	9.49	0.18	0.64	5.4	1.63	0.22	0.76	20.92	26.08	44	3.915	21	18
Lt_2	1.475	1.515	0.003	1.46	0.808	1.435	0.839	1.288	0.372	1.369	0.786	0.533	1.45	1.236	1.289	1.168	0.165	0.066	0.017	0.116	0.865	0.519	0.692	0.805	0.455	0.71	0.69	10.33	3.11	8.86	0.2	1.75	4.67	1.59	0.06	0.74	16.73	23.93	35	3.68	31	14
Lt_4	1.469	1.535	0.008	1.412	0.791	1.425	0.935	1.259	0.282	1.37	0.834	0.588	1.436	1.198	1.349	1.132	0.948	0.023	0.021	0.166	0.906	0.681	0.729	0.72	0.591	0.619	0.687	10.52	3.11	9.11	0.27	1.61	4.99	1.67	0	0.84	15.08	22.51	33	3.62	37	15
Mf_2	1.045	1.088	0.902	1	0.398	0.837	0.527	1.023	0.158	0.696	0.909	0.787	0.205	0.492	0.644	0.66	0.121	0.024	0.02	0.138	0.791	0.514	0.628	0.712	0.759	0.637	0.655	4.225	3.17	4.995	0.265	2.545	0.105	1.34	0.275	0.35	63.6	70.4	126	2.13	35.5	49.5
Mf_3	1.063	1.126	0.73	1.047	0.452	0.914	0.56	1.107	0.06	0.766	0.725	0.887	0.164	0.654	0.642	0.725	0.099	0.105	0.016	0.137	0.816	0.446	0.606	0.685	0.739	0.629	0.746	3.41	3.27	4.71	0.34	3.25	0.21	1.08	0.4	0.32	71.68	78.2	140	1.16	52	63
Mf_5	0.975	1.086	0.923	1.049	0.467	0.952	0.579	1.215	0.009	0.789	0.744	0.899	0.072	0.667	0.691	0.741	0.114	0.154	0.022	0.135	0.797	0.552	0.673	0.737	0.699	0.655	0.605	2.67	3.32	4.71	0.19	3.13	0.05	1.11	0.31	0.36	78.07	83.6	153	1.11	60	71
Mg_1	0.31	0.438	0.287	0.703	0.552	0.663	0.61	0.47	0.058	0.569	1.054	0.367	0.081	0.522	0.665	0.31	0.216	0.191	0.007	0.167	0.773	0.48	0.68	0.72	0.684	0.811	0.662	0.71	3.445	4.305	0.005	3.195	0	1.21	0.095	0	99.96	100.855	194	0	69	97
Mg_2	0.469	0.604	0.293	0.893	0.526	0.766	0.547	0.671	0.177	0.734	0.807	0.565	0.077	0.614	0.684	0.197	0.201	0.147	0.012	0.143	0.787	0.47	0.611	0.775	0.632	0.812	0.683	1.64	3.07	4.67	0	2.12	0	1.6	0.04	0	77.53	83.15	166	0.77	65	86
Mg_3	1.007	0.827	0.271	0.954	0.621	1.225	0.756	0.701	0.008	1.071	0.823	1.125	0.317	0.869	0.741	1.004	0.014	0.018	0.01	0.132	0.627	0.56	0.742	0.784	0.451	0.739	0.784	0.61	3.43	4.26	0	3.29	0	1.01	0.04	0	103.58	104.21	198	0	63	91
Mp_1	1.001	1.073	0.856	0.957	0.421	0.825	0.381	1.076	0.02	0.716	0.874	0.828	0.09	0.566	0.616	0.601	0.101	0.122	0.022	0.138	0.778	0.384	0.529	0.678	0.665	0.637	0.632	3.32	3.145	5.08	0.235	2.595	0.135	1.515	0.33	0.215	66.72	72.815	136	1.52	47.5	59.5
Mp_3	0.874	0.901	0.754	1.019	0.506	0.894	0.559	1.035	0.007	0.808	0.691	0.867	0.049	0.631	0.599	0.723	0.088	0.043	0.016	0.117	0.802	0.573	0.639	0.67	0.705	0.637	0.583	3.23	3.35	4.73	0.23	3.08	0.09	1.28	0.29	0.26	73.55	79.56	141	1.21	56	61
Mp_6	1.047	1.149	0.84	1.077	0.487	0.914	0.528	1.124	0.012	0.79	1.005	0.891	0.024	0.601	0.719	0.682	0.102	0.132	0.016	0.125	0.752	0.544	0.176	0.71	0.722	0.637	0.618	3	3.14	4.97	0.18	2.15	0	1.55	0.22	0.11	66.88	72.34	139	1.12	65	61
Mv_1	0.715	0.726	0.351	0.915	0.333	0.786	0.383	0.744	0.674	0.826	0.684	0.653	0.056	0.601	0.98	0.494	0.126	0.02	0.018	0.198	0.766	0.35	0.667	0.731	0.638	0.677	0.624	1.48	3.33	4.5	0.16	3.27	0	1.05	0.19	0.17	93.8	98.43	179	0	67	82
Mv_2	0.349	0.458	0.203	1.265	0.576	1.157	0.711	0.77	0.564	1.214	1.272	0.542	0.013	1.022	1.047	0.145	0.14	0.1	0.013	0.123	0.543	0.286	0.697	0.547	0.5	0.529	0.495	0.74	3.43	4.39	0.03	3.3	0	0.9	0.21	0.04	100.74	100.75	192	0	69	96
Mv_4	0.592	0.71	0.355	1.025	0.363	0.968	0.377	0.729	0.192	0.936	0.94	0.726	0.004	0.62	0.899	0.374	0.096	0.15	0.014	0.129	0.696	0.297	0.642	0.682	0.596	0.653	0.638	0.815	3.46	4.41	0.02	3.35	0.03	0.87	0.25	0.04	101.66	101.31	194	0	67	90
Ng_1	0.009	0.009	0.185	0.085	0.07	0.085	0.053	0.053	0.051	0.091	0.862	0.085	0.081	0.072	0.095	0.094	0.067	0.071	0.057	0.072	0.07	0.06	0.062	0.059	0.063	0.069	0.061	0.8	3.41	4.26	0	3.23	0	0.98	0.11	0.06	100.93	101.24	194	0	58	82
Ni_1	0.832	0.753	0.153	0.937	0.405	1.024	0.639	1.007	1.027	0.864	0.505	0.979	0.654	0.907	0.768	0.583	0.129	0.221	0.048	0.223	0.911	0.583	0.877	0.932	0.662	0.913	0.892	1.69	3.27	4.19	0.09	3.1	0	1.19	0.07	0	93.07	100.09	177	0	60	62
Ni_4	0.802	0.618	0.23	0.843	0.4	0.608	0.493	0.94	0.896	0.865	0.482	0.852	0.427	0.699	0.54	0.54	0.178	0.23	0.024	0.171	0.869	0.47	0.798	0.803	0.506	0.89	0.749	1.89	3.25	4.3	0.04	2.92	0.01	1.19	0.09	0.04	90.31	98.7	173	0	57	57
Pk_1	0.589	0.592	0.199	0.626	0.296	0.497	0.31	0.646	0.66	0.455	0.656	0.557	0.326	0.265	0.224	0.106	0.125	0.156	0.014	0.192	0.598	0.249	0.656	0.491	0.355	0.6	0.483	3.355	3.255	4.86	0.34	3.125	0.09	1.42	0.105	0.085	77.525	88.735	149.5	0.755	55	77
Pk_2	0.777	0.956	0.377	0.483	0.287	0.457	0.268	0.526	0.573	0.415	0.934	0.345	0.274	0.224	0.138	0.125	0.092	0.012	0.011	0.178	0.606	0.243	0.624	0.477	0.357	0.634	0.472	4.59	2.63	5.24	0.47	1.06	0	1.78	0.03	0	52.05	70.21	108		54	38
Pk_3	0.778	0.839	0.332	0.739	0.408	0.795	0.381	0.785	0.834	0.72	1.071	0.787	0.629	0.466	0.69	0.171	0.258	0.357	0.012	0.285	0.935	0.552	0.907	0.833	0.789	0.88	0.836	3.32	2.84	5.15	0.55	2.365	0	1.53	0.09	0	65.15	79.53	134	2.015	57	51
Pm_1	0.241	0.54	0.098	0.915	0.496	0.979	0.596	0.302	0.112	1.172	1.094	0.106	0.072	0.647	0.18	0.048	0.016	0.011	0.011	0.096	0.108	0.199	0.622	0.508	0.159	0.542	0.581	1.63	3.28	4.62	0.22	2.97	0.03	1.05	0.13	0	92.22	98.51	177	0	57	68
Pm_3	1.3	1.846	0.054	0.909	0.516	0.936	0.597	0.791	0.077	0.786	1.198	0.152	0.06	0.786	0.467	0.019	0.086	0.548	0.008	0.115	0.65	0.107	0.262	0.62	0.18	1.174	1.018	0.635	3.425	4.34	0	3.025	0.035	1.005	0.205	0	101.085	101.765	196	0	62	83.5
Rm_1	0.415	0.236	0.037	1.291	0.683	1.275	0.79	0.766	0.23	1.251	1.001	0.152	0.008	1.071	0.927	0.566	0.295	0.258	0.013	0.492	0.998	0.537	0.926	0.947	0.659	1.192	1.173	0.21	3.47	4.33	0	3.11	0	1.02	0.15	0	105.67	103.83	203	0	61	100
Rt_1	0.241	0.289	0.08	1.105	0.594	1.103	0.66	0.772	0.517	1.174	1.124	0.238	0.031	1.033	1.252	0.549	0.366	0.461	0.036	0.312	0.733	0.396	0.861	0.556	0.677	0.663	1.127	0.22	3.47	4.33	0.02	3.13	0	1.03	0.16	0	105.1	103.76	203	0	64	100
Sc_3	1.402	1.398	0.792	1.373	0.56	1.29	0.628	1.369	1.398	1.263	1.264	1.373	0.864	1.127	1.084	0.572	0.018	0.02	0.015	0.18	0.792	0.728	0.078	0.786	0.703	0.743	0.803	12.555	3.465	5.3	0.66	2.7	0	1.565	0	0.41	0.165	1.5	4	4.935	8	6.5
Sc_5	1.379	1.402	0.617	1.436	0.535	1.309	0.588	1.31	1.446	1.232	1.306	1.306	1.281	1.306	1.325	0.898	0.236	0.014	0.018	0.141	0.844	0.685	0.077	0.772	0.507	0.737	0.684	12.095	3.41	5.47	0.79	2.755	0	1.775	0	0.315	4.02	9.075	11	4.3	7.5	12.5
Sc_8	1.429	1.434	0.09	1.447	0.529	1.384	0.61	1.325	1.399	1.286	1.313	1.315	1.415	1.264	1.262	0.899	0.015	0.015	0.014	0.126	0.811	0.658	0.106	0.746	0.597	0.674	0.721	11.8	3.46	5.29	0.69	2.87	0	1.69	0	0.33	0.23	1.94	4	4.28	9	13
Sp_2	1.398	1.416	0.003	1.154	0.629	1.275	0.846	1.29	1.222	1.176	1.216	0.243	0.002	1.044	1.356	0.023	0.169	0.24	0.039	0.17	0.764	0.535	0.173	0.694	0.389	0.601	0.64	11.9	3.3	5.49	0.87	2.92	0	1.7	0	0.37	5.4	11.775	13	4.23	3	11
Td_2	1.277	1.308	1.221	1.325	0.692	1.282	0.744	1.339	1.427	1.216	1.232	1.331	1.028	1.226	1.067	0.561	0.016	0.015	0.013	0.162	0.746	0.775	0.845	0.799	0.768	0.797	0.736	9.69	3.33	5.19	0.38	2.81	0.01	1.99	0	0.62	24.44	34.16	48	4.06	26	31
Td_8	1.316	1.311	1.349	1.396	0.795	1.363	0.86	1.325	0.052	1.314	1.35	1.435	0.548	1.213	1.279	0.925	0.016	0.023	0.014	0.161	0.793	0.813	0.881	0.803	0.721	0.85	0.799	9.68	3.28	5.21	0.35	2.86	0.08	1.91	0.08	0.62	24.835	35.75	48.5	4.01	18	25
Td_9	1.375	1.477	1.533	1.325	0.814	1.377	0.856	1.432	1.503	1.28	1.261	0.386	0.076	1.081	1.223	1.098	0.016	0.015	0.015	0.1	0.872	0.8	0.78	0.799	0.669	0.721	0.742	9.875	3.305	5.115	0.31	2.645	0.09	2.055	0.03	0.73	22.985	33.055	45	4.205	6	35
Wa_3	1.333	1.349	0.724	1.073	0.57	1.16	0.667	1.143	1.08	1.034	0.962	0.981	0.745	0.784	0.921	0.371	0.241	0.302	0.038	0.454	1.01	0.767	0.865	0.922	0.901	0.84	0.852	4.51	2.99	5.01	0.21	2.17	0.15	1.85	0.14	0	57.89	74.875	117	0.56	39	41
Wa_4	1.162	1.238	0.725	0.882	0.666	1.117	0.687	1.056	1.029	0.915	0.944	0.965	0.689	0.718	0.864	0.344	0.208	0.22	0.02	0.327	1.001	0.741	0.865	0.876	0.898	0.861	0.846	4.79	2.95	5.02	0.37	1.94	0.31	1.86	0.12	0.08	60.35	77.16	120	1.35	36	40
Zb_1	1.398	1.442	0.684	1.403	0.609	1.455	0.731	1.432	1.4	1.396	1.387	1.398	1.068	1.276	1.146	0.525	0.008	0.01	0.013	0.198	0.506	0.584	0.867	0.856	0.538	0.846	0.847	5.94	4.43	5.04	0.42	2.44	0	2.22	0	0.64	56.42	1.96	107	5.35	30	35
