# Supplementary material for: Predictability of the community‐function landscape in wine yeast ecosystems
Source: Mol Syst Biol. 2023 Aug 7;19(9):e11613. doi: 10.15252/msb.202311613 (PMC10495813; doi:10.15252/msb.202311613)
Supplement: Supplementary file 11 — Source Data for Figure 2 [file MSB-19-e11613-s004.zip › Source data_figure2/Phylogenetic_signal (panel D).csv]

trait	lambda	lambda_p
E-CONT	0.726881884436068	6.10401806068089e-08
E-SGM	0.820112152474544	5.94547653937806e-12
E-FRU	0.783249303157883	1.12713590074747e-10
E-woVits	0.944051463349244	1.52842473783546e-11
E-NH4-HN	0.946644520929401	7.02519423742658e-15
E-NH4-LN	0.935122692211944	1.14192839158776e-12
E-AA-HN	0.90366588280117	6.8552933331818e-10
E-AA-LN	0.910842914351241	2.09547108322624e-09
E-M100	0.878902654594917	7.15765386728278e-09
E-M200	0.818132616150804	5.98624262038081e-06
E-pH3	0.916813370717704	3.19818702244947e-10
E-pH4	0.88706469884599	1.17313607452743e-05
E-Cu	0.562809475993313	3.56435915056517e-05
E-Et7	0.893753807231848	2.82170452856917e-09
E-30%GF	0.915317323549084	2.30171892355542e-12
E-32�	0.935856256283008	1.11833912310892e-12
E-15�	0.722796223170466	2.26414575376953e-08
E-MAL	0.177347703435123	0.530611157628551
E-CIT	0.550246834376046	1.03699596490282e-05
E-TAR	0.887753319771863	1.05268001786903e-19
E-GLU	0.923014304137145	6.18218498840985e-10
E-SER	0.715573620497568	3.62001708503191e-05
E-PRO	0.941453804652531	1.01732059363699e-08
E-LYS	0.92167550131079	2.81847513587363e-05
E-ARG	0.92629757532688	2.99487108855847e-10
E-THR	0.756159380800615	0.00152736385489782
E-GLUT	0.624932951620725	0.00135670480406527
E-NH4	0.856388919529289	1.75394975795345e-05
ETHANOL	0.995728623977598	1.84583903949279e-23
pH	0.899606870773092	0.0126614186389019
TA	0.99532844759628	7.97608694422845e-11
ACETIC ACID	0.909004306152504	1.16459612460619e-10
MALIC ACID	0.260005517765281	0.109704354018262
LACTIC ACID	0.996853684994752	2.12077477007337e-13
TARTARIC ACID	0.944476136557921	1.40476412152396e-09
CITRIC ACID	0.948591254318491	1.76946253353822e-11
SUCCINIC ACID	0.98882646424637	2.25984061561247e-13
GLUCOSE	0.985715911569845	1.13062911238249e-16
FRUCTOSE	0.991157865776268	1.83532013972395e-17
SUGARS	0.989542363746551	3.9069572666242e-19
GLICERINE	0.94682774281079	8.11983982568864e-11
AMMONIA	0.983634675631164	2.39701913368129e-13
PAN	0.96511173887655	1.74192042826092e-15
