# Supplementary material for: Predictability of the community‐function landscape in wine yeast ecosystems
Source: Mol Syst Biol. 2023 Aug 7;19(9):e11613. doi: 10.15252/msb.202311613 (PMC10495813; doi:10.15252/msb.202311613)
Supplement: Supplementary file 11 — Source Data for Figure 2 [file MSB-19-e11613-s004.zip › Source data_figure2/strain_info.csv]

Initials	Genus	Family	Order	Class	Subphylum	Division
Ap	Aureobasidium	Dothioraceae	Dothideales	Dothideomycetes	Pezizomycotina	Ascomycota
Ba	Brettanomyces	Pichiaceae	Saccharomycetales	Saccharomycetes	Saccharomycotina	Ascomycota
Bp	Brettanomyces	Pichiaceae	Saccharomycetales	Saccharomycetes	Saccharomycotina	Ascomycota
Bb	Brettanomyces	Pichiaceae	Saccharomycetales	Saccharomycetes	Saccharomycotina	Ascomycota
Ca	Cryptococcus	Cryptococcaceae	Tremellales	Tremellomycetes	Agaricomycotina	Basidiomycota
Cf	Cyberlindnera	Phaffomycetaceae	Saccharomycetales	Saccharomycetes	Saccharomycotina	Ascomycota
Co	Candida	Debaryomycetaceae	Saccharomycetales	Saccharomycetes	Saccharomycotina	Ascomycota
Ct	Candida	Debaryomycetaceae	Saccharomycetales	Saccharomycetes	Saccharomycotina	Ascomycota
Ho	Hanseniaspora	Saccharomycetaceae	Saccharomycetales	Saccharomycetes	Saccharomycotina	Ascomycota
Hu	Hanseniaspora	Saccharomycetaceae	Saccharomycetales	Saccharomycetes	Saccharomycotina	Ascomycota
Ku	Kazachstania	Saccharomycetaceae	Saccharomycetales	Saccharomycetes	Saccharomycotina	Ascomycota
Km	Kluyveromyces	Saccharomycetaceae	Saccharomycetales	Saccharomycetes	Saccharomycotina	Ascomycota
Le	Lodderomyces	Debaryomycetaceae	Saccharomycetales	Saccharomycetes	Saccharomycotina	Ascomycota
Lt	Lachancea	Saccharomycetaceae	Saccharomycetales	Saccharomycetes	Saccharomycotina	Ascomycota
Mf	Metchsnikowia	Metschnikowiaceae	Saccharomycetales	Saccharomycetes	Saccharomycotina	Ascomycota
Mg	Meyerozyma	Debaryomycetaceae	Saccharomycetales	Saccharomycetes	Saccharomycotina	Ascomycota
Mp	Metchsnikowia	Metschnikowiaceae	Saccharomycetales	Saccharomycetes	Saccharomycotina	Ascomycota
Mv	Metchsnikowia	Metschnikowiaceae	Saccharomycetales	Saccharomycetes	Saccharomycotina	Ascomycota
Ng	Naganishia	Filobasidiaceae	Filobasidiales	Tremellomycetes	Agaricomycotina	Basidiomycota
Ni	Nakazawaea	Debaryomycetaceae	Saccharomycetales	Saccharomycetes	Saccharomycotina	Ascomycota
Pk	Pichia	Pichiaceae	Saccharomycetales	Saccharomycetes	Saccharomycotina	Ascomycota
Pm	Pichia	Pichiaceae	Saccharomycetales	Saccharomycetes	Saccharomycotina	Ascomycota
Rm	Rhodotorula	Sporidiobolaceae	Sporidiobolales	Microbotryomycetes	Pucciniomycotina	Basidiomycota
Rt	Rhodotorula	Sporidiobolaceae	Sporidiobolales	Microbotryomycetes	Pucciniomycotina	Basidiomycota
Sb	Starmerella	Metschnikowiaceae	Saccharomycetales	Saccharomycetes	Saccharomycotina	Ascomycota
Sc	Saccharomyces	Saccharomycetaceae	Saccharomycetales	Saccharomycetes	Saccharomycotina	Ascomycota
Sp	Schizosaccharomyces	Schizosaccharomycetaceae	Schizosaccharomycetales	Schizosaccharomycetes	Taphrinomycotina	Ascomycota
Td	Torulaspora	Saccharomycetaceae	Saccharomycetales	Saccharomycetes	Saccharomycotina	Ascomycota
Wa	Wickerhamomyces	Phaffomycetaceae	Saccharomycetales	Saccharomycetes	Saccharomycotina	Ascomycota
Zb	Zygosaccharomyces	Saccharomycetaceae	Saccharomycetales	Saccharomycetes	Saccharomycotina	Ascomycota
