# Supplementary material for: Predictability of the community‐function landscape in wine yeast ecosystems
Source: Mol Syst Biol. 2023 Aug 7;19(9):e11613. doi: 10.15252/msb.202311613 (PMC10495813; doi:10.15252/msb.202311613)
Supplement: Supplementary file 11 — Source Data for Figure 2 [file MSB-19-e11613-s004.zip › Source data_figure2/Ultrametric_Tree_60.phy]

(Ap_1:2.78e-06,(Ap_2:2.78e-06,(Ap_6:2.78e-06,((((Ba_1:0.2091429702,((Pk_1:2.78e-06,Pk_2:2.78e-06)100:0.0276983143,(Pk_3:0.0259352612,(Pm_1:5.1187e-06,Pm_3:0.0042683986)100:0.0704885663)99:0.0414446911)100:0.1540577625)100:0.0796161736,((Sb_1:2.78e-06,Sb_2:2.78e-06)100:0.4760177896,(((Mp_1:0.0032037735,Mp_6:0.0028931686)72:0.0060879564,((Mp_3:0.0033809339,Mf_5:0.0256432421)82:0.0094239553,(Mf_2:0.0021781774,Mf_3:0.0275654407)72:0.0041650324)60:0.0055373288)47:0.0637275516,((Mv_2:0.0032862312,Mv_1:0.0007786838)98:0.0105503171,Mv_4:2.3387e-06)100:0.160196529)77:0.1174135075)100:0.4790964833)77:0.0656332433,((((Co_1:0.0318477009,((Ct_1:0.020618827,(Le_2:2.78e-06,Le_1:2.7826e-06)100:0.0214016643)100:0.0593925717,((Mg_3:2.78e-06,Mg_1:2.78e-06)97:0.0034976632,Mg_2:0.0024370954)92:0.0538325702)88:0.0273291029)88:0.0347351809,(Ni_1:0.0018297887,Ni_4:2.6305e-06)100:0.0519850426)80:0.014866395,(Cf_1:0.0938364451,(Wa_3:2.78e-06,Wa_4:2.78e-06)48:0.032602668)100:0.0479572951)83:0.0607394393,(((((((Hu_2:2.78e-06,(Hu_8:5.56e-06,Hu_6:2.78e-06)19:5.56e-06)47:0.009716173,(Hop_2:0.0039137667,Hop_3:0.063455661)100:0.0117817492)100:0.0922768661,((Hos_4:2.78e-06,Hos_2:2.78e-06)62:2.78e-06,Hos_1:2.78e-06)100:0.0458290152)100:0.049963394,((Ku_1:0.0286536444,(Sc_5:0.0039783319,(Sc_3:0,Sc_8:0):2.78e-06)100:0.0184780733)100:0.0221866373,((Td_9:0.0019635957,Td_8:5.2542e-06)33:5.56e-06,Td_2:2.78e-06)29:0.0093435353)96:0.0118292973)86:0.0118745191,Zb_1:0.0436673142)67:0.0112239495,(Km_2:0.0175798805,Km_1:0.0085268399)100:0.0418222253)69:0.0114770799,(Lt_2:1.6693e-05,Lt_4:2.78e-06)33:0.0459426317)95:0.0278467357)63:0.0223870491)99:0.0821485792,((((Ca_1:0.0018720921,(Ca_3:0,Ca_6:0):8.34e-06)100:0.1143526655,Ng_1:0.0757239144)83:0.0273493133,(Rt_1:0.0312219348,Rm_1:0.0226335978)100:0.1446178056)100:0.1952124192,Sp_2:0.2455912483)88:0.0809421748)100:0.15704188)100:0.0057282795)38:2.78e-06);
