# Supplementary material for: Predictability of the community‐function landscape in wine yeast ecosystems
Source: Mol Syst Biol. 2023 Aug 7;19(9):e11613. doi: 10.15252/msb.202311613 (PMC10495813; doi:10.15252/msb.202311613)
Supplement: Supplementary file 12 — Source Data for Figure 3 [file MSB-19-e11613-s003.zip]

Archive with 5 entries (4 files):
- Source data_figure3/
- Source data_figure3/communities_sugars (panel C).csv
- Source data_figure3/df_sugars (panel D).csv
- Source data_figure3/functional_effects_final (panel B).csv
- Source data_figure3/prediction accuracy (panel E).csv
