# Supplementary material for: Predictability of the community‐function landscape in wine yeast ecosystems
Source: Mol Syst Biol. 2023 Aug 7;19(9):e11613. doi: 10.15252/msb.202311613 (PMC10495813; doi:10.15252/msb.202311613)
Supplement: Supplementary file 12 — Source Data for Figure 3 [file MSB-19-e11613-s003.zip › Source data_figure3/communities_sugars (panel C).csv]

communities	Sc	order_interaction (with Sc)	replicates	fraction_sugars_consumed
Sc5	wSc	0	1	0.962595174708819
Sc5	wSc	0	2	0.956317021276596
Sc5	wSc	0	3	0.955891489361702
Sc8	wSc	0	1	0.961347254575707
Sc8	wSc	0	2	0.955593617021277
Sc8	wSc	0	3	0.955465957446808
Zb;Sp;Ap;Pk;,woSc,4,1,0.309766555740433
Zb;Sp;Ap;Pk;,woSc,4,2,0.451508510638298
Zb;Sp;Ap;Pk;,woSc,4,3,0.458402127659574
Zb;Sp;Ap;Pk;Ap;,woSc,5,1,0.407769883527454
Zb;Sp;Ap;Pk;Ap;,woSc,5,2,0.456444680851064
Zb;Sp;Ap;Pk;Ap;,woSc,5,3,0.52538085106383
Zb;Sp;Ap;Pk;Ap;Sc5,wSc,5,1,0.452112645590682
Zb;Sp;Ap;Pk;Ap;Sc5,wSc,5,2,0.482402127659574
Zb;Sp;Ap;Pk;Ap;Sc5,wSc,5,3,0.395040425531915
Zb;Sp;Ap;Pk;Ap;Sc8,wSc,5,1,0.875698336106489
Zb;Sp;Ap;Pk;Ap;Sc8,wSc,5,2,0.885763829787234
Zb;Sp;Ap;Pk;Ap;Sc8,wSc,5,3,0.866444680851064
Zb;Sp;Ap;Pk;Hop;,woSc,5,1,0.957395507487521
Zb;Sp;Ap;Pk;Hop;,woSc,5,2,0.748487234042553
Zb;Sp;Ap;Pk;Hop;,woSc,5,3,0.775593617021277
Zb;Sp;Ap;Pk;Hop;Sc5,wSc,5,1,0.962470382695507
Zb;Sp;Ap;Pk;Hop;Sc5,wSc,5,2,0.955168085106383
Zb;Sp;Ap;Pk;Hop;Sc5,wSc,5,3,0.954785106382979
Zb;Sp;Ap;Pk;Hop;Sc8,wSc,5,1,0.960806489184692
Zb;Sp;Ap;Pk;Hop;Sc8,wSc,5,2,0.95538085106383
Zb;Sp;Ap;Pk;Hop;Sc8,wSc,5,3,0.955636170212766
Zb;Sp;Ap;Pk;Ku;,woSc,5,1,0.477611813643927
Zb;Sp;Ap;Pk;Ku;,woSc,5,2,0.412061702127659
Zb;Sp;Ap;Pk;Ku;,woSc,5,3,0.535508510638298
Zb;Sp;Ap;Pk;Ku;Sc5,wSc,5,1,0.364966222961731
Zb;Sp;Ap;Pk;Ku;Sc5,wSc,5,2,0.385806382978723
Zb;Sp;Ap;Pk;Ku;Sc5,wSc,5,3,0.292955319148936
Zb;Sp;Ap;Pk;Ku;Sc8,wSc,5,1,0.848909650582363
Zb;Sp;Ap;Pk;Ku;Sc8,wSc,5,2,0.832997872340426
Zb;Sp;Ap;Pk;Ku;Sc8,wSc,5,3,0.851168085106383
Zb;Sp;Ap;Pk;Lt;,woSc,5,1,0.75203
Zb;Sp;Ap;Pk;Lt;,woSc,5,2,0.812955319148936
Zb;Sp;Ap;Pk;Lt;,woSc,5,3,0.690827659574468
Zb;Sp;Ap;Pk;Lt;Sc5,wSc,5,1,0.961388851913478
Zb;Sp;Ap;Pk;Lt;Sc5,wSc,5,2,0.955040425531915
Zb;Sp;Ap;Pk;Lt;Sc5,wSc,5,3,0.954189361702128
Zb;Sp;Ap;Pk;Lt;Sc8,wSc,5,1,0.960931281198003
Zb;Sp;Ap;Pk;Lt;Sc8,wSc,5,2,0.956189361702128
Zb;Sp;Ap;Pk;Lt;Sc8,wSc,5,3,0.951295744680851
Zb;Sp;Ap;Pk;Mp;,woSc,5,1,0.366588519134775
Zb;Sp;Ap;Pk;Mp;,woSc,5,2,0.442997872340425
Zb;Sp;Ap;Pk;Mp;,woSc,5,3,0.451636170212766
Zb;Sp;Ap;Pk;Mp;Sc5,wSc,5,1,0.953194176372712
Zb;Sp;Ap;Pk;Mp;Sc5,wSc,5,2,0.953082978723404
Zb;Sp;Ap;Pk;Mp;Sc5,wSc,5,3,0.9546
Zb;Sp;Ap;Pk;Mp;Sc8,wSc,5,1,0.786846422628952
Zb;Sp;Ap;Pk;Mp;Sc8,wSc,5,2,0.802997872340426
Zb;Sp;Ap;Pk;Mp;Sc8,wSc,5,3,0.793465957446809
Zb;Sp;Ap;Pk;Pk;,woSc,5,1,0.295540266222962
Zb;Sp;Ap;Pk;Pk;,woSc,5,2,0.348955319148936
Zb;Sp;Ap;Pk;Pk;,woSc,5,3,0.421891489361702
Zb;Sp;Ap;Pk;Pk;Sc5,wSc,5,1,0.956979534109817
Zb;Sp;Ap;Pk;Pk;Sc5,wSc,5,2,0.95687675
Zb;Sp;Ap;Pk;Pk;Sc5,wSc,5,3,0.954997872340426
Zb;Sp;Ap;Pk;Pk;Sc8,wSc,5,1,0.795914642262895
Zb;Sp;Ap;Pk;Pk;Sc8,wSc,5,2,0.835551063829787
Zb;Sp;Ap;Pk;Pk;Sc8,wSc,5,3,0.798827659574468
Zb;Sp;Ap;Pk;Sc5,wSc,4,1,0.962345590682196
Zb;Sp;Ap;Pk;Sc5,wSc,4,2,0.955636170212766
Zb;Sp;Ap;Pk;Sc5,wSc,4,3,0.955423404255319
Zb;Sp;Ap;Pk;Sc8,wSc,4,1,0.954525291181364
Zb;Sp;Ap;Pk;Sc8,wSc,4,2,0.955508510638298
Zb;Sp;Ap;Pk;Sc8,wSc,4,3,0.954572340425532
Zb;Sp;Ap;Pk;Sp;,woSc,5,1,0.655232445923461
Zb;Sp;Ap;Pk;Sp;,woSc,5,2,0.631210638297872
Zb;Sp;Ap;Pk;Sp;,woSc,5,3,0.711508510638298
Zb;Sp;Ap;Pk;Sp;Sc5,wSc,5,1,0.961513643926789
Zb;Sp;Ap;Pk;Sp;Sc5,wSc,5,2,0.954870212765957
Zb;Sp;Ap;Pk;Sp;Sc5,wSc,5,3,0.949976595744681
Zb;Sp;Ap;Pk;Sp;Sc8,wSc,5,1,0.95627237936772
Zb;Sp;Ap;Pk;Sp;Sc8,wSc,5,2,0.954146808510638
Zb;Sp;Ap;Pk;Sp;Sc8,wSc,5,3,0.955806382978723
Zb;Sp;Ap;Pk;Td;,woSc,5,1,0.591838103161398
Zb;Sp;Ap;Pk;Td;,woSc,5,2,0.582444680851064
Zb;Sp;Ap;Pk;Td;,woSc,5,3,0.633125531914894
Zb;Sp;Ap;Pk;Td;Sc5,wSc,5,1,0.962012811980033
Zb;Sp;Ap;Pk;Td;Sc5,wSc,5,2,0.954657446808511
Zb;Sp;Ap;Pk;Td;Sc5,wSc,5,3,0.953423404255319
Zb;Sp;Ap;Pk;Td;Sc8,wSc,5,1,0.869541930116473
Zb;Sp;Ap;Pk;Td;Sc8,wSc,5,2,0.873636170212766
Zb;Sp;Ap;Pk;Td;Sc8,wSc,5,3,0.876487234042553
Zb;Sp;Ap;Pk;Wa;,woSc,5,1,0.447786522462562
Zb;Sp;Ap;Pk;Wa;,woSc,5,2,0.446912765957447
Zb;Sp;Ap;Pk;Wa;,woSc,5,3,0.535423404255319
Zb;Sp;Ap;Pk;Wa;Sc5,wSc,5,1,0.961596838602329
Zb;Sp;Ap;Pk;Wa;Sc5,wSc,5,2,0.954870212765957
Zb;Sp;Ap;Pk;Wa;Sc5,wSc,5,3,0.957040425531915
Zb;Sp;Ap;Pk;Wa;Sc8,wSc,5,1,0.947620133111481
Zb;Sp;Ap;Pk;Wa;Sc8,wSc,5,2,0.950572340425532
Zb;Sp;Ap;Pk;Wa;Sc8,wSc,5,3,0.955763829787234
Zb;Sp;Ap;Pk;Zb;,woSc,5,1,0.40951697171381
Zb;Sp;Ap;Pk;Zb;,woSc,5,2,0.4967
Zb;Sp;Ap;Pk;Zb;,woSc,5,3,0.5887
Zb;Sp;Ap;Pk;Zb;Sc5,wSc,5,1,0.961305657237937
Zb;Sp;Ap;Pk;Zb;Sc5,wSc,5,2,0.954742553191489
Zb;Sp;Ap;Pk;Zb;Sc5,wSc,5,3,0.955295744680851
Zb;Sp;Ap;Pk;Zb;Sc8,wSc,5,1,0.961139267886855
Zb;Sp;Ap;Pk;Zb;Sc8,wSc,5,2,0.955636170212766
Zb;Sp;Ap;Pk;Zb;Sc8,wSc,5,3,0.955891489361702
Lt;Wa;Sp;Ap;,woSc,4,1,0.963759900166389
Lt;Wa;Sp;Ap;,woSc,4,2,0.9567
Lt;Wa;Sp;Ap;,woSc,4,3,0.955082978723404
Lt;Wa;Sp;Ap;Ap;,woSc,5,1,0.958518635607321
Lt;Wa;Sp;Ap;Ap;,woSc,5,2,0.943465957446809
Lt;Wa;Sp;Ap;Ap;,woSc,5,3,0.936827659574468
Lt;Wa;Sp;Ap;Ap;Sc5,wSc,5,1,0.962428785357737
Lt;Wa;Sp;Ap;Ap;Sc5,wSc,5,2,0.95733829787234
Lt;Wa;Sp;Ap;Ap;Sc5,wSc,5,3,0.939848936170213
Lt;Wa;Sp;Ap;Ap;Sc8,wSc,5,1,0.959641763727122
Lt;Wa;Sp;Ap;Ap;Sc8,wSc,5,2,0.952317021276596
Lt;Wa;Sp;Ap;Ap;Sc8,wSc,5,3,0.955508510638298
Lt;Wa;Sp;Ap;Hop;,woSc,5,1,0.882977870216306
Lt;Wa;Sp;Ap;Hop;,woSc,5,2,0.820317021276596
Lt;Wa;Sp;Ap;Hop;,woSc,5,3,0.833848936170213
Lt;Wa;Sp;Ap;Hop;Sc5,wSc,5,1,0.96271996672213
Lt;Wa;Sp;Ap;Hop;Sc5,wSc,5,2,0.955551063829787
Lt;Wa;Sp;Ap;Hop;Sc5,wSc,5,3,0.956614893617021
Lt;Wa;Sp;Ap;Hop;Sc8,wSc,5,1,0.962179201331115
Lt;Wa;Sp;Ap;Hop;Sc8,wSc,5,2,0.955423404255319
Lt;Wa;Sp;Ap;Hop;Sc8,wSc,5,3,0.95606170212766
Lt;Wa;Sp;Ap;Ku;,woSc,5,1,0.953110981697171
Lt;Wa;Sp;Ap;Ku;,woSc,5,2,0.921551063829787
Lt;Wa;Sp;Ap;Ku;,woSc,5,3,0.925806382978723
Lt;Wa;Sp;Ap;Ku;Sc5,wSc,5,1,0.961929617304493
Lt;Wa;Sp;Ap;Ku;Sc5,wSc,5,2,0.956359574468085
Lt;Wa;Sp;Ap;Ku;Sc5,wSc,5,3,0.943806382978723
Lt;Wa;Sp;Ap;Ku;Sc8,wSc,5,1,0.95298618968386
Lt;Wa;Sp;Ap;Ku;Sc8,wSc,5,2,0.942359574468085
Lt;Wa;Sp;Ap;Ku;Sc8,wSc,5,3,0.953848936170213
Lt;Wa;Sp;Ap;Lt;,woSc,5,1,0.961180865224626
Lt;Wa;Sp;Ap;Lt;,woSc,5,2,0.956274468085106
Lt;Wa;Sp;Ap;Lt;,woSc,5,3,0.955721276595745
Lt;Wa;Sp;Ap;Lt;Sc5,wSc,5,1,0.960348918469218
Lt;Wa;Sp;Ap;Lt;Sc5,wSc,5,2,0.956317021276596
Lt;Wa;Sp;Ap;Lt;Sc5,wSc,5,3,0.957295744680851
Lt;Wa;Sp;Ap;Lt;Sc8,wSc,5,1,0.96059850249584
Lt;Wa;Sp;Ap;Lt;Sc8,wSc,5,2,0.957465957446809
Lt;Wa;Sp;Ap;Lt;Sc8,wSc,5,3,0.955976595744681
Lt;Wa;Sp;Ap;Mp;,woSc,5,1,0.85618918469218
Lt;Wa;Sp;Ap;Mp;,woSc,5,2,0.869848936170213
Lt;Wa;Sp;Ap;Mp;,woSc,5,3,0.865295744680851
Lt;Wa;Sp;Ap;Mp;Sc5,wSc,5,1,0.962387188019967
Lt;Wa;Sp;Ap;Mp;Sc5,wSc,5,2,0.957210638297872
Lt;Wa;Sp;Ap;Mp;Sc5,wSc,5,3,0.935678723404255
Lt;Wa;Sp;Ap;Mp;Sc8,wSc,5,1,0.933560232945092
Lt;Wa;Sp;Ap;Mp;Sc8,wSc,5,2,0.926955319148936
Lt;Wa;Sp;Ap;Mp;Sc8,wSc,5,3,0.942402127659575
Lt;Wa;Sp;Ap;Pk;,woSc,5,1,0.892462063227953
Lt;Wa;Sp;Ap;Pk;,woSc,5,2,0.895721276595745
Lt;Wa;Sp;Ap;Pk;,woSc,5,3,0.938359574468085
Lt;Wa;Sp;Ap;Pk;Sc5,wSc,5,1,0.962012811980033
Lt;Wa;Sp;Ap;Pk;Sc5,wSc,5,2,0.957082978723404
Lt;Wa;Sp;Ap;Pk;Sc5,wSc,5,3,0.93201914893617
Lt;Wa;Sp;Ap;Pk;Sc8,wSc,5,1,0.94321081530782
Lt;Wa;Sp;Ap;Pk;Sc8,wSc,5,2,0.933806382978723
Lt;Wa;Sp;Ap;Pk;Sc8,wSc,5,3,0.93333829787234
Lt;Wa;Sp;Ap;Sc5,wSc,4,1,0.962844758735441
Lt;Wa;Sp;Ap;Sc5,wSc,4,2,0.957210638297872
Lt;Wa;Sp;Ap;Sc5,wSc,4,3,0.929508510638298
Lt;Wa;Sp;Ap;Sc8,wSc,4,1,0.963510316139767
Lt;Wa;Sp;Ap;Sc8,wSc,4,2,0.95533829787234
Lt;Wa;Sp;Ap;Sc8,wSc,4,3,0.955508510638298
Lt;Wa;Sp;Ap;Sp;,woSc,5,1,0.963135940099834
Lt;Wa;Sp;Ap;Sp;,woSc,5,2,0.955721276595745
Lt;Wa;Sp;Ap;Sp;,woSc,5,3,0.952657446808511
Lt;Wa;Sp;Ap;Sp;Sc5,wSc,5,1,0.962511980033278
Lt;Wa;Sp;Ap;Sp;Sc5,wSc,5,2,0.956955319148936
Lt;Wa;Sp;Ap;Sp;Sc5,wSc,5,3,0.946785106382979
Lt;Wa;Sp;Ap;Sp;Sc8,wSc,5,1,0.962137603993344
Lt;Wa;Sp;Ap;Sp;Sc8,wSc,5,2,0.958359574468085
Lt;Wa;Sp;Ap;Sp;Sc8,wSc,5,3,0.956274468085106
Lt;Wa;Sp;Ap;Td;,woSc,5,1,0.883477038269551
Lt;Wa;Sp;Ap;Td;,woSc,5,2,0.888146808510638
Lt;Wa;Sp;Ap;Td;,woSc,5,3,0.906870212765957
Lt;Wa;Sp;Ap;Td;Sc5,wSc,5,1,0.9627615640599
Lt;Wa;Sp;Ap;Td;Sc5,wSc,5,2,0.957040425531915
Lt;Wa;Sp;Ap;Td;Sc5,wSc,5,3,0.933423404255319
Lt;Wa;Sp;Ap;Td;Sc8,wSc,5,1,0.91604775374376
Lt;Wa;Sp;Ap;Td;Sc8,wSc,5,2,0.91201914893617
Lt;Wa;Sp;Ap;Td;Sc8,wSc,5,3,0.923465957446809
Lt;Wa;Sp;Ap;Wa;,woSc,5,1,0.962886356073211
Lt;Wa;Sp;Ap;Wa;,woSc,5,2,0.950529787234042
Lt;Wa;Sp;Ap;Wa;,woSc,5,3,0.943253191489362
Lt;Wa;Sp;Ap;Wa;Sc5,wSc,5,1,0.962262396006656
Lt;Wa;Sp;Ap;Wa;Sc5,wSc,5,2,0.956785106382979
Lt;Wa;Sp;Ap;Wa;Sc5,wSc,5,3,0.9547
Lt;Wa;Sp;Ap;Wa;Sc8,wSc,5,1,0.962220798668885
Lt;Wa;Sp;Ap;Wa;Sc8,wSc,5,2,0.958827659574468
Lt;Wa;Sp;Ap;Wa;Sc8,wSc,5,3,0.9567
Lt;Wa;Sp;Ap;Zb;,woSc,5,1,0.963052745424293
Lt;Wa;Sp;Ap;Zb;,woSc,5,2,0.956402127659574
Lt;Wa;Sp;Ap;Zb;,woSc,5,3,0.955678723404255
Lt;Wa;Sp;Ap;Zb;Sc5,wSc,5,1,0.962179201331115
Lt;Wa;Sp;Ap;Zb;Sc5,wSc,5,2,0.956146808510638
Lt;Wa;Sp;Ap;Zb;Sc5,wSc,5,3,0.956231914893617
Lt;Wa;Sp;Ap;Zb;Sc8,wSc,5,1,0.961430449251248
Lt;Wa;Sp;Ap;Zb;Sc8,wSc,5,2,0.957678723404255
Lt;Wa;Sp;Ap;Zb;Sc8,wSc,5,3,0.956529787234043
Sc5	wSc	0	1	0.962345590682196
Sc5	wSc	0	2	0.956487234042553
Sc5	wSc	0	3	0.928572340425532
Sc8	wSc	0	1	0.963260732113145
Sc8	wSc	0	2	0.95538085106383
Sc8	wSc	0	3	0.955763829787234
Lt;Hop;Zb;Td;,woSc,4,1,0.898452079866888
Lt;Hop;Zb;Td;,woSc,4,2,0.929891489361702
Lt;Hop;Zb;Td;,woSc,4,3,0.942487234042553
Lt;Hop;Zb;Td;Ap;,woSc,5,1,0.847120965058236
Lt;Hop;Zb;Td;Ap;,woSc,5,2,0.829848936170213
Lt;Hop;Zb;Td;Ap;,woSc,5,3,0.844785106382979
Lt;Hop;Zb;Td;Ap;Sc5,wSc,5,1,0.963718302828619
Lt;Hop;Zb;Td;Ap;Sc5,wSc,5,2,0.945465957446808
Lt;Hop;Zb;Td;Ap;Sc5,wSc,5,3,0.918146808510638
Lt;Hop;Zb;Td;Ap;Sc8,wSc,5,1,0.895873044925125
Lt;Hop;Zb;Td;Ap;Sc8,wSc,5,2,0.867040425531915
Lt;Hop;Zb;Td;Ap;Sc8,wSc,5,3,0.866529787234043
Lt;Hop;Zb;Td;Hop;,woSc,5,1,0.963343926788686
Lt;Hop;Zb;Td;Hop;,woSc,5,2,0.9567
Lt;Hop;Zb;Td;Hop;,woSc,5,3,0.955040425531915
Lt;Hop;Zb;Td;Hop;Sc5,wSc,5,1,0.963011148086522
Lt;Hop;Zb;Td;Hop;Sc5,wSc,5,2,0.956870212765957
Lt;Hop;Zb;Td;Hop;Sc5,wSc,5,3,0.930444680851064
Lt;Hop;Zb;Td;Hop;Sc8,wSc,5,1,0.962553577371048
Lt;Hop;Zb;Td;Hop;Sc8,wSc,5,2,0.956274468085106
Lt;Hop;Zb;Td;Hop;Sc8,wSc,5,3,0.95601914893617
Lt;Hop;Zb;Td;Ku;,woSc,5,1,0.864675041597338
Lt;Hop;Zb;Td;Ku;,woSc,5,2,0.852444680851064
Lt;Hop;Zb;Td;Ku;,woSc,5,3,0.852955319148936
Lt;Hop;Zb;Td;Ku;Sc5,wSc,5,1,0.962428785357737
Lt;Hop;Zb;Td;Ku;Sc5,wSc,5,2,0.948912765957447
Lt;Hop;Zb;Td;Ku;Sc5,wSc,5,3,0.920359574468085
Lt;Hop;Zb;Td;Ku;Sc8,wSc,5,1,0.927528618968386
Lt;Hop;Zb;Td;Ku;Sc8,wSc,5,2,0.902870212765957
Lt;Hop;Zb;Td;Ku;Sc8,wSc,5,3,0.906274468085106
Lt;Hop;Zb;Td;Lt;,woSc,5,1,0.961222462562396
Lt;Hop;Zb;Td;Lt;,woSc,5,2,0.956614893617021
Lt;Hop;Zb;Td;Lt;,woSc,5,3,0.954955319148936
Lt;Hop;Zb;Td;Lt;Sc5,wSc,5,1,0.961804825291181
Lt;Hop;Zb;Td;Lt;Sc5,wSc,5,2,0.957465957446809
Lt;Hop;Zb;Td;Lt;Sc5,wSc,5,3,0.928742553191489
Lt;Hop;Zb;Td;Lt;Sc8,wSc,5,1,0.963177537437604
Lt;Hop;Zb;Td;Lt;Sc8,wSc,5,2,0.957210638297872
Lt;Hop;Zb;Td;Lt;Sc8,wSc,5,3,0.9567
Lt;Hop;Zb;Td;Mp;,woSc,5,1,0.701447088186356
Lt;Hop;Zb;Td;Mp;,woSc,5,2,0.719763829787234
Lt;Hop;Zb;Td;Mp;,woSc,5,3,0.705636170212766
Lt;Hop;Zb;Td;Mp;Sc5,wSc,5,1,0.952653410981697
Lt;Hop;Zb;Td;Mp;Sc5,wSc,5,2,0.890614893617021
Lt;Hop;Zb;Td;Mp;Sc5,wSc,5,3,0.913253191489362
Lt;Hop;Zb;Td;Mp;Sc8,wSc,5,1,0.832769883527454
Lt;Hop;Zb;Td;Mp;Sc8,wSc,5,2,0.780529787234043
Lt;Hop;Zb;Td;Mp;Sc8,wSc,5,3,0.792487234042553
Lt;Hop;Zb;Td;Pk;,woSc,5,1,0.794417138103162
Lt;Hop;Zb;Td;Pk;,woSc,5,2,0.834104255319149
Lt;Hop;Zb;Td;Pk;,woSc,5,3,0.856402127659574
Lt;Hop;Zb;Td;Pk;Sc5,wSc,5,1,0.963926289517471
Lt;Hop;Zb;Td;Pk;Sc5,wSc,5,2,0.935465957446808
Lt;Hop;Zb;Td;Pk;Sc5,wSc,5,3,0.913168085106383
Lt;Hop;Zb;Td;Pk;Sc8,wSc,5,1,0.850365557404326
Lt;Hop;Zb;Td;Pk;Sc8,wSc,5,2,0.852657446808511
Lt;Hop;Zb;Td;Pk;Sc8,wSc,5,3,0.860146808510638
Lt;Hop;Zb;Td;Sc5,wSc,4,1,0.96380149750416
Lt;Hop;Zb;Td;Sc5,wSc,4,2,0.934231914893617
Lt;Hop;Zb;Td;Sc5,wSc,4,3,0.91138085106383
Lt;Hop;Zb;Td;Sc8,wSc,4,1,0.924533610648918
Lt;Hop;Zb;Td;Sc8,wSc,4,2,0.924317021276596
Lt;Hop;Zb;Td;Sc8,wSc,4,3,0.936487234042553
Lt;Hop;Zb;Td;Sp;,woSc,5,1,0.955523627287854
Lt;Hop;Zb;Td;Sp;,woSc,5,2,0.928104255319149
Lt;Hop;Zb;Td;Sp;,woSc,5,3,0.911976595744681
Lt;Hop;Zb;Td;Sp;Sc5,wSc,5,1,0.962387188019967
Lt;Hop;Zb;Td;Sp;Sc5,wSc,5,2,0.954785106382979
Lt;Hop;Zb;Td;Sp;Sc5,wSc,5,3,0.923678723404255
Lt;Hop;Zb;Td;Sp;Sc8,wSc,5,1,0.957437104825291
Lt;Hop;Zb;Td;Sp;Sc8,wSc,5,2,0.934402127659574
Lt;Hop;Zb;Td;Sp;Sc8,wSc,5,3,0.948317021276596
Lt;Hop;Zb;Td;Td;,woSc,5,1,0.844333943427621
Lt;Hop;Zb;Td;Td;,woSc,5,2,0.839763829787234
Lt;Hop;Zb;Td;Td;,woSc,5,3,0.8647
Lt;Hop;Zb;Td;Td;Sc5,wSc,5,1,0.964134276206323
Lt;Hop;Zb;Td;Td;Sc5,wSc,5,2,0.937295744680851
Lt;Hop;Zb;Td;Td;Sc5,wSc,5,3,0.912231914893617
Lt;Hop;Zb;Td;Td;Sc8,wSc,5,1,0.874907986688852
Lt;Hop;Zb;Td;Td;Sc8,wSc,5,2,0.850955319148936
Lt;Hop;Zb;Td;Td;Sc8,wSc,5,3,0.848742553191489
Lt;Hop;Zb;Td;Wa;,woSc,5,1,0.811347254575707
Lt;Hop;Zb;Td;Wa;,woSc,5,2,0.764317021276596
Lt;Hop;Zb;Td;Wa;,woSc,5,3,0.761934042553192
Lt;Hop;Zb;Td;Wa;Sc5,wSc,5,1,0.96059850249584
Lt;Hop;Zb;Td;Wa;Sc5,wSc,5,2,0.943806382978723
Lt;Hop;Zb;Td;Wa;Sc5,wSc,5,3,0.923678723404255
Lt;Hop;Zb;Td;Wa;Sc8,wSc,5,1,0.906896339434276
Lt;Hop;Zb;Td;Wa;Sc8,wSc,5,2,0.877636170212766
Lt;Hop;Zb;Td;Wa;Sc8,wSc,5,3,0.913636170212766
Lt;Hop;Zb;Td;Zb;,woSc,5,1,0.964383860232945
Lt;Hop;Zb;Td;Zb;,woSc,5,2,0.955040425531915
Lt;Hop;Zb;Td;Zb;,woSc,5,3,0.934742553191489
Lt;Hop;Zb;Td;Zb;Sc5,wSc,5,1,0.962428785357737
Lt;Hop;Zb;Td;Zb;Sc5,wSc,5,2,0.957508510638298
Lt;Hop;Zb;Td;Zb;Sc5,wSc,5,3,0.928657446808511
Lt;Hop;Zb;Td;Zb;Sc8,wSc,5,1,0.963427121464226
Lt;Hop;Zb;Td;Zb;Sc8,wSc,5,2,0.956742553191489
Lt;Hop;Zb;Td;Zb;Sc8,wSc,5,3,0.956402127659574
Sc5	wSc	0	1	0.962886356073211
Sc5	wSc	0	2	0.932231914893617
Sc5	wSc	0	3	0.911168085106383
Sc8	wSc	0	1	0.95078153078203
Sc8	wSc	0	2	0.944189361702128
Sc8	wSc	0	3	0.956657446808511
Sc5	wSc	0	1	0.955440432612313
Sc5	wSc	0	2	0.919806382978723
Sc5	wSc	0	3	0.898742553191489
Sc8	wSc	0	1	0.936846422628952
Sc8	wSc	0	2	0.935848936170213
Sc8	wSc	0	3	0.957168085106383
Zb;Sp;Ap;Mp;,woSc,4,1,0.476946256239601
Zb;Sp;Ap;Mp;,woSc,4,2,0.552146808510638
Zb;Sp;Ap;Mp;,woSc,4,3,0.578402127659574
Zb;Sp;Ap;Mp;Ap;,woSc,5,1,0.517919633943428
Zb;Sp;Ap;Mp;Ap;,woSc,5,2,0.526487234042553
Zb;Sp;Ap;Mp;Ap;,woSc,5,3,0.575848936170213
Zb;Sp;Ap;Mp;Ap;Sc5,wSc,5,1,0.957187520798669
Zb;Sp;Ap;Mp;Ap;Sc5,wSc,5,2,0.9067
Zb;Sp;Ap;Mp;Ap;Sc5,wSc,5,3,0.902955319148936
Zb;Sp;Ap;Mp;Ap;Sc8,wSc,5,1,0.899367221297837
Zb;Sp;Ap;Mp;Ap;Sc8,wSc,5,2,0.888870212765957
Zb;Sp;Ap;Mp;Ap;Sc8,wSc,5,3,0.909721276595745
Zb;Sp;Ap;Mp;Hop;,woSc,5,1,0.467628452579035
Zb;Sp;Ap;Mp;Hop;,woSc,5,2,0.515210638297872
Zb;Sp;Ap;Mp;Hop;,woSc,5,3,0.58733829787234
Zb;Sp;Ap;Mp;Hop;Sc5,wSc,5,1,0.922287354409318
Zb;Sp;Ap;Mp;Hop;Sc5,wSc,5,2,0.889125531914894
Zb;Sp;Ap;Mp;Hop;Sc5,wSc,5,3,0.885253191489362
Zb;Sp;Ap;Mp;Hop;Sc8,wSc,5,1,0.946372212978369
Zb;Sp;Ap;Mp;Hop;Sc8,wSc,5,2,0.938317021276596
Zb;Sp;Ap;Mp;Hop;Sc8,wSc,5,3,0.954657446808511
Zb;Sp;Ap;Mp;Ku;,woSc,5,1,0.567836439267887
Zb;Sp;Ap;Mp;Ku;,woSc,5,2,0.508614893617021
Zb;Sp;Ap;Mp;Ku;,woSc,5,3,0.589806382978723
Zb;Sp;Ap;Mp;Ku;Sc5,wSc,5,1,0.949949584026622
Zb;Sp;Ap;Mp;Ku;Sc5,wSc,5,2,0.88933829787234
Zb;Sp;Ap;Mp;Ku;Sc5,wSc,5,3,0.894614893617021
Zb;Sp;Ap;Mp;Ku;Sc8,wSc,5,1,0.877778202995008
Zb;Sp;Ap;Mp;Ku;Sc8,wSc,5,2,0.872529787234043
Zb;Sp;Ap;Mp;Ku;Sc8,wSc,5,3,0.904997872340426
Zb;Sp;Ap;Mp;Lt;,woSc,5,1,0.74697
Zb;Sp;Ap;Mp;Lt;,woSc,5,2,0.688572340425532
Zb;Sp;Ap;Mp;Lt;,woSc,5,3,0.731125531914893
Zb;Sp;Ap;Mp;Lt;Sc5,wSc,5,1,0.963011148086522
Zb;Sp;Ap;Mp;Lt;Sc5,wSc,5,2,0.934359574468085
Zb;Sp;Ap;Mp;Lt;Sc5,wSc,5,3,0.909423404255319
Zb;Sp;Ap;Mp;Lt;Sc8,wSc,5,1,0.951363893510815
Zb;Sp;Ap;Mp;Lt;Sc8,wSc,5,2,0.947253191489362
Zb;Sp;Ap;Mp;Lt;Sc8,wSc,5,3,0.954785106382979
Zb;Sp;Ap;Mp;Mp;,woSc,5,1,0.511139267886855
Zb;Sp;Ap;Mp;Mp;,woSc,5,2,0.494146808510638
Zb;Sp;Ap;Mp;Mp;,woSc,5,3,0.523295744680851
Zb;Sp;Ap;Mp;Mp;Sc5,wSc,5,1,0.918626788685524
Zb;Sp;Ap;Mp;Mp;Sc5,wSc,5,2,0.846912765957447
Zb;Sp;Ap;Mp;Mp;Sc5,wSc,5,3,0.864614893617021
Zb;Sp;Ap;Mp;Mp;Sc8,wSc,5,1,0.850531946755408
Zb;Sp;Ap;Mp;Mp;Sc8,wSc,5,2,0.83933829787234
Zb;Sp;Ap;Mp;Mp;Sc8,wSc,5,3,0.868955319148936
Zb;Sp;Ap;Mp;Pk;,woSc,5,1,0.437844758735441
Zb;Sp;Ap;Mp;Pk;,woSc,5,2,0.45401914893617
Zb;Sp;Ap;Mp;Pk;,woSc,5,3,0.546870212765957
Zb;Sp;Ap;Mp;Pk;Sc5,wSc,5,1,0.895956239600666
Zb;Sp;Ap;Mp;Pk;Sc5,wSc,5,2,0.849593617021277
Zb;Sp;Ap;Mp;Pk;Sc5,wSc,5,3,0.847891489361702
Zb;Sp;Ap;Mp;Pk;Sc8,wSc,5,1,0.862636772046589
Zb;Sp;Ap;Mp;Pk;Sc8,wSc,5,2,0.8447
Zb;Sp;Ap;Mp;Pk;Sc8,wSc,5,3,0.836572340425532
Zb;Sp;Ap;Mp;Sc5,wSc,4,1,0.956022795341098
Zb;Sp;Ap;Mp;Sc5,wSc,4,2,0.919551063829787
Zb;Sp;Ap;Mp;Sc5,wSc,4,3,0.8987
Zb;Sp;Ap;Mp;Sc8,wSc,4,1,0.924991181364393
Zb;Sp;Ap;Mp;Sc8,wSc,4,2,0.930742553191489
Zb;Sp;Ap;Mp;Sc8,wSc,4,3,0.957253191489362
Zb;Sp;Ap;Mp;Sp;,woSc,5,1,0.629774875207987
Zb;Sp;Ap;Mp;Sp;,woSc,5,2,0.603168085106383
Zb;Sp;Ap;Mp;Sp;,woSc,5,3,0.636572340425532
Zb;Sp;Ap;Mp;Sp;Sc5,wSc,5,1,0.962636772046589
Zb;Sp;Ap;Mp;Sp;Sc5,wSc,5,2,0.926444680851064
Zb;Sp;Ap;Mp;Sp;Sc5,wSc,5,3,0.907763829787234
Zb;Sp;Ap;Mp;Sp;Sc8,wSc,5,1,0.943418801996672
Zb;Sp;Ap;Mp;Sp;Sc8,wSc,5,2,0.933848936170213
Zb;Sp;Ap;Mp;Sp;Sc8,wSc,5,3,0.953848936170213
Zb;Sp;Ap;Mp;Td;,woSc,5,1,0.624325623960067
Zb;Sp;Ap;Mp;Td;,woSc,5,2,0.629295744680851
Zb;Sp;Ap;Mp;Td;,woSc,5,3,0.662614893617021
Zb;Sp;Ap;Mp;Td;Sc5,wSc,5,1,0.957229118136439
Zb;Sp;Ap;Mp;Td;Sc5,wSc,5,2,0.907976595744681
Zb;Sp;Ap;Mp;Td;Sc5,wSc,5,3,0.899976595744681
Zb;Sp;Ap;Mp;Td;Sc8,wSc,5,1,0.866630116472546
Zb;Sp;Ap;Mp;Td;Sc8,wSc,5,2,0.86806170212766
Zb;Sp;Ap;Mp;Td;Sc8,wSc,5,3,0.899806382978723
Zb;Sp;Ap;Mp;Wa;,woSc,5,1,0.658227454242928
Zb;Sp;Ap;Mp;Wa;,woSc,5,2,0.591210638297872
Zb;Sp;Ap;Mp;Wa;,woSc,5,3,0.679848936170213
Zb;Sp;Ap;Mp;Wa;Sc5,wSc,5,1,0.962636772046589
Zb;Sp;Ap;Mp;Wa;Sc5,wSc,5,2,0.928146808510638
Zb;Sp;Ap;Mp;Wa;Sc5,wSc,5,3,0.908614893617021
Zb;Sp;Ap;Mp;Wa;Sc8,wSc,5,1,0.944666722129784
Zb;Sp;Ap;Mp;Wa;Sc8,wSc,5,2,0.934785106382979
Zb;Sp;Ap;Mp;Wa;Sc8,wSc,5,3,0.955891489361702
Zb;Sp;Ap;Mp;Zb;,woSc,5,1,0.522287354409318
Zb;Sp;Ap;Mp;Zb;,woSc,5,2,0.583976595744681
Zb;Sp;Ap;Mp;Zb;,woSc,5,3,0.623891489361702
Zb;Sp;Ap;Mp;Zb;Sc5,wSc,5,1,0.962012811980033
Zb;Sp;Ap;Mp;Zb;Sc5,wSc,5,2,0.91533829787234
Zb;Sp;Ap;Mp;Zb;Sc5,wSc,5,3,0.909848936170213
Zb;Sp;Ap;Mp;Zb;Sc8,wSc,5,1,0.951946256239601
Zb;Sp;Ap;Mp;Zb;Sc8,wSc,5,2,0.943593617021277
Zb;Sp;Ap;Mp;Zb;Sc8,wSc,5,3,0.956402127659574
Lt;Hop;Ku;Ap;,woSc,4,1,0.723992845257904
Lt;Hop;Ku;Ap;,woSc,4,2,0.753763829787234
Lt;Hop;Ku;Ap;,woSc,4,3,0.809806382978723
Lt;Hop;Ku;Ap;Ap;,woSc,5,1,0.702902995008319
Lt;Hop;Ku;Ap;Ap;,woSc,5,2,0.750997872340425
Lt;Hop;Ku;Ap;Ap;,woSc,5,3,0.743423404255319
Lt;Hop;Ku;Ap;Ap;Sc5,wSc,5,1,0.93555690515807
Lt;Hop;Ku;Ap;Ap;Sc5,wSc,5,2,0.863125531914894
Lt;Hop;Ku;Ap;Ap;Sc5,wSc,5,3,0.881082978723404
Lt;Hop;Ku;Ap;Ap;Sc8,wSc,5,1,0.85618918469218
Lt;Hop;Ku;Ap;Ap;Sc8,wSc,5,2,0.839295744680851
Lt;Hop;Ku;Ap;Ap;Sc8,wSc,5,3,0.859465957446809
Lt;Hop;Ku;Ap;Hop;,woSc,5,1,0.943709983361065
Lt;Hop;Ku;Ap;Hop;,woSc,5,2,0.896444680851064
Lt;Hop;Ku;Ap;Hop;,woSc,5,3,0.851423404255319
Lt;Hop;Ku;Ap;Hop;Sc5,wSc,5,1,0.947245757071547
Lt;Hop;Ku;Ap;Hop;Sc5,wSc,5,2,0.891125531914894
Lt;Hop;Ku;Ap;Hop;Sc5,wSc,5,3,0.872614893617021
Lt;Hop;Ku;Ap;Hop;Sc8,wSc,5,1,0.939092678868553
Lt;Hop;Ku;Ap;Hop;Sc8,wSc,5,2,0.938444680851064
Lt;Hop;Ku;Ap;Hop;Sc8,wSc,5,3,0.955806382978723
Lt;Hop;Ku;Ap;Ku;,woSc,5,1,0.639259068219634
Lt;Hop;Ku;Ap;Ku;,woSc,5,2,0.65406170212766
Lt;Hop;Ku;Ap;Ku;,woSc,5,3,0.672146808510638
Lt;Hop;Ku;Ap;Ku;Sc5,wSc,5,1,0.914175873544093
Lt;Hop;Ku;Ap;Ku;Sc5,wSc,5,2,0.8527
Lt;Hop;Ku;Ap;Ku;Sc5,wSc,5,3,0.861210638297872
Lt;Hop;Ku;Ap;Ku;Sc8,wSc,5,1,0.845165890183028
Lt;Hop;Ku;Ap;Ku;Sc8,wSc,5,2,0.852104255319149
Lt;Hop;Ku;Ap;Ku;Sc8,wSc,5,3,0.876444680851064
Lt;Hop;Ku;Ap;Lt;,woSc,5,1,0.51208
Lt;Hop;Ku;Ap;Lt;,woSc,5,2,0.523806382978723
Lt;Hop;Ku;Ap;Lt;,woSc,5,3,0.574359574468085
Lt;Hop;Ku;Ap;Lt;Sc5,wSc,5,1,0.957977870216306
Lt;Hop;Ku;Ap;Lt;Sc5,wSc,5,2,0.920529787234043
Lt;Hop;Ku;Ap;Lt;Sc5,wSc,5,3,0.897721276595745
Lt;Hop;Ku;Ap;Lt;Sc8,wSc,5,1,0.938011148086522
Lt;Hop;Ku;Ap;Lt;Sc8,wSc,5,2,0.937763829787234
Lt;Hop;Ku;Ap;Lt;Sc8,wSc,5,3,0.955934042553191
Lt;Hop;Ku;Ap;Mp;,woSc,5,1,0.575989517470882
Lt;Hop;Ku;Ap;Mp;,woSc,5,2,0.557976595744681
Lt;Hop;Ku;Ap;Mp;,woSc,5,3,0.58201914893617
Lt;Hop;Ku;Ap;Mp;Sc5,wSc,5,1,0.850323960066556
Lt;Hop;Ku;Ap;Mp;Sc5,wSc,5,2,0.774487234042553
Lt;Hop;Ku;Ap;Mp;Sc5,wSc,5,3,0.755295744680851
Lt;Hop;Ku;Ap;Mp;Sc8,wSc,5,1,0.788593510815308
Lt;Hop;Ku;Ap;Mp;Sc8,wSc,5,2,0.766359574468085
Lt;Hop;Ku;Ap;Mp;Sc8,wSc,5,3,0.786359574468085
Lt;Hop;Ku;Ap;Pk;,woSc,5,1,0.746704991680532
Lt;Hop;Ku;Ap;Pk;,woSc,5,2,0.742572340425532
Lt;Hop;Ku;Ap;Pk;,woSc,5,3,0.796189361702128
Lt;Hop;Ku;Ap;Pk;Sc5,wSc,5,1,0.920207487520799
Lt;Hop;Ku;Ap;Pk;Sc5,wSc,5,2,0.854189361702128
Lt;Hop;Ku;Ap;Pk;Sc5,wSc,5,3,0.863295744680851
Lt;Hop;Ku;Ap;Pk;Sc8,wSc,5,1,0.875199168053245
Lt;Hop;Ku;Ap;Pk;Sc8,wSc,5,2,0.846146808510638
Lt;Hop;Ku;Ap;Pk;Sc8,wSc,5,3,0.856444680851064
Lt;Hop;Ku;Ap;Sc5,wSc,4,1,0.944417138103161
Lt;Hop;Ku;Ap;Sc5,wSc,4,2,0.906444680851064
Lt;Hop;Ku;Ap;Sc5,wSc,4,3,0.889721276595745
Lt;Hop;Ku;Ap;Sc8,wSc,4,1,0.890714975041597
Lt;Hop;Ku;Ap;Sc8,wSc,4,2,0.902870212765957
Lt;Hop;Ku;Ap;Sc8,wSc,4,3,0.914657446808511
Lt;Hop;Ku;Ap;Sp;,woSc,5,1,0.78451697171381
Lt;Hop;Ku;Ap;Sp;,woSc,5,2,0.776955319148936
Lt;Hop;Ku;Ap;Sp;,woSc,5,3,0.802146808510638
Lt;Hop;Ku;Ap;Sp;Sc5,wSc,5,1,0.945082695507487
Lt;Hop;Ku;Ap;Sp;Sc5,wSc,5,2,0.8907
Lt;Hop;Ku;Ap;Sp;Sc5,wSc,5,3,0.89206170212766
Lt;Hop;Ku;Ap;Sp;Sc8,wSc,5,1,0.908934608985025
Lt;Hop;Ku;Ap;Sp;Sc8,wSc,5,2,0.888104255319149
Lt;Hop;Ku;Ap;Sp;Sc8,wSc,5,3,0.924997872340426
Lt;Hop;Ku;Ap;Td;,woSc,5,1,0.797204159733777
Lt;Hop;Ku;Ap;Td;,woSc,5,2,0.799551063829787
Lt;Hop;Ku;Ap;Td;,woSc,5,3,0.832827659574468
Lt;Hop;Ku;Ap;Td;Sc5,wSc,5,1,0.935140931780366
Lt;Hop;Ku;Ap;Td;Sc5,wSc,5,2,0.88001914893617
Lt;Hop;Ku;Ap;Td;Sc5,wSc,5,3,0.889508510638298
Lt;Hop;Ku;Ap;Td;Sc8,wSc,5,1,0.870041098169717
Lt;Hop;Ku;Ap;Td;Sc8,wSc,5,2,0.869593617021277
Lt;Hop;Ku;Ap;Td;Sc8,wSc,5,3,0.869551063829787
Lt;Hop;Ku;Ap;Wa;,woSc,5,1,0.728734941763727
Lt;Hop;Ku;Ap;Wa;,woSc,5,2,0.685806382978723
Lt;Hop;Ku;Ap;Wa;,woSc,5,3,0.704572340425532
Lt;Hop;Ku;Ap;Wa;Sc5,wSc,5,1,0.823373
Lt;Hop;Ku;Ap;Wa;Sc5,wSc,5,2,0.786104255319149
Lt;Hop;Ku;Ap;Wa;Sc5,wSc,5,3,0.811465957446808
Lt;Hop;Ku;Ap;Wa;Sc8,wSc,5,1,0.863884692179701
Lt;Hop;Ku;Ap;Wa;Sc8,wSc,5,2,0.843593617021277
Lt;Hop;Ku;Ap;Wa;Sc8,wSc,5,3,0.893721276595745
Lt;Hop;Ku;Ap;Zb;,woSc,5,1,0.898868053244592
Lt;Hop;Ku;Ap;Zb;,woSc,5,2,0.890742553191489
Lt;Hop;Ku;Ap;Zb;,woSc,5,3,0.879508510638298
Lt;Hop;Ku;Ap;Zb;Sc5,wSc,5,1,0.958643427620632
Lt;Hop;Ku;Ap;Zb;Sc5,wSc,5,2,0.907848936170213
Lt;Hop;Ku;Ap;Zb;Sc5,wSc,5,3,0.898529787234043
Lt;Hop;Ku;Ap;Zb;Sc8,wSc,5,1,0.93880149750416
Lt;Hop;Ku;Ap;Zb;Sc8,wSc,5,2,0.937082978723404
Lt;Hop;Ku;Ap;Zb;Sc8,wSc,5,3,0.956444680851064
Sc5	wSc	0	1	0.946996173044925
Sc5	wSc	0	2	0.911976595744681
Sc5	wSc	0	3	0.889678723404255
Sc8	wSc	0	1	0.929733277870216
Sc8	wSc	0	2	0.927593617021277
Sc8	wSc	0	3	0.953806382978723
Sc5	wSc	0	1	0.942212479201331
Sc5	wSc	0	2	0.906487234042553
Sc5	wSc	0	3	0.88401914893617
Sc8	wSc	0	1	0.925282362728785
Sc8	wSc	0	2	0.92801914893617
Sc8	wSc	0	3	0.948529787234042
Sp;Ap;Mp;Pk;,woSc,4,1,0.386222462562396
Sp;Ap;Mp;Pk;,woSc,4,2,0.388827659574468
Sp;Ap;Mp;Pk;,woSc,4,3,0.464955319148936
Sp;Ap;Mp;Pk;Ap;,woSc,5,1,0.414841430948419
Sp;Ap;Mp;Pk;Ap;,woSc,5,2,0.410742553191489
Sp;Ap;Mp;Pk;Ap;,woSc,5,3,0.447848936170213
Sp;Ap;Mp;Pk;Ap;Sc5,wSc,5,1,0.816172545757072
Sp;Ap;Mp;Pk;Ap;Sc5,wSc,5,2,0.742572340425532
Sp;Ap;Mp;Pk;Ap;Sc5,wSc,5,3,0.766572340425532
Sp;Ap;Mp;Pk;Ap;Sc8,wSc,5,1,0.818044425956739
Sp;Ap;Mp;Pk;Ap;Sc8,wSc,5,2,0.811891489361702
Sp;Ap;Mp;Pk;Ap;Sc8,wSc,5,3,0.816317021276596
Sp;Ap;Mp;Pk;Hop;,woSc,5,1,0.423743261231281
Sp;Ap;Mp;Pk;Hop;,woSc,5,2,0.48138085106383
Sp;Ap;Mp;Pk;Hop;,woSc,5,3,0.503253191489362
Sp;Ap;Mp;Pk;Hop;Sc5,wSc,5,1,0.794125956738769
Sp;Ap;Mp;Pk;Hop;Sc5,wSc,5,2,0.749551063829787
Sp;Ap;Mp;Pk;Hop;Sc5,wSc,5,3,0.741934042553192
Sp;Ap;Mp;Pk;Hop;Sc8,wSc,5,1,0.841713311148087
Sp;Ap;Mp;Pk;Hop;Sc8,wSc,5,2,0.832912765957447
Sp;Ap;Mp;Pk;Hop;Sc8,wSc,5,3,0.869976595744681
Sp;Ap;Mp;Pk;Ku;,woSc,5,1,0.420997836938436
Sp;Ap;Mp;Pk;Ku;,woSc,5,2,0.433465957446808
Sp;Ap;Mp;Pk;Ku;,woSc,5,3,0.463678723404255
Sp;Ap;Mp;Pk;Ku;Sc5,wSc,5,1,0.809724958402662
Sp;Ap;Mp;Pk;Ku;Sc5,wSc,5,2,0.739934042553192
Sp;Ap;Mp;Pk;Ku;Sc5,wSc,5,3,0.705082978723404
Sp;Ap;Mp;Pk;Ku;Sc8,wSc,5,1,0.806355574043261
Sp;Ap;Mp;Pk;Ku;Sc8,wSc,5,2,0.796317021276596
Sp;Ap;Mp;Pk;Ku;Sc8,wSc,5,3,0.792402127659574
Sp;Ap;Mp;Pk;Lt;,woSc,5,1,0.6803775
Sp;Ap;Mp;Pk;Lt;,woSc,5,2,0.653976595744681
Sp;Ap;Mp;Pk;Lt;,woSc,5,3,0.706870212765957
Sp;Ap;Mp;Pk;Lt;Sc5,wSc,5,1,0.82688
Sp;Ap;Mp;Pk;Lt;Sc5,wSc,5,2,0.820997872340426
Sp;Ap;Mp;Pk;Lt;Sc5,wSc,5,3,0.836444680851064
Sp;Ap;Mp;Pk;Lt;Sc8,wSc,5,1,0.928402163061564
Sp;Ap;Mp;Pk;Lt;Sc8,wSc,5,2,0.932146808510638
Sp;Ap;Mp;Pk;Lt;Sc8,wSc,5,3,0.955423404255319
Sp;Ap;Mp;Pk;Mp;,woSc,5,1,0.38235391014975
Sp;Ap;Mp;Pk;Mp;,woSc,5,2,0.379636170212766
Sp;Ap;Mp;Pk;Mp;,woSc,5,3,0.463976595744681
Sp;Ap;Mp;Pk;Mp;Sc5,wSc,5,1,0.786929617304493
Sp;Ap;Mp;Pk;Mp;Sc5,wSc,5,2,0.720614893617021
Sp;Ap;Mp;Pk;Mp;Sc5,wSc,5,3,0.738444680851064
Sp;Ap;Mp;Pk;Mp;Sc8,wSc,5,1,0.782520299500832
Sp;Ap;Mp;Pk;Mp;Sc8,wSc,5,2,0.797295744680851
Sp;Ap;Mp;Pk;Mp;Sc8,wSc,5,3,0.763721276595745
Sp;Ap;Mp;Pk;Pk;,woSc,5,1,0.344583527454243
Sp;Ap;Mp;Pk;Pk;,woSc,5,2,0.349508510638298
Sp;Ap;Mp;Pk;Pk;,woSc,5,3,0.428912765957447
Sp;Ap;Mp;Pk;Pk;Sc5,wSc,5,1,0.76380149750416
Sp;Ap;Mp;Pk;Pk;Sc5,wSc,5,2,0.732359574468085
Sp;Ap;Mp;Pk;Pk;Sc5,wSc,5,3,0.700870212765958
Sp;Ap;Mp;Pk;Pk;Sc8,wSc,5,1,0.786929617304493
Sp;Ap;Mp;Pk;Pk;Sc8,wSc,5,2,0.780146808510638
Sp;Ap;Mp;Pk;Pk;Sc8,wSc,5,3,0.739338297872341
Sp;Ap;Mp;Pk;Sc5,wSc,4,1,0.851447088186356
Sp;Ap;Mp;Pk;Sc5,wSc,4,2,0.845891489361702
Sp;Ap;Mp;Pk;Sc5,wSc,4,3,0.824572340425532
Sp;Ap;Mp;Pk;Sc8,wSc,4,1,0.834059400998336
Sp;Ap;Mp;Pk;Sc8,wSc,4,2,0.859125531914894
Sp;Ap;Mp;Pk;Sc8,wSc,4,3,0.850529787234042
Sp;Ap;Mp;Pk;Sp;,woSc,5,1,0.597079367720466
Sp;Ap;Mp;Pk;Sp;,woSc,5,2,0.553168085106383
Sp;Ap;Mp;Pk;Sp;,woSc,5,3,0.658061702127659
Sp;Ap;Mp;Pk;Sp;Sc5,wSc,5,1,0.857894675540765
Sp;Ap;Mp;Pk;Sp;Sc5,wSc,5,2,0.771721276595745
Sp;Ap;Mp;Pk;Sp;Sc5,wSc,5,3,0.754912765957447
Sp;Ap;Mp;Pk;Sp;Sc8,wSc,5,1,0.863011148086522
Sp;Ap;Mp;Pk;Sp;Sc8,wSc,5,2,0.842274468085106
Sp;Ap;Mp;Pk;Sp;Sc8,wSc,5,3,0.853295744680851
Sp;Ap;Mp;Pk;Td;,woSc,5,1,0.561596838602329
Sp;Ap;Mp;Pk;Td;,woSc,5,2,0.556104255319149
Sp;Ap;Mp;Pk;Td;,woSc,5,3,0.605210638297872
Sp;Ap;Mp;Pk;Td;Sc5,wSc,5,1,0.833560232945092
Sp;Ap;Mp;Pk;Td;Sc5,wSc,5,2,0.798146808510638
Sp;Ap;Mp;Pk;Td;Sc5,wSc,5,3,0.770402127659574
Sp;Ap;Mp;Pk;Td;Sc8,wSc,5,1,0.795873044925125
Sp;Ap;Mp;Pk;Td;Sc8,wSc,5,2,0.812870212765957
Sp;Ap;Mp;Pk;Td;Sc8,wSc,5,3,0.787295744680851
Sp;Ap;Mp;Pk;Wa;,woSc,5,1,0.447162562396007
Sp;Ap;Mp;Pk;Wa;,woSc,5,2,0.453210638297872
Sp;Ap;Mp;Pk;Wa;,woSc,5,3,0.468402127659574
Sp;Ap;Mp;Pk;Wa;Sc5,wSc,5,1,0.842628452579035
Sp;Ap;Mp;Pk;Wa;Sc5,wSc,5,2,0.732742553191489
Sp;Ap;Mp;Pk;Wa;Sc5,wSc,5,3,0.730231914893617
Sp;Ap;Mp;Pk;Wa;Sc8,wSc,5,1,0.849367221297837
Sp;Ap;Mp;Pk;Wa;Sc8,wSc,5,2,0.832104255319149
Sp;Ap;Mp;Pk;Wa;Sc8,wSc,5,3,0.868444680851064
Sp;Ap;Mp;Pk;Zb;,woSc,5,1,0.440839767054908
Sp;Ap;Mp;Pk;Zb;,woSc,5,2,0.488785106382979
Sp;Ap;Mp;Pk;Zb;,woSc,5,3,0.539125531914894
Sp;Ap;Mp;Pk;Zb;Sc5,wSc,5,1,0.856605158069884
Sp;Ap;Mp;Pk;Zb;Sc5,wSc,5,2,0.788785106382979
Sp;Ap;Mp;Pk;Zb;Sc5,wSc,5,3,0.768104255319149
Sp;Ap;Mp;Pk;Zb;Sc8,wSc,5,1,0.862969550748752
Sp;Ap;Mp;Pk;Zb;Sc8,wSc,5,2,0.852997872340426
Sp;Ap;Mp;Pk;Zb;Sc8,wSc,5,3,0.90201914893617
Hop;Zb;Wa;Sp;Pk;,woSc,5,1,0.706064392678869
Hop;Zb;Wa;Sp;Pk;,woSc,5,2,0.698529787234042
Hop;Zb;Wa;Sp;Pk;,woSc,5,3,0.749551063829787
Hop;Zb;Wa;Sp;Pk;Ap;,woSc,6,1,0.713759900166389
Hop;Zb;Wa;Sp;Pk;Ap;,woSc,6,2,0.687125531914894
Hop;Zb;Wa;Sp;Pk;Ap;,woSc,6,3,0.75533829787234
Hop;Zb;Wa;Sp;Pk;Ap;Sc5,wSc,6,1,0.773826455906822
Hop;Zb;Wa;Sp;Pk;Ap;Sc5,wSc,6,2,0.717976595744681
Hop;Zb;Wa;Sp;Pk;Ap;Sc5,wSc,6,3,0.734572340425532
Hop;Zb;Wa;Sp;Pk;Ap;Sc8,wSc,6,1,0.808019467554077
Hop;Zb;Wa;Sp;Pk;Ap;Sc8,wSc,6,2,0.779848936170213
Hop;Zb;Wa;Sp;Pk;Ap;Sc8,wSc,6,3,0.795551063829787
Hop;Zb;Wa;Sp;Pk;Hop;,woSc,6,1,0.805939600665557
Hop;Zb;Wa;Sp;Pk;Hop;,woSc,6,2,0.765210638297872
Hop;Zb;Wa;Sp;Pk;Hop;,woSc,6,3,0.780359574468085
Hop;Zb;Wa;Sp;Pk;Hop;Sc5,wSc,6,1,0.865299001663894
Hop;Zb;Wa;Sp;Pk;Hop;Sc5,wSc,6,2,0.769040425531915
Hop;Zb;Wa;Sp;Pk;Hop;Sc5,wSc,6,3,0.776912765957447
Hop;Zb;Wa;Sp;Pk;Hop;Sc8,wSc,6,1,0.904109317803661
Hop;Zb;Wa;Sp;Pk;Hop;Sc8,wSc,6,2,0.886359574468085
Hop;Zb;Wa;Sp;Pk;Hop;Sc8,wSc,6,3,0.937806382978723
Hop;Zb;Wa;Sp;Pk;Ku;,woSc,6,1,0.699949584026622
Hop;Zb;Wa;Sp;Pk;Ku;,woSc,6,2,0.721551063829787
Hop;Zb;Wa;Sp;Pk;Ku;,woSc,6,3,0.752104255319149
Hop;Zb;Wa;Sp;Pk;Ku;Sc5,wSc,6,1,0.805981198003328
Hop;Zb;Wa;Sp;Pk;Ku;Sc5,wSc,6,2,0.739891489361702
Hop;Zb;Wa;Sp;Pk;Ku;Sc5,wSc,6,3,0.745763829787234
Hop;Zb;Wa;Sp;Pk;Ku;Sc8,wSc,6,1,0.826946256239601
Hop;Zb;Wa;Sp;Pk;Ku;Sc8,wSc,6,2,0.834529787234043
Hop;Zb;Wa;Sp;Pk;Ku;Sc8,wSc,6,3,0.8287
Hop;Zb;Wa;Sp;Pk;Lt;,woSc,6,1,0.723285690515807
Hop;Zb;Wa;Sp;Pk;Lt;,woSc,6,2,0.716955319148936
Hop;Zb;Wa;Sp;Pk;Lt;,woSc,6,3,0.75201914893617
Hop;Zb;Wa;Sp;Pk;Lt;Sc5,wSc,6,1,0.937012811980033
Hop;Zb;Wa;Sp;Pk;Lt;Sc5,wSc,6,2,0.85401914893617
Hop;Zb;Wa;Sp;Pk;Lt;Sc5,wSc,6,3,0.837082978723404
Hop;Zb;Wa;Sp;Pk;Lt;Sc8,wSc,6,1,0.925365557404326
Hop;Zb;Wa;Sp;Pk;Lt;Sc8,wSc,6,2,0.930827659574468
Hop;Zb;Wa;Sp;Pk;Lt;Sc8,wSc,6,3,0.953125531914894
Hop;Zb;Wa;Sp;Pk;Mp;,woSc,6,1,0.564259068219634
Hop;Zb;Wa;Sp;Pk;Mp;,woSc,6,2,0.560444680851064
Hop;Zb;Wa;Sp;Pk;Mp;,woSc,6,3,0.643551063829787
Hop;Zb;Wa;Sp;Pk;Mp;Sc5,wSc,6,1,0.775032778702163
Hop;Zb;Wa;Sp;Pk;Mp;Sc5,wSc,6,2,0.746444680851064
Hop;Zb;Wa;Sp;Pk;Mp;Sc5,wSc,6,3,0.716231914893617
Hop;Zb;Wa;Sp;Pk;Mp;Sc8,wSc,6,1,0.80835224625624
Hop;Zb;Wa;Sp;Pk;Mp;Sc8,wSc,6,2,0.831678723404255
Hop;Zb;Wa;Sp;Pk;Mp;Sc8,wSc,6,3,0.81533829787234
Hop;Zb;Wa;Sp;Pk;Pk;,woSc,6,1,0.641671713810316
Hop;Zb;Wa;Sp;Pk;Pk;,woSc,6,2,0.671082978723404
Hop;Zb;Wa;Sp;Pk;Pk;,woSc,6,3,0.713253191489362
Hop;Zb;Wa;Sp;Pk;Pk;Sc5,wSc,6,1,0.772869717138103
Hop;Zb;Wa;Sp;Pk;Pk;Sc5,wSc,6,2,0.753891489361702
Hop;Zb;Wa;Sp;Pk;Pk;Sc5,wSc,6,3,0.694317021276596
Hop;Zb;Wa;Sp;Pk;Pk;Sc8,wSc,6,1,0.78014925124792
Hop;Zb;Wa;Sp;Pk;Pk;Sc8,wSc,6,2,0.781763829787234
Hop;Zb;Wa;Sp;Pk;Pk;Sc8,wSc,6,3,0.783168085106383
Hop;Zb;Wa;Sp;Pk;Sc5,wSc,5,1,0.83992462562396
Hop;Zb;Wa;Sp;Pk;Sc5,wSc,5,2,0.830785106382979
Hop;Zb;Wa;Sp;Pk;Sc5,wSc,5,3,0.785551063829787
Hop;Zb;Wa;Sp;Pk;Sc8,wSc,5,1,0.843002828618968
Hop;Zb;Wa;Sp;Pk;Sc8,wSc,5,2,0.8587
Hop;Zb;Wa;Sp;Pk;Sc8,wSc,5,3,0.842104255319149
Hop;Zb;Wa;Sp;Pk;Sp;,woSc,6,1,0.843917970049917
Hop;Zb;Wa;Sp;Pk;Sp;,woSc,6,2,0.837551063829787
Hop;Zb;Wa;Sp;Pk;Sp;,woSc,6,3,0.846614893617021
Hop;Zb;Wa;Sp;Pk;Sp;Sc5,wSc,6,1,0.841463727121464
Hop;Zb;Wa;Sp;Pk;Sp;Sc5,wSc,6,2,0.775891489361702
Hop;Zb;Wa;Sp;Pk;Sp;Sc5,wSc,6,3,0.756997872340426
Hop;Zb;Wa;Sp;Pk;Sp;Sc8,wSc,6,1,0.868501996672213
Hop;Zb;Wa;Sp;Pk;Sp;Sc8,wSc,6,2,0.863253191489362
Hop;Zb;Wa;Sp;Pk;Sp;Sc8,wSc,6,3,0.882402127659574
Hop;Zb;Wa;Sp;Pk;Td;,woSc,6,1,0.758061064891847
Hop;Zb;Wa;Sp;Pk;Td;,woSc,6,2,0.72933829787234
Hop;Zb;Wa;Sp;Pk;Td;,woSc,6,3,0.771082978723404
Hop;Zb;Wa;Sp;Pk;Td;Sc5,wSc,6,1,0.828984525790349
Hop;Zb;Wa;Sp;Pk;Td;Sc5,wSc,6,2,0.789210638297872
Hop;Zb;Wa;Sp;Pk;Td;Sc5,wSc,6,3,0.761295744680851
Hop;Zb;Wa;Sp;Pk;Td;Sc8,wSc,6,1,0.814467054908486
Hop;Zb;Wa;Sp;Pk;Td;Sc8,wSc,6,2,0.834955319148936
Hop;Zb;Wa;Sp;Pk;Td;Sc8,wSc,6,3,0.815253191489362
Hop;Zb;Wa;Sp;Pk;Wa;,woSc,6,1,0.717004492512479
Hop;Zb;Wa;Sp;Pk;Wa;,woSc,6,2,0.668444680851064
Hop;Zb;Wa;Sp;Pk;Wa;,woSc,6,3,0.698827659574468
Hop;Zb;Wa;Sp;Pk;Wa;Sc5,wSc,6,1,0.812137603993344
Hop;Zb;Wa;Sp;Pk;Wa;Sc5,wSc,6,2,0.731423404255319
Hop;Zb;Wa;Sp;Pk;Wa;Sc5,wSc,6,3,0.74406170212766
Hop;Zb;Wa;Sp;Pk;Wa;Sc8,wSc,6,1,0.839425457570715
Hop;Zb;Wa;Sp;Pk;Wa;Sc8,wSc,6,2,0.813423404255319
Hop;Zb;Wa;Sp;Pk;Wa;Sc8,wSc,6,3,0.857551063829787
Hop;Zb;Wa;Sp;Pk;Zb;,woSc,6,1,0.754566888519135
Hop;Zb;Wa;Sp;Pk;Zb;,woSc,6,2,0.737253191489362
Hop;Zb;Wa;Sp;Pk;Zb;,woSc,6,3,0.773210638297872
Hop;Zb;Wa;Sp;Pk;Zb;Sc5,wSc,6,1,0.869001164725458
Hop;Zb;Wa;Sp;Pk;Zb;Sc5,wSc,6,2,0.762529787234043
Hop;Zb;Wa;Sp;Pk;Zb;Sc5,wSc,6,3,0.761848936170213
Hop;Zb;Wa;Sp;Pk;Zb;Sc8,wSc,6,1,0.873992845257904
Hop;Zb;Wa;Sp;Pk;Zb;Sc8,wSc,6,2,0.875891489361702
Hop;Zb;Wa;Sp;Pk;Zb;Sc8,wSc,6,3,0.921125531914894
Sc5	wSc	0	1	0.942212479201331
Sc5	wSc	0	2	0.902827659574468
Sc5	wSc	0	3	0.880827659574468
Sc8	wSc	0	1	0.922620133111481
Sc8	wSc	0	2	0.92933829787234
Sc8	wSc	0	3	0.948274468085106
Lt;Sp;Ku,woSc,3,1,0.90623078202995
Lt;Sp;Ku,woSc,3,2,0.946572340425532
Lt;Sp;Ku,woSc,3,3,0.908785106382979
Lt;Sp;Ku;Ap;,woSc,4,1,0.8235768718802
Lt;Sp;Ku;Ap;,woSc,4,2,0.888955319148936
Lt;Sp;Ku;Ap;,woSc,4,3,0.901763829787234
Lt;Sp;Ku;Ap;Sc5,wSc,4,1,0.831877
Lt;Sp;Ku;Ap;Sc5,wSc,4,2,0.838274468085106
Lt;Sp;Ku;Ap;Sc5,wSc,4,3,0.825508510638298
Lt;Sp;Ku;Ap;Sc8,wSc,4,1,0.923743261231281
Lt;Sp;Ku;Ap;Sc8,wSc,4,2,0.934189361702128
Lt;Sp;Ku;Ap;Sc8,wSc,4,3,0.951253191489362
Lt;Sp;Ku;Hop;,woSc,4,1,0.783809816971714
Lt;Sp;Ku;Hop;,woSc,4,2,0.800870212765957
Lt;Sp;Ku;Hop;,woSc,4,3,0.764402127659574
Lt;Sp;Ku;Hop;Sc5,wSc,4,1,0.949034442595674
Lt;Sp;Ku;Hop;Sc5,wSc,4,2,0.898444680851064
Lt;Sp;Ku;Hop;Sc5,wSc,4,3,0.88006170212766
Lt;Sp;Ku;Hop;Sc8,wSc,4,1,0.92366006655574
Lt;Sp;Ku;Hop;Sc8,wSc,4,2,0.933636170212766
Lt;Sp;Ku;Hop;Sc8,wSc,4,3,0.952614893617021
Lt;Sp;Ku;Ku;,woSc,4,1,0.644042762063228
Lt;Sp;Ku;Ku;,woSc,4,2,0.696572340425532
Lt;Sp;Ku;Ku;,woSc,4,3,0.741040425531915
Lt;Sp;Ku;Ku;Sc5,wSc,4,1,0.887428785357737
Lt;Sp;Ku;Ku;Sc5,wSc,4,2,0.834189361702128
Lt;Sp;Ku;Ku;Sc5,wSc,4,3,0.828402127659574
Lt;Sp;Ku;Ku;Sc8,wSc,4,1,0.92033227953411
Lt;Sp;Ku;Ku;Sc8,wSc,4,2,0.923465957446809
Lt;Sp;Ku;Ku;Sc8,wSc,4,3,0.947210638297872
Lt;Sp;Ku;Lt;,woSc,4,1,0.778526
Lt;Sp;Ku;Lt;,woSc,4,2,0.840146808510638
Lt;Sp;Ku;Lt;,woSc,4,3,0.718657446808511
Lt;Sp;Ku;Lt;Sc5,wSc,4,1,0.945748252911814
Lt;Sp;Ku;Lt;Sc5,wSc,4,2,0.898785106382979
Lt;Sp;Ku;Lt;Sc5,wSc,4,3,0.865295744680851
Lt;Sp;Ku;Lt;Sc8,wSc,4,1,0.922287354409318
Lt;Sp;Ku;Lt;Sc8,wSc,4,2,0.933508510638298
Lt;Sp;Ku;Lt;Sc8,wSc,4,3,0.953040425531915
Lt;Sp;Ku;Mp;,woSc,4,1,0.759558569051581
Lt;Sp;Ku;Mp;,woSc,4,2,0.824912765957447
Lt;Sp;Ku;Mp;,woSc,4,3,0.848912765957447
Lt;Sp;Ku;Mp;Sc5,wSc,4,1,0.926322296173045
Lt;Sp;Ku;Mp;Sc5,wSc,4,2,0.881423404255319
Lt;Sp;Ku;Mp;Sc5,wSc,4,3,0.863465957446809
Lt;Sp;Ku;Mp;Sc8,wSc,4,1,0.924575207986689
Lt;Sp;Ku;Mp;Sc8,wSc,4,2,0.941891489361702
Lt;Sp;Ku;Mp;Sc8,wSc,4,3,0.955125531914894
Lt;Sp;Ku;Pk;,woSc,4,1,0.937262396006656
Lt;Sp;Ku;Pk;,woSc,4,2,0.941678723404255
Lt;Sp;Ku;Pk;,woSc,4,3,0.932189361702128
Lt;Sp;Ku;Pk;Sc5,wSc,4,1,0.933851414309484
Lt;Sp;Ku;Pk;Sc5,wSc,4,2,0.891295744680851
Lt;Sp;Ku;Pk;Sc5,wSc,4,3,0.865210638297872
Lt;Sp;Ku;Pk;Sc8,wSc,4,1,0.926779866888519
Lt;Sp;Ku;Pk;Sc8,wSc,4,2,0.942572340425532
Lt;Sp;Ku;Pk;Sc8,wSc,4,3,0.938955319148936
Lt;Sp;Ku;Sc5,wSc,3,1,0.956771547420965
Lt;Sp;Ku;Sc5,wSc,3,2,0.908104255319149
Lt;Sp;Ku;Sc5,wSc,3,3,0.882359574468085
Lt;Sp;Ku;Sc8,wSc,3,1,0.927237437603993
Lt;Sp;Ku;Sc8,wSc,3,2,0.94806170212766
Lt;Sp;Ku;Sc8,wSc,3,3,0.954657446808511
Lt;Sp;Ku;Sp;,woSc,4,1,0.91380149750416
Lt;Sp;Ku;Sp;,woSc,4,2,0.921678723404255
Lt;Sp;Ku;Sp;,woSc,4,3,0.913295744680851
Lt;Sp;Ku;Sp;Sc5,wSc,4,1,0.926072712146423
Lt;Sp;Ku;Sp;Sc5,wSc,4,2,0.868529787234043
Lt;Sp;Ku;Sp;Sc5,wSc,4,3,0.859976595744681
Lt;Sp;Ku;Sp;Sc8,wSc,4,1,0.923452079866888
Lt;Sp;Ku;Sp;Sc8,wSc,4,2,0.931763829787234
Lt;Sp;Ku;Sp;Sc8,wSc,4,3,0.954614893617021
Lt;Sp;Ku;Td;,woSc,4,1,0.937179201331115
Lt;Sp;Ku;Td;,woSc,4,2,0.942402127659575
Lt;Sp;Ku;Td;,woSc,4,3,0.956572340425532
Lt;Sp;Ku;Td;Sc5,wSc,4,1,0.924991181364393
Lt;Sp;Ku;Td;Sc5,wSc,4,2,0.885976595744681
Lt;Sp;Ku;Td;Sc5,wSc,4,3,0.852572340425532
Lt;Sp;Ku;Td;Sc8,wSc,4,1,0.926031114808652
Lt;Sp;Ku;Td;Sc8,wSc,4,2,0.937934042553191
Lt;Sp;Ku;Td;Sc8,wSc,4,3,0.945891489361702
Lt;Sp;Ku;Wa;,woSc,4,1,0.933685024958403
Lt;Sp;Ku;Wa;,woSc,4,2,0.935551063829787
Lt;Sp;Ku;Wa;,woSc,4,3,0.955891489361702
Lt;Sp;Ku;Wa;Sc5,wSc,4,1,0.951322296173045
Lt;Sp;Ku;Wa;Sc5,wSc,4,2,0.904827659574468
Lt;Sp;Ku;Wa;Sc5,wSc,4,3,0.880402127659574
Lt;Sp;Ku;Wa;Sc8,wSc,4,1,0.922120965058236
Lt;Sp;Ku;Wa;Sc8,wSc,4,2,0.936146808510638
Lt;Sp;Ku;Wa;Sc8,wSc,4,3,0.954614893617021
Lt;Sp;Ku;Zb;,woSc,4,1,0.929608485856905
Lt;Sp;Ku;Zb;,woSc,4,2,0.913508510638298
Lt;Sp;Ku;Zb;,woSc,4,3,0.921253191489362
Lt;Sp;Ku;Zb;Sc5,wSc,4,1,0.949783194675541
Lt;Sp;Ku;Zb;Sc5,wSc,4,2,0.902487234042553
Lt;Sp;Ku;Zb;Sc5,wSc,4,3,0.882274468085106
Lt;Sp;Ku;Zb;Sc8,wSc,4,1,0.924200831946755
Lt;Sp;Ku;Zb;Sc8,wSc,4,2,0.934231914893617
Lt;Sp;Ku;Zb;Sc8,wSc,4,3,0.952572340425532
Sc5	wSc	0	1	0.955690016638935
Sc5	wSc	0	2	0.910317021276596
Sc5	wSc	0	3	0.886317021276596
Sc8	wSc	0	1	0.92798618968386
Sc8	wSc	0	2	0.944444680851064
Sc8	wSc	0	3	0.954997872340426
Sc5	wSc	0	2	0.960439750445633
Sc5	wSc	0	3	0.959325668449198
Sc8	wSc	0	1	0.961264059900166
Sc8	wSc	0	2	0.959949554367201
Sc8	wSc	0	3	0.95928110516934
Wa;Sp;Ap;Td;,woSc,4,1,0.685515307820299
Wa;Sp;Ap;Td;,woSc,4,2,0.682275757575758
Wa;Sp;Ap;Td;,woSc,4,3,0.727462923351159
Wa;Sp;Ap;Td;Ap;,woSc,5,1,0.658185856905158
Wa;Sp;Ap;Td;Ap;,woSc,5,2,0.685439750445633
Wa;Sp;Ap;Td;Ap;,woSc,5,3,0.689806951871658
Wa;Sp;Ap;Td;Ap;Sc5,wSc,5,1,0.96059850249584
Wa;Sp;Ap;Td;Ap;Sc5,wSc,5,2,0.94524367201426
Wa;Sp;Ap;Td;Ap;Sc5,wSc,5,3,0.951036898395722
Wa;Sp;Ap;Td;Ap;Sc8,wSc,5,1,0.950531946755408
Wa;Sp;Ap;Td;Ap;Sc8,wSc,5,2,0.950947771836007
Wa;Sp;Ap;Td;Ap;Sc8,wSc,5,3,0.952329233511586
Wa;Sp;Ap;Td;Hop;,woSc,5,1,0.73884309484193
Wa;Sp;Ap;Td;Hop;,woSc,5,2,0.70379982174688
Wa;Sp;Ap;Td;Hop;,woSc,5,3,0.754200891265597
Wa;Sp;Ap;Td;Hop;Sc5,wSc,5,1,0.880690016638935
Wa;Sp;Ap;Td;Hop;Sc5,wSc,5,2,0.83789073083779
Wa;Sp;Ap;Td;Hop;Sc5,wSc,5,3,0.891723172905526
Wa;Sp;Ap;Td;Hop;Sc8,wSc,5,1,0.903069384359401
Wa;Sp;Ap;Td;Hop;Sc8,wSc,5,2,0.885306060606061
Wa;Sp;Ap;Td;Hop;Sc8,wSc,5,3,0.914584135472371
Wa;Sp;Ap;Td;Ku;,woSc,5,1,0.70298618968386
Wa;Sp;Ap;Td;Ku;,woSc,5,2,0.710216934046346
Wa;Sp;Ap;Td;Ku;,woSc,5,3,0.730805169340463
Wa;Sp;Ap;Td;Ku;Sc5,wSc,5,1,0.915132612312812
Wa;Sp;Ap;Td;Ku;Sc5,wSc,5,2,0.888425490196078
Wa;Sp;Ap;Td;Ku;Sc5,wSc,5,3,0.914495008912656
Wa;Sp;Ap;Td;Ku;Sc8,wSc,5,1,0.919084359400998
Wa;Sp;Ap;Td;Ku;Sc8,wSc,5,2,0.915519964349376
Wa;Sp;Ap;Td;Ku;Sc8,wSc,5,3,0.936152762923351
Wa;Sp;Ap;Td;Lt;,woSc,5,1,0.962303993344426
Wa;Sp;Ap;Td;Lt;,woSc,5,2,0.958746345811052
Wa;Sp;Ap;Td;Lt;,woSc,5,3,0.958612655971479
Wa;Sp;Ap;Td;Lt;Sc5,wSc,5,1,0.961056073211314
Wa;Sp;Ap;Td;Lt;Sc5,wSc,5,2,0.960127807486631
Wa;Sp;Ap;Td;Lt;Sc5,wSc,5,3,0.959949554367201
Wa;Sp;Ap;Td;Lt;Sc8,wSc,5,1,0.960016139767055
Wa;Sp;Ap;Td;Lt;Sc8,wSc,5,2,0.960083244206773
Wa;Sp;Ap;Td;Lt;Sc8,wSc,5,3,0.959815864527629
Wa;Sp;Ap;Td;Mp;,woSc,5,1,0.573535274542429
Wa;Sp;Ap;Td;Mp;,woSc,5,2,0.622382709447415
Wa;Sp;Ap;Td;Mp;,woSc,5,3,0.629691087344029
Wa;Sp;Ap;Td;Mp;Sc5,wSc,5,1,0.882853078202995
Wa;Sp;Ap;Td;Mp;Sc5,wSc,5,2,0.853755258467023
Wa;Sp;Ap;Td;Mp;Sc5,wSc,5,3,0.876215151515152
Wa;Sp;Ap;Td;Mp;Sc8,wSc,5,1,0.8735768718802
Wa;Sp;Ap;Td;Mp;Sc8,wSc,5,2,0.892525311942959
Wa;Sp;Ap;Td;Mp;Sc8,wSc,5,3,0.908523529411765
Wa;Sp;Ap;Td;Pk;,woSc,5,1,0.592378868552413
Wa;Sp;Ap;Td;Pk;,woSc,5,2,0.613692869875223
Wa;Sp;Ap;Td;Pk;,woSc,5,3,0.635707130124777
Wa;Sp;Ap;Td;Pk;Sc5,wSc,5,1,0.887220798668885
Wa;Sp;Ap;Td;Pk;Sc5,wSc,5,2,0.841723172905526
Wa;Sp;Ap;Td;Pk;Sc5,wSc,5,3,0.874610873440285
Wa;Sp;Ap;Td;Pk;Sc8,wSc,5,1,0.834641763727122
Wa;Sp;Ap;Td;Pk;Sc8,wSc,5,2,0.866945989304813
Wa;Sp;Ap;Td;Pk;Sc8,wSc,5,3,0.874165240641711
Wa;Sp;Ap;Td;Sc5,wSc,4,1,0.962012811980033
Wa;Sp;Ap;Td;Sc5,wSc,4,2,0.959994117647059
Wa;Sp;Ap;Td;Sc5,wSc,4,3,0.959191978609626
Wa;Sp;Ap;Td;Sc8,wSc,4,1,0.962054409317804
Wa;Sp;Ap;Td;Sc8,wSc,4,2,0.959904991087344
Wa;Sp;Ap;Td;Sc8,wSc,4,3,0.95928110516934
Wa;Sp;Ap;Td;Sp;,woSc,5,1,0.784392179700499
Wa;Sp;Ap;Td;Sp;,woSc,5,2,0.767748128342246
Wa;Sp;Ap;Td;Sp;,woSc,5,3,0.779067201426025
Wa;Sp;Ap;Td;Sp;Sc5,wSc,5,1,0.961513643926789
Wa;Sp;Ap;Td;Sp;Sc5,wSc,5,2,0.950101069518717
Wa;Sp;Ap;Td;Sp;Sc5,wSc,5,3,0.958924598930481
Wa;Sp;Ap;Td;Sp;Sc8,wSc,5,1,0.961472046589018
Wa;Sp;Ap;Td;Sp;Sc8,wSc,5,2,0.959058288770054
Wa;Sp;Ap;Td;Sp;Sc8,wSc,5,3,0.958790909090909
Wa;Sp;Ap;Td;Td;,woSc,5,1,0.666130948419301
Wa;Sp;Ap;Td;Td;,woSc,5,2,0.749477183600713
Wa;Sp;Ap;Td;Td;,woSc,5,3,0.720109982174688
Wa;Sp;Ap;Td;Td;Sc5,wSc,5,1,0.941838103161398
Wa;Sp;Ap;Td;Td;Sc5,wSc,5,2,0.91186577540107
Wa;Sp;Ap;Td;Td;Sc5,wSc,5,3,0.914851515151515
Wa;Sp;Ap;Td;Td;Sc8,wSc,5,1,0.904774875207987
Wa;Sp;Ap;Td;Td;Sc8,wSc,5,2,0.922560962566845
Wa;Sp;Ap;Td;Td;Sc8,wSc,5,3,0.927418360071301
Wa;Sp;Ap;Td;Wa;,woSc,5,1,0.629774875207987
Wa;Sp;Ap;Td;Wa;,woSc,5,2,0.608211586452763
Wa;Sp;Ap;Td;Wa;,woSc,5,3,0.667614438502674
Wa;Sp;Ap;Td;Wa;Sc5,wSc,5,1,0.886264059900166
Wa;Sp;Ap;Td;Wa;Sc5,wSc,5,2,0.884325668449198
Wa;Sp;Ap;Td;Wa;Sc5,wSc,5,3,0.890163458110517
Wa;Sp;Ap;Td;Wa;Sc8,wSc,5,1,0.923909650582363
Wa;Sp;Ap;Td;Wa;Sc8,wSc,5,2,0.913024420677362
Wa;Sp;Ap;Td;Wa;Sc8,wSc,5,3,0.926348841354724
Wa;Sp;Ap;Td;Zb;,woSc,5,1,0.746164226289517
Wa;Sp;Ap;Td;Zb;,woSc,5,2,0.760929946524064
Wa;Sp;Ap;Td;Zb;,woSc,5,3,0.750323885918004
Wa;Sp;Ap;Td;Zb;Sc5,wSc,5,1,0.960848086522463
Wa;Sp;Ap;Td;Zb;Sc5,wSc,5,2,0.958478966131907
Wa;Sp;Ap;Td;Zb;Sc5,wSc,5,3,0.959414795008913
Wa;Sp;Ap;Td;Zb;Sc8,wSc,5,1,0.961513643926789
Wa;Sp;Ap;Td;Zb;Sc8,wSc,5,2,0.959548484848485
Wa;Sp;Ap;Td;Zb;Sc8,wSc,5,3,0.95945935828877
Hop;Zb;Ap;Mp;,woSc,4,1,0.334142595673877
Hop;Zb;Ap;Mp;,woSc,4,2,0.35090320855615
Hop;Zb;Ap;Mp;,woSc,4,3,0.349388057040998
Hop;Zb;Ap;Mp;Ap;,woSc,5,1,0.367794841930116
Hop;Zb;Ap;Mp;Ap;,woSc,5,2,0.389316755793226
Hop;Zb;Ap;Mp;Ap;,woSc,5,3,0.358300713012478
Hop;Zb;Ap;Mp;Ap;Sc5,wSc,5,1,0.720082695507487
Hop;Zb;Ap;Mp;Ap;Sc5,wSc,5,2,0.735127807486631
Hop;Zb;Ap;Mp;Ap;Sc5,wSc,5,3,0.764272192513369
Hop;Zb;Ap;Mp;Ap;Sc8,wSc,5,1,0.822578535773711
Hop;Zb;Ap;Mp;Ap;Sc8,wSc,5,2,0.853532442067736
Hop;Zb;Ap;Mp;Ap;Sc8,wSc,5,3,0.853175935828877
Hop;Zb;Ap;Mp;Hop;,woSc,5,1,0.318252412645591
Hop;Zb;Ap;Mp;Hop;,woSc,5,2,0.300858645276292
Hop;Zb;Ap;Mp;Hop;,woSc,5,3,0.328666131907308
Hop;Zb;Ap;Mp;Hop;Sc5,wSc,5,1,0.59425074875208
Hop;Zb;Ap;Mp;Hop;Sc5,wSc,5,2,0.619931729055259
Hop;Zb;Ap;Mp;Hop;Sc5,wSc,5,3,0.63891568627451
Hop;Zb;Ap;Mp;Hop;Sc8,wSc,5,1,0.697661730449251
Hop;Zb;Ap;Mp;Hop;Sc8,wSc,5,2,0.689896078431372
Hop;Zb;Ap;Mp;Hop;Sc8,wSc,5,3,0.722694652406417
Hop;Zb;Ap;Mp;Ku;,woSc,5,1,0.470623460898502
Hop;Zb;Ap;Mp;Ku;,woSc,5,2,0.414272192513369
Hop;Zb;Ap;Mp;Ku;,woSc,5,3,0.424610873440285
Hop;Zb;Ap;Mp;Ku;Sc5,wSc,5,1,0.735848086522462
Hop;Zb;Ap;Mp;Ku;Sc5,wSc,5,2,0.735083244206774
Hop;Zb;Ap;Mp;Ku;Sc5,wSc,5,3,0.771402317290553
Hop;Zb;Ap;Mp;Ku;Sc8,wSc,5,1,0.832894675540765
Hop;Zb;Ap;Mp;Ku;Sc8,wSc,5,2,0.832454010695187
Hop;Zb;Ap;Mp;Ku;Sc8,wSc,5,3,0.837623351158645
Hop;Zb;Ap;Mp;Lt;,woSc,5,1,0.64420915141431
Hop;Zb;Ap;Mp;Lt;,woSc,5,2,0.634414795008913
Hop;Zb;Ap;Mp;Lt;,woSc,5,3,0.669619786096257
Hop;Zb;Ap;Mp;Lt;Sc5,wSc,5,1,0.782977870216306
Hop;Zb;Ap;Mp;Lt;Sc5,wSc,5,2,0.821090374331551
Hop;Zb;Ap;Mp;Lt;Sc5,wSc,5,3,0.820689304812834
Hop;Zb;Ap;Mp;Lt;Sc8,wSc,5,1,0.815548585690516
Hop;Zb;Ap;Mp;Lt;Sc8,wSc,5,2,0.867525311942959
Hop;Zb;Ap;Mp;Lt;Sc8,wSc,5,3,0.898585918003565
Hop;Zb;Ap;Mp;Mp;,woSc,5,1,0.409267387687188
Hop;Zb;Ap;Mp;Mp;,woSc,5,2,0.365876470588235
Hop;Zb;Ap;Mp;Mp;,woSc,5,3,0.353042245989305
Hop;Zb;Ap;Mp;Mp;Sc5,wSc,5,1,0.785473710482529
Hop;Zb;Ap;Mp;Mp;Sc5,wSc,5,2,0.762222281639929
Hop;Zb;Ap;Mp;Mp;Sc5,wSc,5,3,0.750769518716578
Hop;Zb;Ap;Mp;Mp;Sc8,wSc,5,1,0.810348918469218
Hop;Zb;Ap;Mp;Mp;Sc8,wSc,5,2,0.842659001782531
Hop;Zb;Ap;Mp;Mp;Sc8,wSc,5,3,0.851972727272727
Hop;Zb;Ap;Mp;Pk;,woSc,5,1,0.332062728785358
Hop;Zb;Ap;Mp;Pk;,woSc,5,2,0.327150980392157
Hop;Zb;Ap;Mp;Pk;,woSc,5,3,0.335618003565062
Hop;Zb;Ap;Mp;Pk;Sc5,wSc,5,1,0.722245757071547
Hop;Zb;Ap;Mp;Pk;Sc5,wSc,5,2,0.710038680926916
Hop;Zb;Ap;Mp;Pk;Sc5,wSc,5,3,0.731429055258467
Hop;Zb;Ap;Mp;Pk;Sc8,wSc,5,1,0.720665058236273
Hop;Zb;Ap;Mp;Pk;Sc8,wSc,5,2,0.75620623885918
Hop;Zb;Ap;Mp;Pk;Sc8,wSc,5,3,0.777507486631016
Hop;Zb;Ap;Mp;Sc5,wSc,4,1,0.862678369384359
Hop;Zb;Ap;Mp;Sc5,wSc,4,2,0.830047593582888
Hop;Zb;Ap;Mp;Sc5,wSc,4,3,0.844619786096257
Hop;Zb;Ap;Mp;Sc8,wSc,4,1,0.893917970049917
Hop;Zb;Ap;Mp;Sc8,wSc,4,2,0.900769518716578
Hop;Zb;Ap;Mp;Sc8,wSc,4,3,0.903577005347594
Hop;Zb;Ap;Mp;Sp;,woSc,5,1,0.62145540765391
Hop;Zb;Ap;Mp;Sp;,woSc,5,2,0.545555614973262
Hop;Zb;Ap;Mp;Sp;,woSc,5,3,0.587177718360071
Hop;Zb;Ap;Mp;Sp;Sc5,wSc,5,1,0.86496622296173
Hop;Zb;Ap;Mp;Sp;Sc5,wSc,5,2,0.840297147950089
Hop;Zb;Ap;Mp;Sp;Sc5,wSc,5,3,0.849254367201426
Hop;Zb;Ap;Mp;Sp;Sc8,wSc,5,1,0.898244093178037
Hop;Zb;Ap;Mp;Sp;Sc8,wSc,5,2,0.882587700534759
Hop;Zb;Ap;Mp;Sp;Sc8,wSc,5,3,0.918862210338681
Hop;Zb;Ap;Mp;Td;,woSc,5,1,0.530773211314476
Hop;Zb;Ap;Mp;Td;,woSc,5,2,0.538470053475936
Hop;Zb;Ap;Mp;Td;,woSc,5,3,0.540341711229946
Hop;Zb;Ap;Mp;Td;Sc5,wSc,5,1,0.811139267886855
Hop;Zb;Ap;Mp;Td;Sc5,wSc,5,2,0.742257932263815
Hop;Zb;Ap;Mp;Td;Sc5,wSc,5,3,0.785573440285205
Hop;Zb;Ap;Mp;Td;Sc8,wSc,5,1,0.838926289517471
Hop;Zb;Ap;Mp;Td;Sc8,wSc,5,2,0.839049376114082
Hop;Zb;Ap;Mp;Td;Sc8,wSc,5,3,0.857320320855615
Hop;Zb;Ap;Mp;Wa;,woSc,5,1,0.383310648918469
Hop;Zb;Ap;Mp;Wa;,woSc,5,2,0.298541354723708
Hop;Zb;Ap;Mp;Wa;,woSc,5,3,0.350234759358289
Hop;Zb;Ap;Mp;Wa;Sc5,wSc,5,1,0.711264059900166
Hop;Zb;Ap;Mp;Wa;Sc5,wSc,5,2,0.761063636363636
Hop;Zb;Ap;Mp;Wa;Sc5,wSc,5,3,0.751972727272727
Hop;Zb;Ap;Mp;Wa;Sc8,wSc,5,1,0.819708319467554
Hop;Zb;Ap;Mp;Wa;Sc8,wSc,5,2,0.816277540106952
Hop;Zb;Ap;Mp;Wa;Sc8,wSc,5,3,0.833389839572193
Hop;Zb;Ap;Mp;Zb;,woSc,5,1,0.399325623960067
Hop;Zb;Ap;Mp;Zb;,woSc,5,2,0.345466488413547
Hop;Zb;Ap;Mp;Zb;,woSc,5,3,0.374833689839572
Hop;Zb;Ap;Mp;Zb;Sc5,wSc,5,1,0.809641763727121
Hop;Zb;Ap;Mp;Zb;Sc5,wSc,5,2,0.822739215686274
Hop;Zb;Ap;Mp;Zb;Sc5,wSc,5,3,0.827240106951872
Hop;Zb;Ap;Mp;Zb;Sc8,wSc,5,1,0.862303993344426
Hop;Zb;Ap;Mp;Zb;Sc8,wSc,5,2,0.886732085561497
Hop;Zb;Ap;Mp;Zb;Sc8,wSc,5,3,0.90500303030303
Sc5	wSc	0	2	0.958478966131907
Sc5	wSc	0	3	0.960083244206773
Sc8	wSc	0	1	0.963052745424293
Sc8	wSc	0	2	0.960083244206773
Sc8	wSc	0	3	0.960038680926916
Lt;Ku;Mp;Td;Pk;,woSc,5,1,0.765340599001664
Lt;Ku;Mp;Td;Pk;,woSc,5,2,0.764539572192513
Lt;Ku;Mp;Td;Pk;,woSc,5,3,0.767837254901961
Lt;Ku;Mp;Td;Pk;Ap;,woSc,6,1,0.721871381031614
Lt;Ku;Mp;Td;Pk;Ap;,woSc,6,2,0.688470053475936
Lt;Ku;Mp;Td;Pk;Ap;,woSc,6,3,0.70313137254902
Lt;Ku;Mp;Td;Pk;Ap;Sc5,wSc,6,1,0.77794459234609
Lt;Ku;Mp;Td;Pk;Ap;Sc5,wSc,6,2,0.76150926916221
Lt;Ku;Mp;Td;Pk;Ap;Sc5,wSc,6,3,0.750190196078432
Lt;Ku;Mp;Td;Pk;Ap;Sc8,wSc,6,1,0.767878036605657
Lt;Ku;Mp;Td;Pk;Ap;Sc8,wSc,6,2,0.813291800356506
Lt;Ku;Mp;Td;Pk;Ap;Sc8,wSc,6,3,0.806785561497326
Lt;Ku;Mp;Td;Pk;Hop;,woSc,6,1,0.602819800332779
Lt;Ku;Mp;Td;Pk;Hop;,woSc,6,2,0.596981639928699
Lt;Ku;Mp;Td;Pk;Hop;,woSc,6,3,0.614361319073084
Lt;Ku;Mp;Td;Pk;Hop;Sc5,wSc,6,1,0.740215806988353
Lt;Ku;Mp;Td;Pk;Hop;Sc5,wSc,6,2,0.743639393939394
Lt;Ku;Mp;Td;Pk;Hop;Sc5,wSc,6,3,0.751527094474153
Lt;Ku;Mp;Td;Pk;Hop;Sc8,wSc,6,1,0.783019467554077
Lt;Ku;Mp;Td;Pk;Hop;Sc8,wSc,6,2,0.798363101604278
Lt;Ku;Mp;Td;Pk;Hop;Sc8,wSc,6,3,0.804869340463458
Lt;Ku;Mp;Td;Pk;Ku;,woSc,6,1,0.727362229617304
Lt;Ku;Mp;Td;Pk;Ku;,woSc,6,2,0.722605525846702
Lt;Ku;Mp;Td;Pk;Ku;,woSc,6,3,0.707810516934046
Lt;Ku;Mp;Td;Pk;Ku;Sc5,wSc,6,1,0.792004492512479
Lt;Ku;Mp;Td;Pk;Ku;Sc5,wSc,6,2,0.792436185383244
Lt;Ku;Mp;Td;Pk;Ku;Sc5,wSc,6,3,0.763068983957219
Lt;Ku;Mp;Td;Pk;Ku;Sc8,wSc,6,1,0.804234109816972
Lt;Ku;Mp;Td;Pk;Ku;Sc8,wSc,6,2,0.851482531194296
Lt;Ku;Mp;Td;Pk;Ku;Sc8,wSc,6,3,0.803621568627451
Lt;Ku;Mp;Td;Pk;Lt;,woSc,6,1,0.749408818635607
Lt;Ku;Mp;Td;Pk;Lt;,woSc,6,2,0.750591265597148
Lt;Ku;Mp;Td;Pk;Lt;,woSc,6,3,0.738024420677362
Lt;Ku;Mp;Td;Pk;Lt;Sc5,wSc,6,1,0.87798618968386
Lt;Ku;Mp;Td;Pk;Lt;Sc5,wSc,6,2,0.832810516934046
Lt;Ku;Mp;Td;Pk;Lt;Sc5,wSc,6,3,0.832765953654189
Lt;Ku;Mp;Td;Pk;Lt;Sc8,wSc,6,1,0.827861397670549
Lt;Ku;Mp;Td;Pk;Lt;Sc8,wSc,6,2,0.867748128342246
Lt;Ku;Mp;Td;Pk;Lt;Sc8,wSc,6,3,0.877061853832442
Lt;Ku;Mp;Td;Pk;Mp;,woSc,6,1,0.687262396006656
Lt;Ku;Mp;Td;Pk;Mp;,woSc,6,2,0.682454010695187
Lt;Ku;Mp;Td;Pk;Mp;,woSc,6,3,0.644352406417112
Lt;Ku;Mp;Td;Pk;Mp;Sc5,wSc,6,1,0.749824792013311
Lt;Ku;Mp;Td;Pk;Mp;Sc5,wSc,6,2,0.72024367201426
Lt;Ku;Mp;Td;Pk;Mp;Sc5,wSc,6,3,0.713603743315508
Lt;Ku;Mp;Td;Pk;Mp;Sc8,wSc,6,1,0.70190465890183
Lt;Ku;Mp;Td;Pk;Mp;Sc8,wSc,6,2,0.749165240641711
Lt;Ku;Mp;Td;Pk;Mp;Sc8,wSc,6,3,0.771580570409982
Lt;Ku;Mp;Td;Pk;Pk;,woSc,6,1,0.683144259567388
Lt;Ku;Mp;Td;Pk;Pk;,woSc,6,2,0.673051158645276
Lt;Ku;Mp;Td;Pk;Pk;,woSc,6,3,0.684147415329768
Lt;Ku;Mp;Td;Pk;Pk;Sc5,wSc,6,1,0.826363893510815
Lt;Ku;Mp;Td;Pk;Pk;Sc5,wSc,6,2,0.744174153297683
Lt;Ku;Mp;Td;Pk;Pk;Sc5,wSc,6,3,0.749120677361854
Lt;Ku;Mp;Td;Pk;Pk;Sc8,wSc,6,1,0.742420465890183
Lt;Ku;Mp;Td;Pk;Pk;Sc8,wSc,6,2,0.746847950089127
Lt;Ku;Mp;Td;Pk;Pk;Sc8,wSc,6,3,0.761642959001782
Lt;Ku;Mp;Td;Pk;Sc5,wSc,5,1,0.910307321131448
Lt;Ku;Mp;Td;Pk;Sc5,wSc,5,2,0.850056506238859
Lt;Ku;Mp;Td;Pk;Sc5,wSc,5,3,0.834147415329768
Lt;Ku;Mp;Td;Pk;Sc8,wSc,5,1,0.825615141430948
Lt;Ku;Mp;Td;Pk;Sc8,wSc,5,2,0.854512834224599
Lt;Ku;Mp;Td;Pk;Sc8,wSc,5,3,0.848363101604278
Lt;Ku;Mp;Td;Pk;Sp;,woSc,6,1,0.779566888519135
Lt;Ku;Mp;Td;Pk;Sp;,woSc,6,2,0.738781996434938
Lt;Ku;Mp;Td;Pk;Sp;,woSc,6,3,0.742926381461675
Lt;Ku;Mp;Td;Pk;Sp;Sc5,wSc,6,1,0.833269051580699
Lt;Ku;Mp;Td;Pk;Sp;Sc5,wSc,6,2,0.818238324420677
Lt;Ku;Mp;Td;Pk;Sp;Sc5,wSc,6,3,0.804557397504456
Lt;Ku;Mp;Td;Pk;Sp;Sc8,wSc,6,1,0.837553577371048
Lt;Ku;Mp;Td;Pk;Sp;Sc8,wSc,6,2,0.828710695187166
Lt;Ku;Mp;Td;Pk;Sp;Sc8,wSc,6,3,0.834593048128342
Lt;Ku;Mp;Td;Pk;Td;,woSc,6,1,0.758976206322795
Lt;Ku;Mp;Td;Pk;Td;,woSc,6,2,0.767480748663102
Lt;Ku;Mp;Td;Pk;Td;,woSc,6,3,0.764405882352941
Lt;Ku;Mp;Td;Pk;Td;Sc5,wSc,6,1,0.813510316139767
Lt;Ku;Mp;Td;Pk;Td;Sc5,wSc,6,2,0.718639393939394
Lt;Ku;Mp;Td;Pk;Td;Sc5,wSc,6,3,0.754557397504456
Lt;Ku;Mp;Td;Pk;Td;Sc8,wSc,6,1,0.728734941763727
Lt;Ku;Mp;Td;Pk;Td;Sc8,wSc,6,2,0.769085026737968
Lt;Ku;Mp;Td;Pk;Td;Sc8,wSc,6,3,0.78668752228164
Lt;Ku;Mp;Td;Pk;Wa;,woSc,6,1,0.703485357737105
Lt;Ku;Mp;Td;Pk;Wa;,woSc,6,2,0.664004812834225
Lt;Ku;Mp;Td;Pk;Wa;,woSc,6,3,0.66289073083779
Lt;Ku;Mp;Td;Pk;Wa;Sc5,wSc,6,1,0.789716638935108
Lt;Ku;Mp;Td;Pk;Wa;Sc5,wSc,6,2,0.784236541889483
Lt;Ku;Mp;Td;Pk;Wa;Sc5,wSc,6,3,0.761197326203209
Lt;Ku;Mp;Td;Pk;Wa;Sc8,wSc,6,1,0.813011148086522
Lt;Ku;Mp;Td;Pk;Wa;Sc8,wSc,6,2,0.787846167557932
Lt;Ku;Mp;Td;Pk;Wa;Sc8,wSc,6,3,0.799076114081996
Lt;Ku;Mp;Td;Pk;Zb;,woSc,6,1,0.73127237936772
Lt;Ku;Mp;Td;Pk;Zb;,woSc,6,2,0.740386274509804
Lt;Ku;Mp;Td;Pk;Zb;,woSc,6,3,0.724655436720143
Lt;Ku;Mp;Td;Pk;Zb;Sc5,wSc,6,1,0.837636772046589
Lt;Ku;Mp;Td;Pk;Zb;Sc5,wSc,6,2,0.839316755793226
Lt;Ku;Mp;Td;Pk;Zb;Sc5,wSc,6,3,0.825947771836007
Lt;Ku;Mp;Td;Pk;Zb;Sc8,wSc,6,1,0.84641381031614
Lt;Ku;Mp;Td;Pk;Zb;Sc8,wSc,6,2,0.873719607843137
Lt;Ku;Mp;Td;Pk;Zb;Sc8,wSc,6,3,0.863291800356506
Sc5	wSc	0	2	0.960573440285205
Sc5	wSc	0	3	0.961286452762923
Sc8	wSc	0	1	0.947786522462562
Sc8	wSc	0	2	0.942079679144385
Sc8	wSc	0	3	0.959904991087344
Lt;Zb;Wa;Ku;Pk,woSc,5,1,0.887886356073211
Lt;Zb;Wa;Ku;Pk,woSc,5,2,0.874120677361854
Lt;Zb;Wa;Ku;Pk,woSc,5,3,0.888202673796791
Lt;Zb;Wa;Ku;Pk;Ap;,woSc,6,1,0.835348918469218
Lt;Zb;Wa;Ku;Pk;Ap;,woSc,6,2,0.790609090909091
Lt;Zb;Wa;Ku;Pk;Ap;,woSc,6,3,0.7897623885918
Lt;Zb;Wa;Ku;Pk;Ap;Sc5,wSc,6,1,0.884808153078203
Lt;Zb;Wa;Ku;Pk;Ap;Sc5,wSc,6,2,0.859058288770054
Lt;Zb;Wa;Ku;Pk;Ap;Sc5,wSc,6,3,0.844307843137255
Lt;Zb;Wa;Ku;Pk;Ap;Sc8,wSc,6,1,0.840215806988353
Lt;Zb;Wa;Ku;Pk;Ap;Sc8,wSc,6,2,0.873897860962567
Lt;Zb;Wa;Ku;Pk;Ap;Sc8,wSc,6,3,0.873719607843137
Lt;Zb;Wa;Ku;Pk;Hop;,woSc,6,1,0.674575207986689
Lt;Zb;Wa;Ku;Pk;Hop;,woSc,6,2,0.66253422459893
Lt;Zb;Wa;Ku;Pk;Hop;,woSc,6,3,0.659013725490196
Lt;Zb;Wa;Ku;Pk;Hop;Sc5,wSc,6,1,0.777071048252912
Lt;Zb;Wa;Ku;Pk;Hop;Sc5,wSc,6,2,0.773407664884135
Lt;Zb;Wa;Ku;Pk;Hop;Sc5,wSc,6,3,0.773095721925134
Lt;Zb;Wa;Ku;Pk;Hop;Sc8,wSc,6,1,0.844541930116472
Lt;Zb;Wa;Ku;Pk;Hop;Sc8,wSc,6,2,0.854200891265597
Lt;Zb;Wa;Ku;Pk;Hop;Sc8,wSc,6,3,0.842659001782531
Lt;Zb;Wa;Ku;Pk;Ku;,woSc,6,1,0.828693344425957
Lt;Zb;Wa;Ku;Pk;Ku;,woSc,6,2,0.775056506238859
Lt;Zb;Wa;Ku;Pk;Ku;,woSc,6,3,0.774967379679144
Lt;Zb;Wa;Ku;Pk;Ku;Sc5,wSc,6,1,0.863593510815308
Lt;Zb;Wa;Ku;Pk;Ku;Sc5,wSc,6,2,0.842525311942959
Lt;Zb;Wa;Ku;Pk;Ku;Sc5,wSc,6,3,0.828933511586453
Lt;Zb;Wa;Ku;Pk;Lt;,woSc,6,1,0.936763227953411
Lt;Zb;Wa;Ku;Pk;Lt;,woSc,6,2,0.928443315508021
Lt;Zb;Wa;Ku;Pk;Lt;,woSc,6,3,0.950368449197861
Lt;Zb;Wa;Ku;Pk;Lt;Sc5,wSc,6,1,0.962595174708819
Lt;Zb;Wa;Ku;Pk;Lt;Sc5,wSc,6,2,0.951304278074866
Lt;Zb;Wa;Ku;Pk;Lt;Sc5,wSc,6,3,0.960707130124777
Lt;Zb;Wa;Ku;Pk;Mp;,woSc,6,1,0.735390515806988
Lt;Zb;Wa;Ku;Pk;Mp;,woSc,6,2,0.720778431372549
Lt;Zb;Wa;Ku;Pk;Mp;,woSc,6,3,0.692436185383244
Lt;Zb;Wa;Ku;Pk;Mp;Sc5,wSc,6,1,0.847370549084859
Lt;Zb;Wa;Ku;Pk;Mp;Sc5,wSc,6,2,0.830805169340463
Lt;Zb;Wa;Ku;Pk;Mp;Sc5,wSc,6,3,0.782364884135472
Lt;Zb;Wa;Ku;Pk;Mp;Sc8,wSc,6,1,0.786264059900166
Lt;Zb;Wa;Ku;Pk;Mp;Sc8,wSc,6,2,0.851482531194296
Lt;Zb;Wa;Ku;Pk;Mp;Sc8,wSc,6,3,0.832454010695187
Lt;Zb;Wa;Ku;Pk;Pk;,woSc,6,1,0.770290682196339
Lt;Zb;Wa;Ku;Pk;Pk;,woSc,6,2,0.716455793226381
Lt;Zb;Wa;Ku;Pk;Pk;,woSc,6,3,0.72674991087344
Lt;Zb;Wa;Ku;Pk;Pk;Sc5,wSc,6,1,0.888718302828619
Lt;Zb;Wa;Ku;Pk;Pk;Sc5,wSc,6,2,0.821090374331551
Lt;Zb;Wa;Ku;Pk;Pk;Sc5,wSc,6,3,0.82265008912656
Lt;Zb;Wa;Ku;Pk;Sc5,wSc,5,1,0.958019467554077
Lt;Zb;Wa;Ku;Pk;Sc5,wSc,5,2,0.928933511586453
Lt;Zb;Wa;Ku;Pk;Sc5,wSc,5,3,0.91921871657754
Lt;Zb;Wa;Ku;Pk;Sc8,wSc,5,1,0.895498668885191
Lt;Zb;Wa;Ku;Pk;Sc8,wSc,5,2,0.941232976827095
Lt;Zb;Wa;Ku;Pk;Sc8,wSc,5,3,0.931473618538324
Lt;Zb;Wa;Ku;Pk;Sp;,woSc,6,1,0.882104326123128
Lt;Zb;Wa;Ku;Pk;Sp;,woSc,6,2,0.861821212121212
Lt;Zb;Wa;Ku;Pk;Sp;,woSc,6,3,0.863247237076649
Lt;Zb;Wa;Ku;Pk;Sp;Sc5,wSc,6,1,0.918959567387687
Lt;Zb;Wa;Ku;Pk;Sp;Sc5,wSc,6,2,0.912311408199644
Lt;Zb;Wa;Ku;Pk;Sp;Sc5,wSc,6,3,0.908523529411765
Lt;Zb;Wa;Ku;Pk;Sp;Sc8,wSc,6,1,0.891214143094842
Lt;Zb;Wa;Ku;Pk;Sp;Sc8,wSc,6,2,0.903443315508021
Lt;Zb;Wa;Ku;Pk;Sp;Sc8,wSc,6,3,0.925635828877005
Lt;Zb;Wa;Ku;Pk;Td;,woSc,6,1,0.860140931780366
Lt;Zb;Wa;Ku;Pk;Td;,woSc,6,2,0.824165240641711
Lt;Zb;Wa;Ku;Pk;Td;,woSc,6,3,0.827373796791444
Lt;Zb;Wa;Ku;Pk;Td;Sc5,wSc,6,1,0.882561896838602
Lt;Zb;Wa;Ku;Pk;Td;Sc5,wSc,6,2,0.805582352941177
Lt;Zb;Wa;Ku;Pk;Td;Sc5,wSc,6,3,0.805314973262032
Lt;Zb;Wa;Ku;Pk;Td;Sc8,wSc,6,1,0.810140931780366
Lt;Zb;Wa;Ku;Pk;Td;Sc8,wSc,6,2,0.855983422459893
Lt;Zb;Wa;Ku;Pk;Td;Sc8,wSc,6,3,0.867881818181818
Lt;Zb;Wa;Ku;Pk;Wa;,woSc,6,1,0.761305657237937
Lt;Zb;Wa;Ku;Pk;Wa;,woSc,6,2,0.685929946524064
Lt;Zb;Wa;Ku;Pk;Wa;,woSc,6,3,0.69199055258467
Lt;Zb;Wa;Ku;Pk;Wa;Sc5,wSc,6,1,0.853360565723794
Lt;Zb;Wa;Ku;Pk;Wa;Sc5,wSc,6,2,0.858033333333333
Lt;Zb;Wa;Ku;Pk;Wa;Sc5,wSc,6,3,0.83120623885918
Lt;Zb;Wa;Ku;Pk;Wa;Sc8,wSc,6,1,0.85078153078203
Lt;Zb;Wa;Ku;Pk;Wa;Sc8,wSc,6,2,0.858969162210339
Lt;Zb;Wa;Ku;Pk;Wa;Sc8,wSc,6,3,0.863470053475936
Lt;Zb;Wa;Ku;Pk;Zb;,woSc,6,1,0.831688352745424
Lt;Zb;Wa;Ku;Pk;Zb;,woSc,6,2,0.818951336898396
Lt;Zb;Wa;Ku;Pk;Zb;,woSc,6,3,0.799744563279857
Lt;Zb;Wa;Ku;Pk;Zb;Sc5,wSc,6,1,0.911180865224626
Lt;Zb;Wa;Ku;Pk;Zb;Sc5,wSc,6,2,0.903755258467023
Lt;Zb;Wa;Ku;Pk;Zb;Sc5,wSc,6,3,0.902240106951872
Lt;Zb;Wa;Ku;Pk;Zb;Sc8,wSc,6,1,0.920415474209651
Lt;Zb;Wa;Ku;Pk;Zb;Sc8,wSc,6,2,0.91939696969697
Lt;Zb;Wa;Ku;Pk;Zb;Sc8,wSc,6,3,0.938202673796791
Lt;Zb;Wa;Ku;PkKu;Sc8,wSc,4,1,0.836721630615641
Lt;Zb;Wa;Ku;PkKu;Sc8,wSc,4,2,0.854557397504456
Lt;Zb;Wa;Ku;PkKu;Sc8,wSc,4,3,0.859548484848485
Lt;Zb;Wa;Ku;PkLt;Sc8,wSc,4,1,0.939259068219634
Lt;Zb;Wa;Ku;PkLt;Sc8,wSc,4,2,0.950056506238859
Lt;Zb;Wa;Ku;PkLt;Sc8,wSc,4,3,0.960306060606061
Lt;Zb;Wa;Ku;PkPk;Sc8,wSc,4,1,0.764051081530782
Lt;Zb;Wa;Ku;PkPk;Sc8,wSc,4,2,0.822917468805704
Lt;Zb;Wa;Ku;PkPk;Sc8,wSc,4,3,0.852373796791444
Sc5	wSc	0	2	0.959726737967914
Sc5	wSc	0	3	0.955894295900178
Sc8	wSc	0	1	0.934142595673877
Sc8	wSc	0	2	0.961732085561497
Sc8	wSc	0	3	0.961108199643494
Sc5	wSc	0	2	0.956518181818182
Sc5	wSc	0	3	0.947783778966132
Sc8	wSc	0	1	0.925698336106489
Sc8	wSc	0	2	0.959102852049911
Sc8	wSc	0	3	0.95602798573975
Zb;Ku;Td;Pk;,woSc,4,1,0.657437104825291
Zb;Ku;Td;Pk;,woSc,4,2,0.641500356506239
Zb;Ku;Td;Pk;,woSc,4,3,0.643327450980392
Zb;Ku;Td;Pk;Ap;,woSc,5,1,0.66055690515807
Zb;Ku;Td;Pk;Ap;,woSc,5,2,0.597694652406417
Zb;Ku;Td;Pk;Ap;,woSc,5,3,0.615341711229947
Zb;Ku;Td;Pk;Ap;Sc5,wSc,5,1,0.837303993344426
Zb;Ku;Td;Pk;Ap;Sc5,wSc,5,2,0.808657219251337
Zb;Ku;Td;Pk;Ap;Sc5,wSc,5,3,0.78891568627451
Zb;Ku;Td;Pk;Ap;Sc8,wSc,5,1,0.785224126455907
Zb;Ku;Td;Pk;Ap;Sc8,wSc,5,2,0.84319376114082
Zb;Ku;Td;Pk;Ap;Sc8,wSc,5,3,0.831518181818182
Zb;Ku;Td;Pk;Hop;,woSc,5,1,0.668876372712146
Zb;Ku;Td;Pk;Hop;,woSc,5,2,0.659503921568627
Zb;Ku;Td;Pk;Hop;,woSc,5,3,0.663247237076649
Zb;Ku;Td;Pk;Hop;Sc5,wSc,5,1,0.854650083194676
Zb;Ku;Td;Pk;Hop;Sc5,wSc,5,2,0.841634046345811
Zb;Ku;Td;Pk;Hop;Sc5,wSc,5,3,0.865208021390374
Zb;Ku;Td;Pk;Hop;Sc8,wSc,5,1,0.874325623960067
Zb;Ku;Td;Pk;Hop;Sc8,wSc,5,2,0.877596613190731
Zb;Ku;Td;Pk;Hop;Sc8,wSc,5,3,0.887846167557932
Zb;Ku;Td;Pk;Ku;,woSc,5,1,0.674242429284526
Zb;Ku;Td;Pk;Ku;,woSc,5,2,0.642614438502674
Zb;Ku;Td;Pk;Ku;,woSc,5,3,0.623585918003565
Zb;Ku;Td;Pk;Ku;Sc5,wSc,5,1,0.80727071547421
Zb;Ku;Td;Pk;Ku;Sc5,wSc,5,2,0.798853297682709
Zb;Ku;Td;Pk;Ku;Sc5,wSc,5,3,0.762935294117647
Zb;Ku;Td;Pk;Ku;Sc8,wSc,5,1,0.774533610648918
Zb;Ku;Td;Pk;Ku;Sc8,wSc,5,2,0.814985204991087
Zb;Ku;Td;Pk;Ku;Sc8,wSc,5,3,0.820912121212121
Zb;Ku;Td;Pk;Lt;,woSc,5,1,0.751322296173045
Zb;Ku;Td;Pk;Lt;,woSc,5,2,0.731473618538324
Zb;Ku;Td;Pk;Lt;,woSc,5,3,0.76391568627451
Zb;Ku;Td;Pk;Lt;Sc5,wSc,5,1,0.925906322795341
Zb;Ku;Td;Pk;Lt;Sc5,wSc,5,2,0.885038680926916
Zb;Ku;Td;Pk;Lt;Sc5,wSc,5,3,0.91494064171123
Zb;Ku;Td;Pk;Lt;Sc8,wSc,5,1,0.893793178036606
Zb;Ku;Td;Pk;Lt;Sc8,wSc,5,2,0.925145632798574
Zb;Ku;Td;Pk;Lt;Sc8,wSc,5,3,0.940074331550802
Zb;Ku;Td;Pk;Mp;,woSc,5,1,0.580024459234609
Zb;Ku;Td;Pk;Mp;,woSc,5,2,0.531785561497326
Zb;Ku;Td;Pk;Mp;,woSc,5,3,0.496892513368984
Zb;Ku;Td;Pk;Mp;Sc5,wSc,5,1,0.747120965058236
Zb;Ku;Td;Pk;Mp;Sc5,wSc,5,2,0.715831907308378
Zb;Ku;Td;Pk;Mp;Sc5,wSc,5,3,0.694307843137255
Zb;Ku;Td;Pk;Mp;Sc8,wSc,5,1,0.699533610648918
Zb;Ku;Td;Pk;Mp;Sc8,wSc,5,2,0.782765953654189
Zb;Ku;Td;Pk;Mp;Sc8,wSc,5,3,0.781562745098039
Zb;Ku;Td;Pk;Pk;,woSc,5,1,0.569666722129784
Zb;Ku;Td;Pk;Pk;,woSc,5,2,0.545288235294118
Zb;Ku;Td;Pk;Pk;,woSc,5,3,0.536375579322638
Zb;Ku;Td;Pk;Pk;Sc5,wSc,5,1,0.817586855241265
Zb;Ku;Td;Pk;Pk;Sc5,wSc,5,2,0.784682174688057
Zb;Ku;Td;Pk;Pk;Sc5,wSc,5,3,0.763380926916221
Zb;Ku;Td;Pk;Pk;Sc8,wSc,5,1,0.712054409317804
Zb;Ku;Td;Pk;Pk;Sc8,wSc,5,2,0.748942424242424
Zb;Ku;Td;Pk;Pk;Sc8,wSc,5,3,0.760573440285205
Zb;Ku;Td;Pk;Sc5,wSc,4,1,0.924991181364393
Zb;Ku;Td;Pk;Sc5,wSc,4,2,0.892391622103387
Zb;Ku;Td;Pk;Sc5,wSc,4,3,0.862578787878788
Zb;Ku;Td;Pk;Sc8,wSc,4,1,0.826072712146423
Zb;Ku;Td;Pk;Sc8,wSc,4,2,0.877061853832442
Zb;Ku;Td;Pk;Sc8,wSc,4,3,0.864138502673797
Zb;Ku;Td;Pk;Sp;,woSc,5,1,0.707395507487521
Zb;Ku;Td;Pk;Sp;,woSc,5,2,0.665609090909091
Zb;Ku;Td;Pk;Sp;,woSc,5,3,0.663826559714795
Zb;Ku;Td;Pk;Sp;Sc5,wSc,5,1,0.869084359400998
Zb;Ku;Td;Pk;Sp;Sc5,wSc,5,2,0.869708912655971
Zb;Ku;Td;Pk;Sp;Sc5,wSc,5,3,0.842347058823529
Zb;Ku;Td;Pk;Sp;Sc8,wSc,5,1,0.823868053244592
Zb;Ku;Td;Pk;Sp;Sc8,wSc,5,2,0.864316755793226
Zb;Ku;Td;Pk;Sp;Sc8,wSc,5,3,0.85313137254902
Zb;Ku;Td;Pk;Td;,woSc,5,1,0.742878036605657
Zb;Ku;Td;Pk;Td;,woSc,5,2,0.683077896613191
Zb;Ku;Td;Pk;Td;,woSc,5,3,0.674165240641711
Zb;Ku;Td;Pk;Td;Sc5,wSc,5,1,0.833185856905158
Zb;Ku;Td;Pk;Td;Sc5,wSc,5,2,0.797159893048128
Zb;Ku;Td;Pk;Td;Sc5,wSc,5,3,0.788425490196078
Zb;Ku;Td;Pk;Td;Sc8,wSc,5,1,0.761555241264559
Zb;Ku;Td;Pk;Td;Sc8,wSc,5,2,0.820288235294118
Zb;Ku;Td;Pk;Td;Sc8,wSc,5,3,0.823184848484848
Zb;Ku;Td;Pk;Wa;,woSc,5,1,0.607561896838602
Zb;Ku;Td;Pk;Wa;,woSc,5,2,0.530314973262032
Zb;Ku;Td;Pk;Wa;,woSc,5,3,0.53120623885918
Zb;Ku;Td;Pk;Wa;Sc5,wSc,5,1,0.806813144758735
Zb;Ku;Td;Pk;Wa;Sc5,wSc,5,2,0.81066256684492
Zb;Ku;Td;Pk;Wa;Sc5,wSc,5,3,0.774298930481283
Zb;Ku;Td;Pk;Wa;Sc8,wSc,5,1,0.771621797004992
Zb;Ku;Td;Pk;Wa;Sc8,wSc,5,2,0.802106417112299
Zb;Ku;Td;Pk;Wa;Sc8,wSc,5,3,0.813603743315508
Zb;Ku;Td;Pk;Zb;,woSc,5,1,0.632811480865225
Zb;Ku;Td;Pk;Zb;,woSc,5,2,0.645511051693405
Zb;Ku;Td;Pk;Zb;,woSc,5,3,0.59952174688057
Zb;Ku;Td;Pk;Zb;Sc5,wSc,5,1,0.859059400998336
Zb;Ku;Td;Pk;Zb;Sc5,wSc,5,2,0.865876470588235
Zb;Ku;Td;Pk;Zb;Sc5,wSc,5,3,0.847516399286988
Zb;Ku;Td;Pk;Zb;Sc8,wSc,5,1,0.851987853577371
Zb;Ku;Td;Pk;Zb;Sc8,wSc,5,2,0.906429055258467
Zb;Ku;Td;Pk;Zb;Sc8,wSc,5,3,0.894040463458111
Sc5	wSc	0	2	0.954423707664884
Sc5	wSc	0	3	0.9421688057041
Sc8	wSc	0	1	0.921205823627288
Sc8	wSc	0	2	0.954958467023173
Sc8	wSc	0	3	0.951571657754011
Zb;Wa;Td;,woSc,3,1,0.669666722129784
Zb;Wa;Td;,woSc,3,2,0.679646524064171
Zb;Wa;Td;,woSc,3,3,0.714851515151515
Zb;Wa;Td;Ap;,woSc,4,1,0.717711647254576
Zb;Wa;Td;Ap;,woSc,4,2,0.685796256684492
Zb;Wa;Td;Ap;,woSc,4,3,0.683300713012478
Zb;Wa;Td;Ap;Sc5,wSc,4,1,0.920415474209651
Zb;Wa;Td;Ap;Sc5,wSc,4,2,0.912935294117647
Zb;Wa;Td;Ap;Sc5,wSc,4,3,0.897739215686274
Zb;Wa;Td;Ap;Sc8,wSc,4,1,0.914092678868552
Zb;Wa;Td;Ap;Sc8,wSc,4,2,0.949655436720143
Zb;Wa;Td;Ap;Sc8,wSc,4,3,0.942748128342246
Zb;Wa;Td;Hop;,woSc,4,1,0.576155906821963
Zb;Wa;Td;Hop;,woSc,4,2,0.578443315508021
Zb;Wa;Td;Hop;,woSc,4,3,0.572204456327986
Zb;Wa;Td;Hop;Sc5,wSc,4,1,0.760806489184692
Zb;Wa;Td;Hop;Sc5,wSc,4,2,0.782142067736185
Zb;Wa;Td;Hop;Sc5,wSc,4,3,0.790831907308378
Zb;Wa;Td;Hop;Sc8,wSc,4,1,0.843585191347754
Zb;Wa;Td;Hop;Sc8,wSc,4,2,0.850457575757576
Zb;Wa;Td;Hop;Sc8,wSc,4,3,0.858969162210339
Zb;Wa;Td;Ku;,woSc,4,1,0.720997836938436
Zb;Wa;Td;Ku;,woSc,4,2,0.686019073083779
Zb;Wa;Td;Ku;,woSc,4,3,0.664361319073084
Zb;Wa;Td;Ku;Sc5,wSc,4,1,0.887969550748752
Zb;Wa;Td;Ku;Sc5,wSc,4,2,0.890475401069519
Zb;Wa;Td;Ku;Sc5,wSc,4,3,0.878398752228164
Zb;Wa;Td;Ku;Sc8,wSc,4,1,0.888385524126456
Zb;Wa;Td;Ku;Sc8,wSc,4,2,0.924165240641711
Zb;Wa;Td;Ku;Sc8,wSc,4,3,0.925546702317291
Zb;Wa;Td;Lt;,woSc,4,1,0.926571880199667
Zb;Wa;Td;Lt;,woSc,4,2,0.926304278074866
Zb;Wa;Td;Lt;,woSc,4,3,0.937266844919786
Zb;Wa;Td;Lt;Sc5,wSc,4,1,0.951613477537438
Zb;Wa;Td;Lt;Sc5,wSc,4,2,0.957988770053476
Zb;Wa;Td;Lt;Sc5,wSc,4,3,0.952150980392157
Zb;Wa;Td;Lt;Sc8,wSc,4,1,0.92690465890183
Zb;Wa;Td;Lt;Sc8,wSc,4,2,0.960216934046346
Zb;Wa;Td;Lt;Sc8,wSc,4,3,0.958612655971479
Zb;Wa;Td;Mp;,woSc,4,1,0.630024459234609
Zb;Wa;Td;Mp;,woSc,4,2,0.615386274509804
Zb;Wa;Td;Mp;,woSc,4,3,0.582364884135472
Zb;Wa;Td;Mp;Sc5,wSc,4,1,0.844167554076539
Zb;Wa;Td;Mp;Sc5,wSc,4,2,0.854691087344029
Zb;Wa;Td;Mp;Sc5,wSc,4,3,0.826170588235294
Zb;Wa;Td;Mp;Sc8,wSc,4,1,0.840673377703827
Zb;Wa;Td;Mp;Sc8,wSc,4,2,0.902552049910873
Zb;Wa;Td;Mp;Sc8,wSc,4,3,0.893817647058823
Zb;Wa;Td;Pk;,woSc,4,1,0.617586855241265
Zb;Wa;Td;Pk;,woSc,4,2,0.586732085561497
Zb;Wa;Td;Pk;,woSc,4,3,0.5997
Zb;Wa;Td;Pk;Sc5,wSc,4,1,0.900531946755408
Zb;Wa;Td;Pk;Sc5,wSc,4,2,0.857142067736185
Zb;Wa;Td;Pk;Sc5,wSc,4,3,0.829824777183601
Zb;Wa;Td;Pk;Sc8,wSc,4,1,0.806355574043261
Zb;Wa;Td;Pk;Sc8,wSc,4,2,0.854780213903743
Zb;Wa;Td;Pk;Sc8,wSc,4,3,0.854468270944741
Zb;Wa;Td;Sc5,wSc,3,1,0.94208768718802
Zb;Wa;Td;Sc5,wSc,3,2,0.95602798573975
Zb;Wa;Td;Sc5,wSc,3,3,0.943862210338681
Zb;Wa;Td;Sc8,wSc,3,1,0.921122628951747
Zb;Wa;Td;Sc8,wSc,3,2,0.955270409982175
Zb;Wa;Td;Sc8,wSc,3,3,0.951215151515152
Zb;Wa;Td;Sp;,woSc,4,1,0.79321081530782
Zb;Wa;Td;Sp;,woSc,4,2,0.774833689839572
Zb;Wa;Td;Sp;,woSc,4,3,0.780760606060606
Zb;Wa;Td;Sp;Sc5,wSc,4,1,0.945457071547421
Zb;Wa;Td;Sp;Sc5,wSc,4,2,0.957632263814617
Zb;Wa;Td;Sp;Sc5,wSc,4,3,0.949254367201426
Zb;Wa;Td;Sp;Sc8,wSc,4,1,0.925989517470882
Zb;Wa;Td;Sp;Sc8,wSc,4,2,0.959593048128342
Zb;Wa;Td;Sp;Sc8,wSc,4,3,0.956785561497326
Zb;Wa;Td;Td;,woSc,4,1,0.72361846921797
Zb;Wa;Td;Td;,woSc,4,2,0.701126024955437
Zb;Wa;Td;Td;,woSc,4,3,0.745288235294118
Zb;Wa;Td;Td;Sc5,wSc,4,1,0.901571880199667
Zb;Wa;Td;Td;Sc5,wSc,4,2,0.890297147950089
Zb;Wa;Td;Td;Sc5,wSc,4,3,0.86373743315508
Zb;Wa;Td;Td;Sc8,wSc,4,1,0.851571880199667
Zb;Wa;Td;Td;Sc8,wSc,4,2,0.903443315508021
Zb;Wa;Td;Td;Sc8,wSc,4,3,0.896001247771836
Zb;Wa;Td;Wa;,woSc,4,1,0.639633444259567
Zb;Wa;Td;Wa;,woSc,4,2,0.580671479500891
Zb;Wa;Td;Wa;,woSc,4,3,0.582097504456328
Zb;Wa;Td;Wa;Sc5,wSc,4,1,0.866546921797005
Zb;Wa;Td;Wa;Sc5,wSc,4,2,0.894085026737968
Zb;Wa;Td;Wa;Sc5,wSc,4,3,0.882587700534759
Zb;Wa;Td;Wa;Sc8,wSc,4,1,0.899575207986689
Zb;Wa;Td;Wa;Sc8,wSc,4,2,0.927061853832442
Zb;Wa;Td;Wa;Sc8,wSc,4,3,0.926839037433155
Zb;Wa;Td;Zb;,woSc,4,1,0.719042762063228
Zb;Wa;Td;Zb;,woSc,4,2,0.718416577540107
Zb;Wa;Td;Zb;,woSc,4,3,0.730626916221034
Zb;Wa;Td;Zb;Sc5,wSc,4,1,0.945748252911814
Zb;Wa;Td;Zb;Sc5,wSc,4,2,0.959503921568628
Zb;Wa;Td;Zb;Sc5,wSc,4,3,0.951259714795009
Zb;Wa;Td;Zb;Sc8,wSc,4,1,0.926571880199667
Zb;Wa;Td;Zb;Sc8,wSc,4,2,0.961954901960784
Zb;Wa;Td;Zb;Sc8,wSc,4,3,0.958300713012478
Lt;Wa;Mp;Pk;,woSc,4,1,0.712012811980033
Lt;Wa;Mp;Pk;,woSc,4,2,0.73445935828877
Lt;Wa;Mp;Pk;,woSc,4,3,0.718104634581105
Lt;Wa;Mp;Pk;Ap;,woSc,5,1,0.693294009983361
Lt;Wa;Mp;Pk;Ap;,woSc,5,2,0.691544919786096
Lt;Wa;Mp;Pk;Ap;,woSc,5,3,0.675457575757576
Lt;Wa;Mp;Pk;Ap;Sc5,wSc,5,1,0.820956239600665
Lt;Wa;Mp;Pk;Ap;Sc5,wSc,5,2,0.825413012477718
Lt;Wa;Mp;Pk;Ap;Sc5,wSc,5,3,0.796892513368984
Lt;Wa;Mp;Pk;Ap;Sc8,wSc,5,1,0.804941264559068
Lt;Wa;Mp;Pk;Ap;Sc8,wSc,5,2,0.861464705882353
Lt;Wa;Mp;Pk;Ap;Sc8,wSc,5,3,0.840074331550802
Lt;Wa;Mp;Pk;Hop;,woSc,5,1,0.567961231281198
Lt;Wa;Mp;Pk;Hop;,woSc,5,2,0.585261497326203
Lt;Wa;Mp;Pk;Hop;,woSc,5,3,0.563781996434938
Lt;Wa;Mp;Pk;Hop;Sc5,wSc,5,1,0.770706655574043
Lt;Wa;Mp;Pk;Hop;Sc5,wSc,5,2,0.780849732620321
Lt;Wa;Mp;Pk;Hop;Sc5,wSc,5,3,0.795065418894831
Lt;Wa;Mp;Pk;Hop;Sc8,wSc,5,1,0.769375540765391
Lt;Wa;Mp;Pk;Hop;Sc8,wSc,5,2,0.839361319073084
Lt;Wa;Mp;Pk;Hop;Sc8,wSc,5,3,0.830047593582888
Lt;Wa;Mp;Pk;Ku;,woSc,5,1,0.681313976705491
Lt;Wa;Mp;Pk;Ku;,woSc,5,2,0.692525311942959
Lt;Wa;Mp;Pk;Ku;,woSc,5,3,0.673764171122995
Lt;Wa;Mp;Pk;Ku;Sc5,wSc,5,1,0.803651747088186
Lt;Wa;Mp;Pk;Ku;Sc5,wSc,5,2,0.815163458110517
Lt;Wa;Mp;Pk;Ku;Sc5,wSc,5,3,0.779824777183601
Lt;Wa;Mp;Pk;Ku;Sc8,wSc,5,1,0.790299001663894
Lt;Wa;Mp;Pk;Ku;Sc8,wSc,5,2,0.881117112299465
Lt;Wa;Mp;Pk;Ku;Sc8,wSc,5,3,0.827685739750446
Lt;Wa;Mp;Pk;Lt;,woSc,5,1,0.754899667221298
Lt;Wa;Mp;Pk;Lt;,woSc,5,2,0.75518128342246
Lt;Wa;Mp;Pk;Lt;,woSc,5,3,0.79765008912656
Lt;Wa;Mp;Pk;Lt;Sc5,wSc,5,1,0.899991181364393
Lt;Wa;Mp;Pk;Lt;Sc5,wSc,5,2,0.872338146167558
Lt;Wa;Mp;Pk;Lt;Sc5,wSc,5,3,0.880716042780749
Lt;Wa;Mp;Pk;Lt;Sc8,wSc,5,1,0.860723294509151
Lt;Wa;Mp;Pk;Lt;Sc8,wSc,5,2,0.908389839572193
Lt;Wa;Mp;Pk;Lt;Sc8,wSc,5,3,0.925858645276292
Lt;Wa;Mp;Pk;Mp;,woSc,5,1,0.620498668885191
Lt;Wa;Mp;Pk;Mp;,woSc,5,2,0.627507486631016
Lt;Wa;Mp;Pk;Mp;,woSc,5,3,0.595154545454545
Lt;Wa;Mp;Pk;Mp;Sc5,wSc,5,1,0.796164226289517
Lt;Wa;Mp;Pk;Mp;Sc5,wSc,5,2,0.74952174688057
Lt;Wa;Mp;Pk;Mp;Sc5,wSc,5,3,0.71253422459893
Lt;Wa;Mp;Pk;Mp;Sc8,wSc,5,1,0.738759900166389
Lt;Wa;Mp;Pk;Mp;Sc8,wSc,5,2,0.828265062388592
Lt;Wa;Mp;Pk;Mp;Sc8,wSc,5,3,0.792035115864528
Lt;Wa;Mp;Pk;Pk;,woSc,5,1,0.621039434276206
Lt;Wa;Mp;Pk;Pk;,woSc,5,2,0.616366666666667
Lt;Wa;Mp;Pk;Pk;,woSc,5,3,0.62349679144385
Lt;Wa;Mp;Pk;Pk;Sc5,wSc,5,1,0.838510316139767
Lt;Wa;Mp;Pk;Pk;Sc5,wSc,5,2,0.812133155080214
Lt;Wa;Mp;Pk;Pk;Sc5,wSc,5,3,0.77162513368984
Lt;Wa;Mp;Pk;Pk;Sc8,wSc,5,1,0.735432113144759
Lt;Wa;Mp;Pk;Pk;Sc8,wSc,5,2,0.797605525846702
Lt;Wa;Mp;Pk;Pk;Sc8,wSc,5,3,0.793817647058824
Lt;Wa;Mp;Pk;Sc5,wSc,4,1,0.926197504159734
Lt;Wa;Mp;Pk;Sc5,wSc,4,2,0.893550267379679
Lt;Wa;Mp;Pk;Sc5,wSc,4,3,0.868906773618538
Lt;Wa;Mp;Pk;Sc8,wSc,4,1,0.880773211314476
Lt;Wa;Mp;Pk;Sc8,wSc,4,2,0.906830124777184
Lt;Wa;Mp;Pk;Sc8,wSc,4,3,0.886910338680927
Lt;Wa;Mp;Pk;Sp;,woSc,5,1,0.776447088186356
Lt;Wa;Mp;Pk;Sp;,woSc,5,2,0.769129590017825
Lt;Wa;Mp;Pk;Sp;,woSc,5,3,0.779290017825312
Lt;Wa;Mp;Pk;Sp;Sc5,wSc,5,1,0.891297337770383
Lt;Wa;Mp;Pk;Sp;Sc5,wSc,5,2,0.901215151515152
Lt;Wa;Mp;Pk;Sp;Sc5,wSc,5,3,0.882364884135472
Lt;Wa;Mp;Pk;Sp;Sc8,wSc,5,1,0.864758236272879
Lt;Wa;Mp;Pk;Sp;Sc8,wSc,5,2,0.906027985739751
Lt;Wa;Mp;Pk;Sp;Sc8,wSc,5,3,0.903265062388592
Lt;Wa;Mp;Pk;Td;,woSc,5,1,0.697453743760399
Lt;Wa;Mp;Pk;Td;,woSc,5,2,0.721937076648841
Lt;Wa;Mp;Pk;Td;,woSc,5,3,0.727150980392157
Lt;Wa;Mp;Pk;Td;Sc5,wSc,5,1,0.838260732113145
Lt;Wa;Mp;Pk;Td;Sc5,wSc,5,2,0.815876470588235
Lt;Wa;Mp;Pk;Td;Sc5,wSc,5,3,0.769486096256684
Lt;Wa;Mp;Pk;Td;Sc8,wSc,5,1,0.764217470881864
Lt;Wa;Mp;Pk;Td;Sc8,wSc,5,2,0.850502139037433
Lt;Wa;Mp;Pk;Td;Sc8,wSc,5,3,0.822962032085562
Lt;Wa;Mp;Pk;Wa;,woSc,5,1,0.598951247920133
Lt;Wa;Mp;Pk;Wa;,woSc,5,2,0.566723172905526
Lt;Wa;Mp;Pk;Wa;,woSc,5,3,0.561999465240642
Lt;Wa;Mp;Pk;Wa;Sc5,wSc,5,1,0.776571880199667
Lt;Wa;Mp;Pk;Wa;Sc5,wSc,5,2,0.813024420677362
Lt;Wa;Mp;Pk;Wa;Sc5,wSc,5,3,0.779200891265597
Lt;Wa;Mp;Pk;Wa;Sc8,wSc,5,1,0.772037770382695
Lt;Wa;Mp;Pk;Wa;Sc8,wSc,5,2,0.847159893048128
Lt;Wa;Mp;Pk;Wa;Sc8,wSc,5,3,0.849789126559715
Lt;Wa;Mp;Pk;Zb;,woSc,5,1,0.673202495840266
Lt;Wa;Mp;Pk;Zb;,woSc,5,2,0.691544919786096
Lt;Wa;Mp;Pk;Zb;,woSc,5,3,0.681963814616756
Lt;Wa;Mp;Pk;Zb;Sc5,wSc,5,1,0.861388851913478
Lt;Wa;Mp;Pk;Zb;Sc5,wSc,5,2,0.890252584670232
Lt;Wa;Mp;Pk;Zb;Sc5,wSc,5,3,0.877106417112299
Lt;Wa;Mp;Pk;Zb;Sc8,wSc,5,1,0.860265723793677
Lt;Wa;Mp;Pk;Zb;Sc8,wSc,5,2,0.910929946524064
Lt;Wa;Mp;Pk;Zb;Sc8,wSc,5,3,0.906696434937611
Sc5	wSc	0	2	0.955938859180036
Sc5	wSc	0	3	0.938559180035651
Sc8	wSc	0	1	0.917586855241265
Sc8	wSc	0	2	0.951259714795009
Sc8	wSc	0	3	0.950056506238859
Hop;Wa;Ap;Mp;Td;,woSc,5,1,0.403526955074875
Hop;Wa;Ap;Mp;Td;,woSc,5,2,0.461063636363636
Hop;Wa;Ap;Mp;Td;,woSc,5,3,0.442079679144385
Hop;Wa;Ap;Mp;Td;Ap;,woSc,6,1,0.449783194675541
Hop;Wa;Ap;Mp;Td;Ap;,woSc,6,2,0.483345276292335
Hop;Wa;Ap;Mp;Td;Ap;,woSc,6,3,0.559370231729055
Hop;Wa;Ap;Mp;Td;Ap;Sc5,wSc,6,1,0.709267387687188
Hop;Wa;Ap;Mp;Td;Ap;Sc5,wSc,6,2,0.737445098039216
Hop;Wa;Ap;Mp;Td;Ap;Sc5,wSc,6,3,0.700635828877005
Hop;Wa;Ap;Mp;Td;Ap;Sc8,wSc,6,1,0.714175873544093
Hop;Wa;Ap;Mp;Td;Ap;Sc8,wSc,6,2,0.820199108734403
Hop;Wa;Ap;Mp;Td;Ap;Sc8,wSc,6,3,0.791411229946524
Hop;Wa;Ap;Mp;Td;Hop;,woSc,6,1,0.438593510815308
Hop;Wa;Ap;Mp;Td;Hop;,woSc,6,2,0.494263279857397
Hop;Wa;Ap;Mp;Td;Hop;,woSc,6,3,0.450190196078431
Hop;Wa;Ap;Mp;Td;Hop;Sc5,wSc,6,1,0.577528618968386
Hop;Wa;Ap;Mp;Td;Hop;Sc5,wSc,6,2,0.645689304812834
Hop;Wa;Ap;Mp;Td;Hop;Sc5,wSc,6,3,0.572872905525847
Hop;Wa;Ap;Mp;Td;Hop;Sc8,wSc,6,1,0.589051081530782
Hop;Wa;Ap;Mp;Td;Hop;Sc8,wSc,6,2,0.732320320855615
Hop;Wa;Ap;Mp;Td;Hop;Sc8,wSc,6,3,0.682052941176471
Hop;Wa;Ap;Mp;Td;Ku;,woSc,6,1,0.252403826955075
Hop;Wa;Ap;Mp;Td;Ku;,woSc,6,2,0.350190196078431
Hop;Wa;Ap;Mp;Td;Ku;,woSc,6,3,0.346491443850267
Hop;Wa;Ap;Mp;Td;Ku;Sc5,wSc,6,1,0.726613477537438
Hop;Wa;Ap;Mp;Td;Ku;Sc5,wSc,6,2,0.740341711229947
Hop;Wa;Ap;Mp;Td;Ku;Sc5,wSc,6,3,0.706072549019608
Hop;Wa;Ap;Mp;Td;Ku;Sc8,wSc,6,1,0.723493677204659
Hop;Wa;Ap;Mp;Td;Ku;Sc8,wSc,6,2,0.812757040998218
Hop;Wa;Ap;Mp;Td;Ku;Sc8,wSc,6,3,0.799343493761141
Hop;Wa;Ap;Mp;Td;Lt;,woSc,6,1,0.486430449251248
Hop;Wa;Ap;Mp;Td;Lt;,woSc,6,2,0.563113547237077
Hop;Wa;Ap;Mp;Td;Lt;,woSc,6,3,0.50825614973262
Hop;Wa;Ap;Mp;Td;Lt;Sc5,wSc,6,1,0.718834775374376
Hop;Wa;Ap;Mp;Td;Lt;Sc5,wSc,6,2,0.789628698752228
Hop;Wa;Ap;Mp;Td;Lt;Sc5,wSc,6,3,0.782052941176471
Hop;Wa;Ap;Mp;Td;Lt;Sc8,wSc,6,1,0.775989517470882
Hop;Wa;Ap;Mp;Td;Lt;Sc8,wSc,6,2,0.859058288770054
Hop;Wa;Ap;Mp;Td;Lt;Sc8,wSc,6,3,0.896357754010695
Hop;Wa;Ap;Mp;Td;Mp;,woSc,6,1,0.552695008319468
Hop;Wa;Ap;Mp;Td;Mp;,woSc,6,2,0.54319376114082
Hop;Wa;Ap;Mp;Td;Mp;,woSc,6,3,0.629780213903743
Hop;Wa;Ap;Mp;Td;Mp;Sc5,wSc,6,1,0.750490349417637
Hop;Wa;Ap;Mp;Td;Mp;Sc5,wSc,6,2,0.737935294117647
Hop;Wa;Ap;Mp;Td;Mp;Sc5,wSc,6,3,0.713291800356506
Hop;Wa;Ap;Mp;Td;Mp;Sc8,wSc,6,1,0.719375540765391
Hop;Wa;Ap;Mp;Td;Mp;Sc8,wSc,6,2,0.819129590017825
Hop;Wa;Ap;Mp;Td;Mp;Sc8,wSc,6,3,0.779557397504456
Hop;Wa;Ap;Mp;Td;Pk;,woSc,6,1,0.457104326123128
Hop;Wa;Ap;Mp;Td;Pk;,woSc,6,2,0.484325668449198
Hop;Wa;Ap;Mp;Td;Pk;,woSc,6,3,0.438425490196078
Hop;Wa;Ap;Mp;Td;Pk;Sc5,wSc,6,1,0.70406772046589
Hop;Wa;Ap;Mp;Td;Pk;Sc5,wSc,6,2,0.685885383244207
Hop;Wa;Ap;Mp;Td;Pk;Sc5,wSc,6,3,0.677462923351159
Hop;Wa;Ap;Mp;Td;Pk;Sc8,wSc,6,1,0.688718302828619
Hop;Wa;Ap;Mp;Td;Pk;Sc8,wSc,6,2,0.752997682709447
Hop;Wa;Ap;Mp;Td;Pk;Sc8,wSc,6,3,0.758657219251337
Hop;Wa;Ap;Mp;Td;Sc5,wSc,5,1,0.830357237936772
Hop;Wa;Ap;Mp;Td;Sc5,wSc,5,2,0.79319376114082
Hop;Wa;Ap;Mp;Td;Sc5,wSc,5,3,0.802462923351159
Hop;Wa;Ap;Mp;Td;Sc8,wSc,5,1,0.809267387687188
Hop;Wa;Ap;Mp;Td;Sc8,wSc,5,2,0.888247237076649
Hop;Wa;Ap;Mp;Td;Sc8,wSc,5,3,0.867347058823529
Hop;Wa;Ap;Mp;Td;Sp;,woSc,6,1,0.593751580698835
Hop;Wa;Ap;Mp;Td;Sp;,woSc,6,2,0.591099286987522
Hop;Wa;Ap;Mp;Td;Sp;,woSc,6,3,0.573229411764706
Hop;Wa;Ap;Mp;Td;Sp;Sc5,wSc,6,1,0.819417138103161
Hop;Wa;Ap;Mp;Td;Sp;Sc5,wSc,6,2,0.844263279857397
Hop;Wa;Ap;Mp;Td;Sp;Sc5,wSc,6,3,0.823140285204991
Hop;Wa;Ap;Mp;Td;Sp;Sc8,wSc,6,1,0.817004492512479
Hop;Wa;Ap;Mp;Td;Sp;Sc8,wSc,6,2,0.864049376114082
Hop;Wa;Ap;Mp;Td;Sp;Sc8,wSc,6,3,0.871134937611408
Hop;Wa;Ap;Mp;Td;Td;,woSc,6,1,0.494541930116473
Hop;Wa;Ap;Mp;Td;Td;,woSc,6,2,0.592837254901961
Hop;Wa;Ap;Mp;Td;Td;,woSc,6,3,0.518817647058823
Hop;Wa;Ap;Mp;Td;Td;Sc5,wSc,6,1,0.755066056572379
Hop;Wa;Ap;Mp;Td;Td;Sc5,wSc,6,2,0.77144688057041
Hop;Wa;Ap;Mp;Td;Td;Sc5,wSc,6,3,0.743550267379679
Hop;Wa;Ap;Mp;Td;Td;Sc8,wSc,6,1,0.717670049916805
Hop;Wa;Ap;Mp;Td;Td;Sc8,wSc,6,2,0.819085026737968
Hop;Wa;Ap;Mp;Td;Td;Sc8,wSc,6,3,0.810261497326203
Hop;Wa;Ap;Mp;Td;Wa;,woSc,6,1,0.463385524126456
Hop;Wa;Ap;Mp;Td;Wa;,woSc,6,2,0.473318538324421
Hop;Wa;Ap;Mp;Td;Wa;,woSc,6,3,0.473942424242424
Hop;Wa;Ap;Mp;Td;Wa;Sc5,wSc,6,1,0.694084359400998
Hop;Wa;Ap;Mp;Td;Wa;Sc5,wSc,6,2,0.744530659536542
Hop;Wa;Ap;Mp;Td;Wa;Sc5,wSc,6,3,0.707855080213904
Hop;Wa;Ap;Mp;Td;Wa;Sc8,wSc,6,1,0.722911314475873
Hop;Wa;Ap;Mp;Td;Wa;Sc8,wSc,6,2,0.829824777183601
Hop;Wa;Ap;Mp;Td;Wa;Sc8,wSc,6,3,0.785395187165775
Hop;Wa;Ap;Mp;Td;Zb;,woSc,6,1,0.420290682196339
Hop;Wa;Ap;Mp;Td;Zb;,woSc,6,2,0.500145632798574
Hop;Wa;Ap;Mp;Td;Zb;,woSc,6,3,0.494798039215686
Hop;Wa;Ap;Mp;Td;Zb;Sc5,wSc,6,1,0.760681697171381
Hop;Wa;Ap;Mp;Td;Zb;Sc5,wSc,6,2,0.798942424242424
Hop;Wa;Ap;Mp;Td;Zb;Sc5,wSc,6,3,0.775947771836007
Hop;Wa;Ap;Mp;Td;Zb;Sc8,wSc,6,1,0.784974542429285
Hop;Wa;Ap;Mp;Td;Zb;Sc8,wSc,6,2,0.883345276292335
Hop;Wa;Ap;Mp;Td;Zb;Sc8,wSc,6,3,0.853621568627451
Sc5	wSc	0	2	0.959414795008913
Sc5	wSc	0	3	0.952641176470588
Sc8	wSc	0	1	0.922828119800333
Sc8	wSc	0	2	0.959949554367201
Sc8	wSc	0	3	0.959860427807487
Ap;Ap,woSc,1,1,0.359917551
Ap;Mp,woSc,1,1,0.196889638318671
Ap;Pk,woSc,1,1,0.341855425219941
Ap;Td,woSc,1,1,0.518052883675464
Hop;Ap,woSc,1,1,0.504074389051808
Hop;Hop,woSc,1,1,0.2602600755
Hop;Ku,woSc,1,1,0.475921896383187
Hop;Mp,woSc,1,1,0.202168230694037
Hop;Pk,woSc,1,1,0.438727370478983
Hop;Sp,woSc,1,1,0.728512316715543
Hop;Td,woSc,1,1,0.671083186705767
Hop;Wa,woSc,1,1,0.336430205278592
Hop;Zb,woSc,1,1,0.623184848484848
Ku;Ap,woSc,1,1,0.53955826001955
Ku;Ku,woSc,1,1,0.410528705
Ku;Mp,woSc,1,1,0.122011827956989
Ku;Pk,woSc,1,1,0.136625708699902
Ku;Td,woSc,1,1,0.483057771260997
Lt;Ap,woSc,1,1,0.929049951124145
Lt;Hop,woSc,1,1,0.72842
Lt;Ku,woSc,1,1,0.720007917888563
Lt;Lt,woSc,1,1,0.9542409345
Lt;Mp,woSc,1,1,0.595032355816227
Lt;Pk,woSc,1,1,0.761552394916911
Lt;Sp,woSc,1,1,0.9747
Lt;Td,woSc,1,1,0.884817302052786
Lt;Wa,woSc,1,1,0.9747
Lt;Zb,woSc,1,1,0.9747
Mp;Mp,woSc,1,1,0.273985892
Mp;Pk,woSc,1,1,0.240486901270772
Mp;Td,woSc,1,1,0.585208308895406
Pk;Pk,woSc,1,1,0.2565938965
Sp;Ap,woSc,1,1,0.902803616813294
Sp;Ku,woSc,1,1,0.373525
Sp;Mp,woSc,1,1,0.46295
Sp;Pk,woSc,1,1,0.586873
Sp;Sp,woSc,1,1,0.952139588
Sp;Td,woSc,1,1,0.628121309872923
Td;Pk,woSc,1,1,0.265022580645161
Td;Td,woSc,1,1,0.8275342115
Wa;Ap,woSc,1,1,0.202705865102639
Wa;Ku,woSc,1,1,0.234768426197458
Wa;Mp,woSc,1,1,0.17391798631476
Wa;Pk,woSc,1,1,0.151826099706745
Wa;Sp,woSc,1,1,1
Wa;Td,woSc,1,1,0.321816324535679
Wa;Wa,woSc,1,1,0.285073848
Zb;Ap,woSc,1,1,0.360623753665689
Zb;Ku,woSc,1,1,0.590633528836755
Zb;Mp,woSc,1,1,0.300506451612903
Zb;Pk,woSc,1,1,0.293468328445748
Zb;Sp,woSc,1,1,0.904025513196481
Zb;Td,woSc,1,1,0.643712707722385
Zb;Wa,woSc,1,1,0.319568035190616
Zb;Zb,woSc,1,1,0.4052082745
Ap;Ap,woSc,1,2,0.3151633415
Ap;Mp,woSc,1,2,0.135208308895405
Ap;Pk,woSc,1,2,0.416195601173021
Ap;Td,woSc,1,2,0.521083186705767
Hop;Ap,woSc,1,2,0.585159433040078
Hop;Hop,woSc,1,2,0.5930775935
Hop;Ku,woSc,1,2,0.391855425219941
Hop;Mp,woSc,1,2,0.316293352883675
Hop;Pk,woSc,1,2,0.466733235581623
Hop;Sp,woSc,1,2,0.677730303030303
Hop;Td,woSc,1,2,0.734670674486804
Hop;Wa,woSc,1,2,0.21370293255132
Hop;Zb,woSc,1,2,0.569323655913978
Ku;Ap,woSc,1,2,0.395374486803519
Ku;Ku,woSc,1,2,0.646505446
Ku;Mp,woSc,1,2,0.196303128054741
Ku;Pk,woSc,1,2,0.185452688172043
Ku;Td,woSc,1,2,0.531444868035191
Lt;Ap,woSc,1,2,0.882373509286412
Lt;Hop,woSc,1,2,0.778219061583578
Lt;Ku,woSc,1,2,0.760477126099707
Lt;Lt,woSc,1,2,0.9547774485
Lt;Mp,woSc,1,2,0.623331476050831
Lt;Pk,woSc,1,2,0.757055816226784
Lt;Sp,woSc,1,2,0.953439002932551
Lt;Td,woSc,1,2,0.892344183773216
Lt;Wa,woSc,1,2,0.968052883675464
Lt;Zb,woSc,1,2,0.9747
Mp;Mp,woSc,1,2,0.4889044585
Mp;Pk,woSc,1,2,0.32142531769306
Mp;Td,woSc,1,2,0.5247
Pk;Pk,woSc,1,2,0.313151414
Sp;Ap,woSc,1,2,0.848209286412512
Sp;Ku,woSc,1,2,0.345276735092864
Sp;Mp,woSc,1,2,0.428414565004887
Sp;Pk,woSc,1,2,0.526752785923754
Sp;Sp,woSc,1,2,0.9529890685
Sp;Td,woSc,1,2,0.701386217008798
Td;Pk,woSc,1,2,0.440389149560117
Td;Td,woSc,1,2,0.8652690295
Wa;Ap,woSc,1,2,0.138629618768328
Wa;Ku,woSc,1,2,0.313996187683284
Wa;Mp,woSc,1,2,0.117955131964809
Wa;Pk,woSc,1,2,0.123869110459433
Wa;Sp,woSc,1,2,1
Wa;Td,woSc,1,2,0.389460508308895
Wa;Wa,woSc,1,2,0.300543335
Zb;Ap,woSc,1,2,0.355638416422287
Zb;Ku,woSc,1,2,0.604563147605083
Zb;Mp,woSc,1,2,0.270594428152493
Zb;Pk,woSc,1,2,0.252852492668622
Zb;Sp,woSc,1,2,0.79400596285435
Zb;Td,woSc,1,2,0.637603225806452
Zb;Wa,woSc,1,2,0.274651124144672
Zb;Zb,woSc,1,2,0.454880529
Ap;Ap,woSc,1,3,0.359917551
Ap;Mp,woSc,1,3,0.323184848484849
Ap;Pk,woSc,1,3,0.146938514173998
Ap;Td,woSc,1,3,0.361845650048876
Hop;Ap,woSc,1,3,0.592441935483871
Hop;Hop,woSc,1,3,0.38951524
Hop;Ku,woSc,1,3,0.376215151515152
Hop;Mp,woSc,1,3,0.265951221896383
Hop;Pk,woSc,1,3,0.478903323558162
Hop;Sp,woSc,1,3,0.650995210166178
Hop;Td,woSc,1,3,0.719568035190616
Hop;Wa,woSc,1,3,0.253292375366569
Hop;Zb,woSc,1,3,0.599968817204301
Ku;Ap,woSc,1,3,0.372842717497556
Ku;Ku,woSc,1,3,0.508710767
Ku;Mp,woSc,1,3,0.122744965786901
Ku;Pk,woSc,1,3,0.15211935483871
Ku;Td,woSc,1,3,0.49341945259042
Lt;Ap,woSc,1,3,0.826948289345063
Lt;Hop,woSc,1,3,0.755931671554252
Lt;Ku,woSc,1,3,0.679685337243402
Lt;Lt,woSc,1,3,0.953123197
Lt;Mp,woSc,1,3,0.670789931573803
Lt;Pk,woSc,1,3,0.680516226783969
Lt;Sp,woSc,1,3,0.853781133919844
Lt;Td,woSc,1,3,0.85984173998045
Lt;Wa,woSc,1,3,0.898698044965787
Lt;Zb,woSc,1,3,0.9747
Mp;Mp,woSc,1,3,0.2685760425
Mp;Pk,woSc,1,3,0.433204398826979
Mp;Td,woSc,1,3,0.546435
Pk;Pk,woSc,1,3,0.264418059
Sp;Ap,woSc,1,3,0.808913098729228
Sp;Ku,woSc,1,3,0.353243499511241
Sp;Mp,woSc,1,3,0.391024535679374
Sp;Pk,woSc,1,3,0.424260117302053
Sp;Sp,woSc,1,3,0.95285494
Sp;Td,woSc,1,3,0.670496676441838
Td;Pk,woSc,1,3,0.506713685239492
Td;Td,woSc,1,3,0.825790541
Wa;Ap,woSc,1,3,0.148844672531769
Wa;Ku,woSc,1,3,0.386381329423265
Wa;Mp,woSc,1,3,0.110428250244379
Wa;Pk,woSc,1,3,0.156322678396872
Wa;Sp,woSc,1,3,0.949528934506354
Wa;Td,woSc,1,3,0.434377419354839
Wa;Wa,woSc,1,3,0.292227368
Zb;Ap,woSc,1,3,0.329049951124145
Zb;Ku,woSc,1,3,0.621265
Zb;Mp,woSc,1,3,0.307055816226784
Zb;Pk,woSc,1,3,0.254856402737048
Zb;Sp,woSc,1,3,0.85342
Zb;Td,woSc,1,3,0.519714662756598
Zb;Wa,woSc,1,3,0.273429227761486
Zb;Zb,woSc,1,3,0.483941704
Ap;Ap,woSc,1,4,0.4140607555
Hop;Hop,woSc,1,4,0.464537781
Ku;Ku,woSc,1,4,0.581140157
Lt;Lt,woSc,1,4,0.9531679065
Mp;Mp,woSc,1,4,0.2968324465
Pk;Pk,woSc,1,4,0.2932556865
Sp;Sp,woSc,1,4,0.9527208115
Td;Td,woSc,1,4,0.845283883
Wa;Wa,woSc,1,4,0.4852382795
Zb;Zb,woSc,1,4,0.5515871775
Sc5;Sc8,Sc,1,1,0.953659711
Sc5;Sc8,Sc,1,1,0.953659711
Sc5;Sc8,Sc,1,2,0.9548668675
Sc5;Sc8,Sc,1,2,0.9548668675
Sc5;Sc8,Sc,1,3,0.9545986105
Sc5;Sc8,Sc,1,3,0.9545986105
Ap;Sc5,wSc,1,1,0.9548668675
Ap;Sc5,wSc,1,2,0.9545091915
Ap;Sc5,wSc,1,3,0.953927968
Ap;Sc8,wSc,1,1,0.954822158
Ap;Sc8,wSc,1,2,0.9546880295
Ap;Sc8,wSc,1,3,0.9550457055
Hop;Sc5,wSc,1,1,0.846714587
Hop;Sc5,wSc,1,2,0.8631229735
Hop;Sc5,wSc,1,3,0.898935283
Hop;Sc8,wSc,1,1,0.863704197
Hop;Sc8,wSc,1,2,0.9176685635
Hop;Sc8,wSc,1,3,0.9292930335
Ku;Sc5,wSc,1,1,0.9526313925
Ku;Sc5,wSc,1,2,0.9540620965
Ku;Sc5,wSc,1,3,0.95464332
Ku;Sc8,wSc,1,1,0.954553901
Ku;Sc8,wSc,1,2,0.954822158
Ku;Sc8,wSc,1,3,0.9548668675
Lt;Sc5,wSc,1,1,0.936938358
Lt;Sc5,wSc,1,2,0.9537938395
Lt;Sc5,wSc,1,3,0.9545986105
Lt;Sc8,wSc,1,1,0.911990457
Lt;Sc8,wSc,1,2,0.945880258
Lt;Sc8,wSc,1,3,0.9545986105
Mp;Sc5,wSc,1,1,0.856550677
Mp;Sc5,wSc,1,2,0.8058948135
Mp;Sc5,wSc,1,3,0.8312898095
Mp;Sc8,wSc,1,1,0.8835105055
Mp;Sc8,wSc,1,2,0.8867295895
Mp;Sc8,wSc,1,3,0.900187149
Pk;Sc5,wSc,1,1,0.5024067275
Pk;Sc5,wSc,1,2,0.565402413
Pk;Sc5,wSc,1,3,0.686207482
Pk;Sc8,wSc,1,1,0.6335844005
Pk;Sc8,wSc,1,2,0.5630328095
Pk;Sc8,wSc,1,3,0.5902161855
Sc5;Sc5,wSc,1,1,0.954375063
Sc5;Sc5,wSc,1,2,0.9551351245
Sc5;Sc5,wSc,1,3,0.9546880295
Sc5;Sc5,wSc,1,4,0.9538
Sc8;Sc8,wSc,1,1,0.9545986105
Sc8;Sc8,wSc,1,2,0.9544197725
Sc8;Sc8,wSc,1,3,0.9545986105
Sc8;Sc8,wSc,,4,0.95475
Sp;Sc5,wSc,1,1,0.954464482
Sp;Sc5,wSc,1,2,0.954106806
Sp;Sc5,wSc,1,3,0.9542409345
Sp;Sc8,wSc,1,1,0.953838549
Sp;Sc8,wSc,1,2,0.9541515155
Sp;Sc8,wSc,1,3,0.954017387
Td;Sc5,wSc,1,1,0.945075487
Td;Sc5,wSc,1,2,0.9537044205
Td;Sc5,wSc,1,3,0.9538832585
Td;Sc8,wSc,1,1,0.937206615
Td;Sc8,wSc,1,2,0.953838549
Td;Sc8,wSc,1,3,0.9541515155
Wa;Sc5,wSc,1,1,0.9324226985
Wa;Sc5,wSc,1,2,0.941856403
Wa;Sc5,wSc,1,3,0.9352841065
Wa;Sc8,wSc,1,1,0.948294571
Wa;Sc8,wSc,1,2,0.95196075
Wa;Sc8,wSc,1,3,0.9530784875
Zb;Sc5,wSc,1,1,0.954464482
Zb;Sc5,wSc,1,2,0.953927968
Zb;Sc5,wSc,1,3,0.954732739
Zb;Sc8,wSc,1,1,0.9499488225
Zb;Sc8,wSc,1,2,0.9541515155
Zb;Sc8,wSc,1,3,0.9543303535
