# Supplementary material for: Predictability of the community‐function landscape in wine yeast ecosystems
Source: Mol Syst Biol. 2023 Aug 7;19(9):e11613. doi: 10.15252/msb.202311613 (PMC10495813; doi:10.15252/msb.202311613)
Supplement: Supplementary file 12 — Source Data for Figure 3 [file MSB-19-e11613-s003.zip › Source data_figure3/df_sugars (panel D).csv]

strains	Sc5	Sc8
Ap	0	954434675666667	0	954851964333333
Hop	0	869590947833333	0	903555264666667
Ku	0	953778936333333	0	954747642166667
Lt	0	948443602666667	0	937489775166667
Mp	0	8312451	0	890142414666667
Pk	0	5846722075	0	595611131833333
Sp	0	954270740833333	0	954002483833333
Td	0	950887722	0	948398893166667
Wa	0	936521069333333	0	9511112695
Zb	0	954375063	0	9528102305
