# Supplementary material for: Predictability of the community‐function landscape in wine yeast ecosystems
Source: Mol Syst Biol. 2023 Aug 7;19(9):e11613. doi: 10.15252/msb.202311613 (PMC10495813; doi:10.15252/msb.202311613)
Supplement: Supplementary file 12 — Source Data for Figure 3 [file MSB-19-e11613-s003.zip › Source data_figure3/functional_effects_final (panel B).csv]

background,"knock_in","background_fun.mean","background_fun.sd","delta_fun.mean","delta_fun.sd"
Ku,Lt,Sp,Wa,"Ap",0.941716666666667,0.0123179070191869,-0.00823333333333343,0.0252488283556552
Ku,Lt,Sc5,Sp,Wa,"Ap",0.912183333333333,0.0360143837005901,0.04185,0.0276673544091226
Ku,Lt,Sc8,Sp,Wa,"Ap",0.937616666666667,0.0162995654338799,0.0121166666666668,0.0166338760766495
Hop,Lt,Td,Zb,"Ap",0.923616666666667,0.0226872394383568,-0.0830333333333333,0.0274637184906438
Hop,Lt,Sc5,Td,Zb,"Ap",0.936483333333333,0.0262712929513059,0.00595000000000001,0.00569231938668237
Hop,Lt,Sc8,Td,Zb,"Ap",0.92845,0.00697262504369771,-0.0519666666666668,0.0211264250012475
Hop,Ku,Lt,Sp,"Ap",0.783016666666667,0.0182376213726827,0.00485000000000002,0.0310338122053995
Hop,Ku,Lt,Sc5,Sp,"Ap",0.909183333333333,0.0357302859397086,9.9999999999989e-05,0.0104793845239117
Hop,Ku,Lt,Sc8,Sp,"Ap",0.936633333333333,0.0147037693580025,-0.0292833333333333,0.0154937352931219
Hop,Pk,Sp,Wa,Zb,"Ap",0.71805,0.0275363396260287,0.000699999999999997,0.0105218819609421
Hop,Pk,Sc5,Sp,Wa,Zb,"Ap",0.81875,0.0291098351077432,-0.0766166666666667,0.0322265547853526
Hop,Pk,Sc8,Sp,Wa,Zb,"Ap",0.847933333333333,0.00933505936421049,-0.0534666666666666,0.0227285246624882
Ku,Lt,Sp,"Ap",0.920533333333333,0.0225671405661713,-0.0491,0.0385100960788207
Ku,Lt,Sc5,Sp,"Ap",0.915733333333333,0.0377828113476662,-0.08385,0.0360970912955601
Ku,Lt,Sc8,Sp,"Ap",0.943316666666667,0.0143001165496417,-0.00691666666666664,0.006004650975147
Sp,Td,Wa,Zb,"Ap",0.782933333333333,0.00936780835272221,-0.0304666666666667,0.0165750062845639
Sc5,Sp,Td,Wa,Zb,"Ap",0.950783333333333,0.00624286259125839,0.00879999999999999,0.00736834445448913
Sc8,Sp,Td,Wa,Zb,"Ap",0.947466666666667,0.0186433187317423,0.0127,0.0197914754376727
Ku,Lt,Mp,Pk,Td,"Ap",0.765916666666667,0.00172143351115669,-0.0614333333333333,0.0165436795584698
Ku,Lt,Mp,Pk,Sc5,Td,"Ap",0.864833333333333,0.0401698373575663,-0.101616666666667,0.0267150394597001
Ku,Lt,Mp,Pk,Sc8,Td,"Ap",0.842816666666667,0.0152238573736532,-0.0468166666666666,0.00942686763104976
Ku,Lt,Pk,Wa,Zb,"Ap",0.8834,0.00805543294925851,-0.0781666666666667,0.0234101651709963
Ku,Lt,Pk,Sc5,Wa,Zb,"Ap",0.935383333333333,0.020184172842436,-0.0726666666666666,0.00254230866208911
Ku,Lt,Pk,Sc8,Wa,Zb,"Ap",0.922733333333333,0.0240883962382998,-0.0601333333333333,0.00636873875530575
Ku,Pk,Td,Zb,"Ap",0.647433333333333,0.00872386573333943,-0.0229,0.023862313383241
Ku,Pk,Sc5,Td,Zb,"Ap",0.893333333333333,0.0312104683292855,-0.0817166666666667,0.00721809069860815
Ku,Pk,Sc8,Td,Zb,"Ap",0.85575,0.0265173528090569,-0.0357833333333334,0.0044286943147313
Td,Wa,Zb,"Ap",0.68805,0.0237419460028027,0.00754999999999995,0.0398184630542164
Sc5,Td,Wa,Zb,"Ap",0.947333333333333,0.00759939690589549,-0.0369666666666666,0.0133061389340912
Sc8,Td,Wa,Zb,"Ap",0.942516666666667,0.018657594521624,-0.00701666666666671,0.00142507309754033
Lt,Mp,Pk,Wa,"Ap",0.721516666666667,0.0116084380229784,-0.03475,0.0139002697815546
Lt,Mp,Pk,Sc5,Wa,"Ap",0.896216666666667,0.0287429266661092,-0.0818000000000001,0.0203993259692569
Lt,Mp,Pk,Sc8,Wa,"Ap",0.8915,0.0136445043882143,-0.0560166666666667,0.0171482020437517
,"Ap",0,0,0.344983333333333,0.0258364245462358
Mp,"Ap",0.343833333333333,0.125660428669225,-0.1254,0.208391194631635
Pk,"Ap",0.27805,0.0306466556087284,0.0236166666666666,0.122491074504771
Td,"Ap",0.839533333333333,0.0222884686179499,-0.372533333333333,0.0810426482374147
Hop,"Ap",0.414283333333333,0.167803280162616,0.146266666666667,0.135108348496062
Ku,"Ap",0.521916666666667,0.118528945128746,-0.086,0.194916065269131
Lt,"Ap",0.95405,0.000867467578644874,-0.0746,0.0505093308211464
Sp,"Ap",0.952666666666667,0.000453688586293823,-0.0993666666666667,0.0475334706636632
Wa,"Ap",0.292616666666667,0.00775650264831602,-0.129216666666667,0.0416284257849529
Zb,"Ap",0.448016666666667,0.0398236843264575,-0.0995833333333334,0.0551507555100865
Sc5,"Ap",0.941972222222222,0.0120023989309387,0.0124611111111111,0.0115516762371635
Sc8,"Ap",0.947708823529412,0.00817225928365637,0.00714117647058824,0.00805936236927642
Ap,Pk,Sp,Zb,"Hop",0.40655,0.083902219875281,0.420616666666667,0.196875876717625
Ap,Pk,Sc5,Sp,Zb,"Hop",0.9578,0.00394239774756431,-0.000333333333333297,0.000378593889719977
Ap,Pk,Sc8,Sp,Zb,"Hop",0.954866666666667,0.000548482755730148,0.00241666666666666,0.00337354907083523
Ap,Lt,Sp,Wa,"Hop",0.958516666666667,0.0046022639356444,-0.1128,0.0287712095678996
Ap,Lt,Sc5,Sp,Wa,"Hop",0.94985,0.0178485993848257,0.0084333333333334,0.0161831960172684
Ap,Lt,Sc8,Sp,Wa,"Hop",0.958116666666667,0.0046627066531504,-0.000233333333333271,0.000956991814663725
Lt,Td,Wa,Zb,"Hop",0.930033333333333,0.00625106657565996,-0.150833333333333,0.0315677578128909
Lt,Sc5,Td,Wa,Zb,"Hop",0.953916666666667,0.00354694704405536,-0.0112166666666667,0.0189024028454938
Lt,Sc8,Td,Wa,Zb,"Hop",0.948566666666667,0.0187809300444183,-0.0491666666666667,0.0314874710533147
Ap,Mp,Sp,Zb,"Hop",0.535833333333333,0.0526564415179505,0.0182333333333334,0.0454164778283536
Ap,Mp,Sc5,Sp,Zb,"Hop",0.92475,0.0290017671875353,-0.0495499999999999,0.0161232169556822
Ap,Mp,Sc8,Sp,Zb,"Hop",0.937666666666667,0.0172016229854433,-0.0145,0.010219589032833
Ap,Ku,Lt,Sp,"Hop",0.871433333333333,0.0419163552009634,-0.0835666666666666,0.0390051705974135
Ap,Ku,Lt,Sc5,Sp,"Hop",0.831883333333333,0.00637501633984836,0.0774,0.0317951647267317
Ap,Ku,Lt,Sc8,Sp,"Hop",0.9364,0.0138813724105364,-0.02905,0.0158367452464198
Ap,Mp,Pk,Sp,"Hop",0.413333333333333,0.0447209775534182,0.0561333333333333,0.031539987846119
Ap,Mp,Pk,Sc5,Sp,"Hop",0.840633333333333,0.0142023178859414,-0.07875,0.0198076374159061
Ap,Mp,Pk,Sc8,Sp,"Hop",0.847916666666667,0.0127555216801719,0.000283333333333339,0.0237238979371716
Ap,Pk,Sp,Wa,Zb,"Hop",0.4767,0.0508376828740256,0.24205,0.0230527655607738
Ap,Pk,Sc5,Sp,Wa,Zb,"Hop",0.957833333333333,0.00344250393367001,-0.2157,0.0252464353919519
Ap,Pk,Sc8,Sp,Wa,Zb,"Hop",0.9513,0.00412643914289304,-0.156833333333333,0.0158209776351948
Ku,Lt,Sp,"Hop",0.920533333333333,0.0225671405661713,-0.137516666666667,0.0130642961285074
Ku,Lt,Sc5,Sp,"Hop",0.915733333333333,0.0377828113476662,-0.00654999999999998,0.00380755827269921
Ku,Lt,Sc8,Sp,"Hop",0.943316666666667,0.0143001165496417,-0.00668333333333334,0.0067276172106723
Ap,Sp,Td,Wa,"Hop",0.698416666666667,0.025194460369957,0.0338666666666666,0.0170760309596034
Ap,Sc5,Sp,Td,Wa,"Hop",0.9604,0.00144222051018562,-0.0903,0.0283908435943703
Ap,Sc8,Sp,Td,Wa,"Hop",0.960416666666667,0.00144597141511623,-0.0594333333333333,0.0149547094031724
Ku,Lt,Mp,Pk,Td,"Hop",0.765916666666667,0.00172143351115669,-0.1612,0.00712162200625678
Ku,Lt,Mp,Pk,Sc5,Td,"Hop",0.864833333333333,0.0401698373575663,-0.1197,0.0452408001697583
Ku,Lt,Mp,Pk,Sc8,Td,"Hop",0.842816666666667,0.0152238573736532,-0.0474166666666667,0.00757666373368478
Ku,Lt,Pk,Wa,Zb,"Hop",0.8834,0.00805543294925851,-0.218016666666667,0.0097244965593768
Ku,Lt,Pk,Sc5,Wa,Zb,"Hop",0.935383333333333,0.020184172842436,-0.160866666666667,0.0180230639274606
Ku,Lt,Pk,Sc8,Wa,Zb,"Hop",0.922733333333333,0.0240883962382998,-0.0756,0.0213654510834665
Ku,Pk,Td,Zb,"Hop",0.647433333333333,0.00872386573333943,0.01645,0.00443311402966359
Ku,Pk,Sc5,Td,Zb,"Hop",0.893333333333333,0.0312104683292855,-0.0395,0.0377537746457225
Ku,Pk,Sc8,Td,Zb,"Hop",0.85575,0.0265173528090569,0.0241833333333333,0.0238786690025498
Td,Wa,Zb,"Hop",0.68805,0.0237419460028027,-0.11245,0.0264358185044458
Sc5,Td,Wa,Zb,"Hop",0.947333333333333,0.00759939690589549,-0.1694,0.0146768525236168
Sc8,Td,Wa,Zb,"Hop",0.942516666666667,0.018657594521624,-0.0915166666666667,0.0136647661280145
Lt,Mp,Pk,Wa,"Hop",0.721516666666667,0.0116084380229784,-0.149183333333333,0.00512502032516294
Lt,Mp,Pk,Sc5,Wa,"Hop",0.896216666666667,0.0287429266661092,-0.114016666666667,0.040840921063724
Lt,Mp,Pk,Sc8,Wa,"Hop",0.8915,0.0136445043882143,-0.0785666666666667,0.0288862568245409
Ap,Mp,Sp,Td,Wa,"Hop",0.60855,0.0305298624300864,-0.0225166666666667,0.0390725713683312
Ap,Mp,Sc5,Sp,Td,Wa,"Hop",0.870933333333333,0.0152481419633125,-0.042,0.0286221505131952
Ap,Mp,Sc8,Sp,Td,Wa,"Hop",0.89155,0.0174714767549855,-0.0408166666666666,0.0143671790318536
Ap,"Hop",0.344983333333333,0.0258364245462358,0.215566666666667,0.0646210556501001
,"Hop",0,0,0.414283333333333,0.167803280162616
Ku,"Hop",0.521916666666667,0.118528945128746,-0.107266666666667,0.161485419878494
Mp,"Hop",0.343833333333333,0.125660428669225,-0.0823666666666667,0.0854616921979277
Pk,"Hop",0.27805,0.0306466556087284,0.183416666666667,0.0304697527612768
Sp,"Hop",0.952666666666667,0.000453688586293823,-0.266916666666667,0.0397604493603044
Td,"Hop",0.839533333333333,0.0222884686179499,-0.1311,0.0251037347819005
Wa,"Hop",0.292616666666667,0.00775650264831602,-0.0248,0.0702027955283834
Zb,"Hop",0.448016666666667,0.0398236843264575,0.149466666666667,0.0593569990256695
Lt,"Hop",0.95405,0.000867467578644874,-0.199866666666667,0.0247371347033832
Sc5,"Hop",0.941972222222222,0.0120023989309387,-0.0723888888888889,0.0385645142988205
Sc8,"Hop",0.947708823529412,0.00817225928365637,-0.0441588235294118,0.0272262999695993
Ap,Pk,Sp,Zb,"Ku",0.40655,0.083902219875281,0.0684999999999999,0.103917238704654
Ap,Pk,Sc5,Sp,Zb,"Ku",0.9578,0.00394239774756431,-0.6099,0.0475486855759442
Ap,Pk,Sc8,Sp,Zb,"Ku",0.954866666666667,0.000548482755730148,-0.110516666666667,0.0104386700940941
Ap,Lt,Sp,Wa,"Ku",0.958516666666667,0.0046022639356444,-0.0250333333333334,0.0127951488202887
Ap,Lt,Sc5,Sp,Wa,"Ku",0.94985,0.0178485993848257,0.00418333333333335,0.00876132600314203
Ap,Lt,Sc8,Sp,Wa,"Ku",0.958116666666667,0.0046627066531504,-0.00838333333333326,0.00596370969559495
Hop,Lt,Td,Zb,"Ku",0.923616666666667,0.0226872394383568,-0.0669166666666666,0.0293534211521133
Hop,Lt,Sc5,Td,Zb,"Ku",0.936483333333333,0.0262712929513059,0.00741666666666666,0.0081094594969907
Hop,Lt,Sc8,Td,Zb,"Ku",0.92845,0.00697262504369771,-0.0162333333333334,0.0172279085594664
Ap,Mp,Sp,Zb,"Ku",0.535833333333333,0.0526564415179505,0.0195833333333333,0.0675975283078704
Ap,Mp,Sc5,Sp,Zb,"Ku",0.92475,0.0290017671875353,-0.01345,0.0145386553711132
Ap,Mp,Sc8,Sp,Zb,"Ku",0.937666666666667,0.0172016229854433,-0.05255,0.0055061329442723
Ap,Mp,Pk,Sp,"Ku",0.413333333333333,0.0447209775534182,0.02605,0.0241449270034101
Ap,Mp,Pk,Sc5,Sp,"Ku",0.840633333333333,0.0142023178859414,-0.08905,0.0415154188224086
Ap,Mp,Pk,Sc8,Sp,"Ku",0.847916666666667,0.0127555216801719,-0.0495666666666667,0.0190823434968909
Hop,Pk,Sp,Wa,Zb,"Ku",0.71805,0.0275363396260287,0.00648333333333336,0.0149434210719411
Hop,Pk,Sc5,Sp,Wa,Zb,"Ku",0.81875,0.0291098351077432,-0.0548666666666667,0.0313449092092054
Hop,Pk,Sc8,Sp,Wa,Zb,"Ku",0.847933333333333,0.00933505936421049,-0.0178666666666667,0.0056005208091153
Lt,Sp,"Ku",0.927316666666667,0.0645477794609027,-0.00678333333333336,0.0617250826919926
Ap,Sp,Td,Wa,"Ku",0.698416666666667,0.025194460369957,0.0162499999999999,0.0123226417622196
Ap,Sc5,Sp,Td,Wa,"Ku",0.9604,0.00144222051018562,-0.0543666666666667,0.0149199810098181
Ap,Sc8,Sp,Td,Wa,"Ku",0.960416666666667,0.00144597141511623,-0.0368333333333334,0.0118722716163897
Ap,Hop,Mp,Zb,"Ku",0.344816666666667,0.00926800050352467,0.0916666666666667,0.0392334784760839
Ap,Hop,Mp,Sc5,Zb,"Ku",0.845783333333333,0.0163571340195443,-0.0983333333333333,0.0269845480476019
Ap,Hop,Mp,Sc8,Zb,"Ku",0.899416666666667,0.00498556248916139,-0.0651,0.00373229152130434
Lt,Mp,Pk,Td,Wa,"Ku",0.715516666666667,0.015860748195887,-0.0387166666666667,0.0388968293480758
Lt,Mp,Pk,Sc5,Td,Wa,"Ku",0.807883333333333,0.0350690865768319,-0.0295,0.0202109500024121
Lt,Mp,Pk,Sc8,Td,Wa,"Ku",0.81255,0.0440799557622282,-0.0125666666666667,0.0565752669753606
Lt,Mp,Pk,Wa,Zb,"Ku",0.682233333333333,0.00917828052160829,0.0339833333333334,0.0261729981724169
Lt,Mp,Pk,Sc5,Wa,Zb,"Ku",0.87625,0.0144437702834129,-0.0560833333333334,0.0404552015609036
Lt,Mp,Pk,Sc8,Wa,Zb,"Ku",0.892633333333333,0.028125181480896,-0.0692333333333334,0.00847353723856418
Pk,Td,Wa,Zb,"Ku",0.60135,0.0154910458007198,-0.045,0.0308614241408267
Pk,Sc5,Td,Wa,Zb,"Ku",0.8625,0.0356771285279519,-0.06525,0.0250885930255166
Pk,Sc8,Td,Wa,Zb,"Ku",0.838533333333333,0.0278721336343907,-0.0427666666666667,0.00912720293043459
Td,Wa,Zb,"Ku",0.68805,0.0237419460028027,0.00239999999999992,0.0510397639101122
Sc5,Td,Wa,Zb,"Ku",0.947333333333333,0.00759939690589549,-0.0617166666666667,0.00655311630702022
Sc8,Td,Wa,Zb,"Ku",0.942516666666667,0.018657594521624,-0.0298166666666666,0.00369605645700027
Lt,Mp,Pk,Wa,"Ku",0.721516666666667,0.0116084380229784,-0.0389833333333334,0.00727741941441692
Lt,Mp,Pk,Sc5,Wa,"Ku",0.896216666666667,0.0287429266661092,-0.0966833333333333,0.0230311926163917
Lt,Mp,Pk,Sc8,Wa,"Ku",0.8915,0.0136445043882143,-0.0584666666666667,0.0323562332995257
Ap,Hop,Mp,Td,Wa,"Ku",0.435566666666667,0.0293014646960409,-0.1192,0.0287009146195727
Ap,Hop,Mp,Sc5,Td,Wa,"Ku",0.808666666666667,0.0193394889625691,-0.0843333333333333,0.0275119216583163
Ap,Hop,Mp,Sc8,Td,Wa,"Ku",0.85495,0.0409337269253607,-0.0764166666666666,0.00891043395875503
Hop,"Ku",0.414283333333333,0.167803280162616,0.000366666666666663,0.208785741451214
Ap,"Ku",0.344983333333333,0.0258364245462358,0.0909333333333333,0.0838667146926201
,"Ku",0,0,0.521916666666667,0.118528945128746
Mp,"Ku",0.343833333333333,0.125660428669225,-0.196816666666667,0.0830077757401879
Pk,"Ku",0.27805,0.0306466556087284,-0.119983333333333,0.00770005411236399
Td,"Ku",0.839533333333333,0.0222884686179499,-0.3369,0.00661891229734919
Lt,"Ku",0.95405,0.000867467578644874,-0.233983333333333,0.0395506742462544
Sp,"Ku",0.952666666666667,0.000453688586293823,-0.5953,0.0150189879818847
Wa,"Ku",0.292616666666667,0.00775650264831602,0.0191,0.0723905553231911
Zb,"Ku",0.448016666666667,0.0398236843264575,0.157466666666667,0.0250086151822394
Sc5,"Ku",0.941972222222222,0.0120023989309387,0.0118111111111111,0.0130010632433227
Sc8,"Ku",0.947708823529412,0.00817225928365637,0.00702450980392159,0.00801821689601028
Ap,Pk,Sp,Zb,"Lt",0.40655,0.083902219875281,0.3454,0.105841662401911
Ap,Pk,Sc5,Sp,Zb,"Lt",0.9578,0.00394239774756431,-0.000916666666666677,0.000301385688667052
Ap,Pk,Sc8,Sp,Zb,"Lt",0.954866666666667,0.000548482755730148,0.0012833333333333,0.00485137437571391
Ap,Sp,Td,Wa,"Lt",0.698416666666667,0.025194460369957,0.227941666666667,0.0197192534933079
Ap,Sc5,Sp,Td,Wa,"Lt",0.9604,0.00144222051018562,-0.00467499999999998,0.00682930267304066
Ap,Sc8,Sp,Td,Wa,"Lt",0.960416666666667,0.00144597141511623,-0.02185,0.00361671466942021
Hop,Td,Wa,Zb,"Lt",0.5756,0.00316109158361474,0.2036,0.0274357886710041
Hop,Sc5,Td,Wa,Zb,"Lt",0.777933333333333,0.0154624006329332,0.164766666666667,0.0335836393699868
Hop,Sc8,Td,Wa,Zb,"Lt",0.851,0.00768976592621647,0.0484,0.0188565638439244
Ap,Mp,Sp,Zb,"Lt",0.535833333333333,0.0526564415179505,0.186383333333333,0.0728741437914253
Ap,Mp,Sc5,Sp,Zb,"Lt",0.92475,0.0290017671875353,0.0108333333333333,0.00390170902725119
Ap,Mp,Sc8,Sp,Zb,"Lt",0.937666666666667,0.0172016229854433,0.0134666666666667,0.0146376512232438
Ap,Mp,Pk,Sp,"Lt",0.413333333333333,0.0447209775534182,0.267083333333333,0.0262035461976683
Ap,Mp,Pk,Sc5,Sp,"Lt",0.840633333333333,0.0142023178859414,-0.0125166666666667,0.0211461777476056
Ap,Mp,Pk,Sc8,Sp,"Lt",0.847916666666667,0.0127555216801719,0.0907333333333333,0.0162300903673804
Hop,Pk,Sp,Wa,Zb,"Lt",0.71805,0.0275363396260287,0.0127,0.00889536396107538
Hop,Pk,Sc5,Sp,Wa,Zb,"Lt",0.81875,0.0291098351077432,0.0572833333333334,0.0372821114387763
Hop,Pk,Sc8,Sp,Wa,Zb,"Lt",0.847933333333333,0.00933505936421049,0.0885166666666666,0.0201698620058079
Ku,Sp,"Lt",0.357366666666667,0.0145679728628706,0.563166666666667,0.034903951543247
Ap,Hop,Mp,Zb,"Lt",0.344816666666667,0.00926800050352467,0.304583333333333,0.0189508794870669
Ap,Hop,Mp,Sc5,Zb,"Lt",0.845783333333333,0.0163571340195443,-0.0375166666666666,0.0372887494203457
Ap,Hop,Mp,Sc8,Zb,"Lt",0.899416666666667,0.00498556248916139,-0.03885,0.0369999662162007
Ku,Mp,Pk,Td,Zb,"Lt",0.536233333333333,0.041727009638043,0.195866666666667,0.0398078614513934
Ku,Mp,Pk,Sc5,Td,Zb,"Lt",0.719083333333333,0.0265480853044684,0.115216666666667,0.0217518581581743
Ku,Mp,Pk,Sc8,Td,Zb,"Lt",0.754616666666667,0.0476929065305663,0.106516666666667,0.0352312834471487
Ku,Pk,Td,Wa,Zb,"Lt",0.55635,0.044342784080389,0.280866666666667,0.0245066487577012
Ku,Pk,Sc5,Td,Wa,Zb,"Lt",0.79725,0.0199682873577079,0.0338999999999999,0.0404779878452474
Ku,Pk,Sc8,Td,Wa,Zb,"Lt",0.795766666666667,0.0217044542279536,0.0489166666666668,0.00898002412765876
Ku,Pk,Td,Zb,"Lt",0.647433333333333,0.00872386573333943,0.10145,0.0166556296788805
Ku,Pk,Sc5,Td,Zb,"Lt",0.893333333333333,0.0312104683292855,0.0153,0.0323503091175339
Ku,Pk,Sc8,Td,Zb,"Lt",0.85575,0.0265173528090569,0.0639166666666666,0.0142909353554388
Td,Wa,Zb,"Lt",0.68805,0.0237419460028027,0.241983333333333,0.0177171056703213
Sc5,Td,Wa,Zb,"Lt",0.947333333333333,0.00759939690589549,0.00658333333333331,0.00405719525452423
Sc8,Td,Wa,Zb,"Lt",0.942516666666667,0.018657594521624,0.00604999999999993,0.00124398553046251
Ap,Hop,Mp,Td,Wa,"Lt",0.435566666666667,0.0293014646960409,0.0837000000000001,0.0179633654975899
Ap,Hop,Mp,Sc5,Td,Wa,"Lt",0.808666666666667,0.0193394889625691,-0.0451499999999999,0.058075145286086
Ap,Hop,Mp,Sc8,Td,Wa,"Lt",0.85495,0.0409337269253607,-0.01115,0.0348298363475915
Ap,"Lt",0.344983333333333,0.0258364245462358,0.534466666666667,0.0583926864712811
Hop,"Lt",0.414283333333333,0.167803280162616,0.3399,0.143380621075514
Ku,"Lt",0.521916666666667,0.118528945128746,0.19815,0.100513767713682
,"Lt",0,0,0.95405,0.000867467578644874
Mp,"Lt",0.343833333333333,0.125660428669225,0.2859,0.137292233939142
Pk,"Lt",0.27805,0.0306466556087284,0.454983333333333,0.0454500916757418
Sp,"Lt",0.952666666666667,0.000453688586293823,-0.02535,0.0647755355053125
Td,"Lt",0.839533333333333,0.0222884686179499,0.0394666666666666,0.0157879964952281
Wa,"Lt",0.292616666666667,0.00775650264831602,0.654533333333333,0.0430889873788342
Zb,"Lt",0.448016666666667,0.0398236843264575,0.526683333333333,0.0398236843264575
Sc5,"Lt",0.941972222222222,0.0120023989309387,0.00647777777777773,0.0212958325044639
Sc8,"Lt",0.947708823529412,0.00817225928365637,-0.0102088235294118,0.0147239779842833
Ap,Pk,Sp,Zb,"Mp",0.40655,0.083902219875281,0.0566444444444444,0.0475074740708511
Ap,Pk,Sc5,Sp,Zb,"Mp",0.9578,0.00394239774756431,-0.0835944444444445,0.0203373106310471
Ap,Pk,Sc8,Sp,Zb,"Mp",0.954866666666667,0.000548482755730148,-0.116516666666667,0.00571156234706794
Ap,Lt,Sp,Wa,"Mp",0.958516666666667,0.0046022639356444,-0.0947333333333333,0.0111971350502408
Ap,Lt,Sc5,Sp,Wa,"Mp",0.94985,0.0178485993848257,0.00191666666666664,0.00371629295580063
Ap,Lt,Sc8,Sp,Wa,"Mp",0.958116666666667,0.0046627066531504,-0.0238166666666667,0.00931320746753403
Hop,Lt,Td,Zb,"Mp",0.923616666666667,0.0226872394383568,-0.214666666666667,0.0203053153960566
Hop,Lt,Sc5,Td,Zb,"Mp",0.936483333333333,0.0262712929513059,-0.01765,0.0234360832905159
Hop,Lt,Sc8,Td,Zb,"Mp",0.92845,0.00697262504369771,-0.126516666666667,0.030065775116124
Ap,Hop,Ku,Lt,"Mp",0.762516666666667,0.0435666252231376,-0.190516666666667,0.040156578954554
Ap,Hop,Ku,Lt,Sc5,"Mp",0.913516666666667,0.028026341775789,-0.12015,0.0225931958784055
Ap,Hop,Ku,Lt,Sc8,"Mp",0.902733333333333,0.0119754262276269,-0.1223,0.0179677488851553
Hop,Pk,Sp,Wa,Zb,"Mp",0.71805,0.0275363396260287,-0.128633333333333,0.0196881521056025
Hop,Pk,Sc5,Sp,Wa,Zb,"Mp",0.81875,0.0291098351077432,-0.0728333333333334,0.0102188958960023
Hop,Pk,Sc8,Sp,Wa,Zb,"Mp",0.847933333333333,0.00933505936421049,-0.0294666666666667,0.00449063841044164
Ku,Lt,Sp,"Mp",0.920533333333333,0.0225671405661713,-0.109416666666667,0.0446743867706468
Ku,Lt,Sc5,Sp,"Mp",0.915733333333333,0.0377828113476662,-0.0253500000000001,0.00589215580242074
Ku,Lt,Sc8,Sp,"Mp",0.943316666666667,0.0143001165496417,-0.00276666666666666,0.00332653473352284
Ap,Sp,Td,Wa,"Mp",0.698416666666667,0.025194460369957,-0.0898666666666667,0.0269055911165939
Ap,Sc5,Sp,Td,Wa,"Mp",0.9604,0.00144222051018562,-0.0894666666666667,0.0146617131786613
Ap,Sc8,Sp,Td,Wa,"Mp",0.960416666666667,0.00144597141511623,-0.0688666666666667,0.0188707666334288
Ku,Lt,Pk,Td,Zb,"Mp",0.748883333333333,0.0163594264365636,-0.0167833333333333,0.0242654761612736
Ku,Lt,Pk,Sc5,Td,Zb,"Mp",0.908633333333333,0.021144877236185,-0.0743333333333334,0.0247567330908853
Ku,Lt,Pk,Sc8,Td,Zb,"Mp",0.919666666666667,0.0236075376380794,-0.0585333333333333,0.0159055283890016
Ku,Lt,Pk,Wa,Zb,"Mp",0.8834,0.00805543294925851,-0.167183333333333,0.0247426925239217
Ku,Lt,Pk,Sc5,Wa,Zb,"Mp",0.935383333333333,0.020184172842436,-0.115216666666667,0.0197500210970352
Ku,Lt,Pk,Sc8,Wa,Zb,"Mp",0.922733333333333,0.0240883962382998,-0.0993333333333333,0.00975427256812793
Ku,Pk,Td,Zb,"Mp",0.647433333333333,0.00872386573333943,-0.1112,0.0345244478594517
Ku,Pk,Sc5,Td,Zb,"Mp",0.893333333333333,0.0312104683292855,-0.17425,0.00519687406043288
Ku,Pk,Sc8,Td,Zb,"Mp",0.85575,0.0265173528090569,-0.101133333333333,0.0227337487743076
Td,Wa,Zb,"Mp",0.68805,0.0237419460028027,-0.0788000000000001,0.0481046515422365
Sc5,Td,Wa,Zb,"Mp",0.947333333333333,0.00759939690589549,-0.105666666666667,0.0105589219778032
Sc8,Td,Wa,Zb,"Mp",0.942516666666667,0.018657594521624,-0.0635166666666667,0.0148517956265676
Ap,Hop,Sp,Td,Wa,"Mp",0.732283333333333,0.0258337150509433,-0.14625,0.0341395298737402
Ap,Hop,Sc5,Sp,Td,Wa,"Mp",0.8701,0.0284232299360927,-0.0411666666666667,0.0413099967723713
Ap,Hop,Sc8,Sp,Td,Wa,"Mp",0.900983333333333,0.0147589238541749,-0.05025,0.0329308366125126
Ap,"Mp",0.344983333333333,0.0258364245462358,-0.12655,0.0782725526605591
Hop,"Mp",0.414283333333333,0.167803280162616,-0.152816666666667,0.112248945800543
Ku,"Mp",0.521916666666667,0.118528945128746,-0.3749,0.0813895417114509
Lt,"Mp",0.95405,0.000867467578644874,-0.324316666666667,0.0389431102164853
,"Mp",0,0,0.343833333333333,0.125660428669225
Pk,"Mp",0.27805,0.0306466556087284,0.0536666666666667,0.100451995168505
Td,"Mp",0.839533333333333,0.0222884686179499,-0.287416666666667,0.0495944889411449
Sp,"Mp",0.952666666666667,0.000453688586293823,-0.525216666666667,0.036328925573616
Wa,"Mp",0.292616666666667,0.00775650264831602,-0.158516666666667,0.0410226868127057
Zb,"Mp",0.448016666666667,0.0398236843264575,-0.1553,0.043976812071818
Sc5,"Mp",0.941972222222222,0.0120023989309387,-0.110722222222222,0.0221470626499084
Sc8,"Mp",0.947708823529412,0.00817225928365637,-0.0575588235294118,0.0036099859099305
Ap,Mp,Sp,Zb,"Pk",0.535833333333333,0.0526564415179505,-0.0726388888888889,0.0153536218431908
Ap,Mp,Sc5,Sp,Zb,"Pk",0.92475,0.0290017671875353,-0.0505444444444445,0.00758811814859498
Ap,Mp,Sc8,Sp,Zb,"Pk",0.937666666666667,0.0172016229854433,-0.0993166666666667,0.0129986324066974
Ap,Lt,Sp,Wa,"Pk",0.958516666666667,0.0046022639356444,-0.0496833333333334,0.0289823365747713
Ap,Lt,Sc5,Sp,Wa,"Pk",0.94985,0.0178485993848257,0.000516666666666721,0.00175807660053062
Ap,Lt,Sc8,Sp,Wa,"Pk",0.958116666666667,0.0046627066531504,-0.0213333333333334,0.000943839675651237
Hop,Lt,Td,Zb,"Pk",0.923616666666667,0.0226872394383568,-0.0953166666666666,0.00898475560788014
Hop,Lt,Sc5,Td,Zb,"Pk",0.936483333333333,0.0262712929513059,0.00103333333333333,0.000812916559883833
Hop,Lt,Sc8,Td,Zb,"Pk",0.92845,0.00697262504369771,-0.0740666666666668,0.00235283516918067
Ap,Hop,Ku,Lt,"Pk",0.762516666666667,0.0435666252231376,-0.000700000000000071,0.0203004926048606
Ap,Hop,Ku,Lt,Sc5,"Pk",0.913516666666667,0.028026341775789,-0.0342833333333333,0.0155984240656975
Ap,Hop,Ku,Lt,Sc8,"Pk",0.902733333333333,0.0119754262276269,-0.0434666666666667,0.0242314533887948
Ku,Lt,Sp,"Pk",0.920533333333333,0.0225671405661713,0.0165166666666667,0.0188902311614584
Ku,Lt,Sc5,Sp,"Pk",0.915733333333333,0.0377828113476662,-0.01895,0.00342527371169073
Ku,Lt,Sc8,Sp,"Pk",0.943316666666667,0.0143001165496417,-0.00721666666666665,0.00776857987880248
Ap,Sp,Td,Wa,"Pk",0.698416666666667,0.025194460369957,-0.0844833333333333,0.0137719219186478
Ap,Sc5,Sp,Td,Wa,"Pk",0.9604,0.00144222051018562,-0.0925666666666667,0.0228180484120209
Ap,Sc8,Sp,Td,Wa,"Pk",0.960416666666667,0.00144597141511623,-0.101833333333333,0.022482233726508
Ap,Hop,Mp,Zb,"Pk",0.344816666666667,0.00926800050352467,-0.0132166666666667,0.0108367815025188
Ap,Hop,Mp,Sc5,Zb,"Pk",0.845783333333333,0.0163571340195443,-0.124533333333333,0.0142033740123019
Ap,Hop,Mp,Sc8,Zb,"Pk",0.899416666666667,0.00498556248916139,-0.147966666666667,0.0237599628226421
Ku,Td,Wa,Zb,"Pk",0.69045,0.0285859668368939,-0.1341,0.0211410146397944
Ku,Sc5,Td,Wa,Zb,"Pk",0.885616666666667,0.00637854476611497,-0.0883666666666666,0.013640961598558
Ku,Sc8,Td,Wa,Zb,"Pk",0.9127,0.0210560561359434,-0.116933333333333,0.00505131995950893
Td,Wa,Zb,"Pk",0.68805,0.0237419460028027,-0.0867000000000001,0.0320036326063151
Sc5,Td,Wa,Zb,"Pk",0.947333333333333,0.00759939690589549,-0.0848333333333333,0.0382421996403625
Sc8,Td,Wa,Zb,"Pk",0.942516666666667,0.018657594521624,-0.103983333333333,0.00950596304081457
Ap,Hop,Mp,Td,Wa,"Pk",0.435566666666667,0.0293014646960409,0.0244,0.0286158609865229
Ap,Hop,Mp,Sc5,Td,Wa,"Pk",0.808666666666667,0.0193394889625691,-0.119533333333333,0.0106142985323258
Ap,Hop,Mp,Sc8,Td,Wa,"Pk",0.85495,0.0409337269253607,-0.1215,0.0133004699165105
Ap,"Pk",0.344983333333333,0.0258364245462358,-0.0433166666666667,0.158517517433668
Hop,"Pk",0.414283333333333,0.167803280162616,0.0471833333333333,0.156748415728304
Ku,"Pk",0.521916666666667,0.118528945128746,-0.36385,0.0937854066473031
Lt,"Pk",0.95405,0.000867467578644874,-0.221016666666667,0.0447437798284112
Mp,"Pk",0.343833333333333,0.125660428669225,-0.0121166666666666,0.167054589381236
,"Pk",0,0,0.27805,0.0306466556087284
Sp,"Pk",0.952666666666667,0.000453688586293823,-0.44005,0.082520012724187
Td,"Pk",0.839533333333333,0.0222884686179499,-0.4355,0.122073922276627
Wa,"Pk",0.292616666666667,0.00775650264831602,-0.148616666666667,0.0243597174313113
Zb,"Pk",0.448016666666667,0.0398236843264575,-0.180966666666667,0.0614502712226182
Sc5,"Pk",0.941972222222222,0.0120023989309387,-0.357305555555555,0.105261621150764
Sc8,"Pk",0.947708823529412,0.00817225928365637,-0.352092156862745,0.0415192412072614
,"Sc5",0,0,0.941972222222222,0.0120023989309387
Ap,Hop,Pk,Sp,Zb,"Sc5",0.827166666666667,0.113596405459563,0.1303,0.109334566812148
Ap,Lt,Pk,Sp,Zb,"Sc5",0.75195,0.0610500614250306,0.204933333333333,0.0607455416745406
Ap,Mp,Pk,Sp,Zb,"Sc5",0.463194444444444,0.0487372385956153,0.411011111111111,0.0716855756708367
Ap,Pk,Sp,Zb,"Sc5",0.40655,0.083902219875281,0.55125,0.0878444505930796
Ap,Pk,Sp,Td,Zb,"Sc5",0.602483333333333,0.0269707866650814,0.3542,0.0294194238556774
Ap,Pk,Sp,Wa,Zb,"Sc5",0.4767,0.0508376828740256,0.481133333333333,0.0515970525643988
Ap,Hop,Lt,Sp,Wa,"Sc5",0.845716666666667,0.0329914509128249,0.112566666666667,0.0291414796009629
Ap,Ku,Lt,Sp,Wa,"Sc5",0.933483333333333,0.0171209180049825,0.02055,0.0131615918490129
Ap,Lt,Mp,Sp,Wa,"Sc5",0.863783333333333,0.00695023980401632,0.0879833333333333,0.0179084011942253
Ap,Lt,Pk,Sp,Wa,"Sc5",0.908833333333333,0.0256137820974047,0.0415333333333334,0.0416679233143833
Ap,Lt,Sp,Wa,"Sc5",0.958516666666667,0.0046022639356444,-0.00866666666666671,0.0146813941209047
Ap,Lt,Sp,Td,Wa,"Sc5",0.926358333333333,0.00552054873480285,0.0293666666666667,0.0134892858718812
Ap,Lt,Sp,Wa,Zb,"Sc5",0.958383333333333,0.00405657901849994,-0.00018333333333335,0.000702376916856999
Ap,Hop,Lt,Td,Zb,"Sc5",0.840583333333333,0.00936620698753414,0.10185,0.0246867879644153
Hop,Ku,Lt,Td,Zb,"Sc5",0.8567,0.00693271231193103,0.0872,0.0171596182941229
Hop,Lt,Mp,Td,Zb,"Sc5",0.70895,0.00958592718520225,0.209883333333333,0.0402236352575613
Hop,Lt,Pk,Td,Zb,"Sc5",0.8283,0.0314042990687581,0.109216666666667,0.0568099756498217
Hop,Lt,Td,Zb,"Sc5",0.923616666666667,0.0226872394383568,0.0128666666666667,0.0487857646586925
Hop,Lt,Sp,Td,Zb,"Sc5",0.931866666666667,0.0219932565422525,0.0151,0.0103286010669403
Hop,Lt,Td,Wa,Zb,"Sc5",0.7792,0.0278674989907598,0.1635,0.0152007401135602
Ap,Hop,Mp,Sp,Zb,"Sc5",0.554066666666667,0.0296197182352117,0.321133333333333,0.0363966029779336
Ap,Ku,Mp,Sp,Zb,"Sc5",0.555416666666667,0.0420035811965282,0.355883333333333,0.044244613608137
Ap,Lt,Mp,Sp,Zb,"Sc5",0.722216666666667,0.030207504586333,0.213366666666667,0.0338548494802936
Ap,Mp,Sp,Zb,"Sc5",0.535833333333333,0.0526564415179505,0.388916666666667,0.0815329125772735
Ap,Mp,Sp,Td,Zb,"Sc5",0.63875,0.0208024637963872,0.283,0.0478949892995081
Ap,Mp,Sp,Wa,Zb,"Sc5",0.6431,0.0462260478518335,0.290033333333333,0.0555122584059894
Ap,Hop,Ku,Lt,Mp,"Sc5",0.572,0.0124899959967969,0.221366666666667,0.050675569393282
Ap,Hop,Ku,Lt,Pk,"Sc5",0.761816666666667,0.0298490507945116,0.117416666666667,0.0534338921784042
Ap,Hop,Ku,Lt,"Sc5",0.762516666666667,0.0435666252231376,0.151,0.0702654253527295
Ap,Hop,Ku,Lt,Sp,"Sc5",0.787866666666667,0.01293293599046,0.121416666666667,0.0359681224604974
Ap,Hop,Ku,Lt,Td,"Sc5",0.809866666666667,0.0199388022040777,0.0916833333333334,0.0417978867089394
Ap,Hop,Ku,Lt,Wa,"Sc5",0.706366666666667,0.0215325528754334,0.1006,0.006155485358605
Ap,Hop,Ku,Lt,Zb,"Sc5",0.8897,0.0097176386020473,0.0319833333333333,0.0241096626549053
Ap,Hop,Mp,Pk,Sp,"Sc5",0.469466666666667,0.0410714722567055,0.292416666666667,0.0691221804729375
Ap,Ku,Mp,Pk,Sp,"Sc5",0.439383333333333,0.0219596410110305,0.3122,0.0738152423283971
Ap,Lt,Mp,Pk,Sp,"Sc5",0.680416666666667,0.0264250039419738,0.1477,0.0187288547434166
Ap,Mp,Pk,Sp,"Sc5",0.413333333333333,0.0447209775534182,0.4273,0.0587731018408931
Ap,Mp,Pk,Sp,Td,"Sc5",0.5743,0.0269011152185184,0.2264,0.0550688886759121
Ap,Mp,Pk,Sp,Wa,"Sc5",0.45625,0.0109484017098388,0.3123,0.0725947828703964
Ap,Hop,Pk,Sp,Wa,Zb,"Sc5",0.71875,0.0343738272527223,0.0233833333333333,0.0409635915580327
Hop,Ku,Pk,Sp,Wa,Zb,"Sc5",0.724533333333333,0.0262026875211939,0.03935,0.0590693660030306
Hop,Lt,Pk,Sp,Wa,Zb,"Sc5",0.73075,0.0186749163318072,0.145283333333333,0.064694132912756
Hop,Mp,Pk,Sp,Wa,Zb,"Sc5",0.589416666666667,0.046919327929259,0.1565,0.0736246561961412
Hop,Pk,Sp,Wa,Zb,"Sc5",0.71805,0.0275363396260287,0.1007,0.0560375543720458
Hop,Pk,Sp,Td,Wa,Zb,"Sc5",0.752833333333333,0.0213582731823837,0.0403333333333333,0.0437700335084785
Ap,Ku,Lt,Sp,"Sc5",0.871433333333333,0.0419163552009634,-0.0395499999999999,0.043363780969837
Hop,Ku,Lt,Sp,"Sc5",0.783016666666667,0.0182376213726827,0.126166666666667,0.0350297135776663
Ku,Lt,Mp,Sp,"Sc5",0.811116666666667,0.0462421975400536,0.0792666666666666,0.0786126633140828
Ku,Lt,Pk,Sp,"Sc5",0.93705,0.00475315684571841,-0.0402666666666666,0.0329886849288258
Ku,Lt,Sp,"Sc5",0.920533333333333,0.0225671405661713,-0.00479999999999999,0.0482655933352113
Ku,Lt,Sp,Td,"Sc5",0.945383333333333,0.0100140318220651,-0.0575333333333334,0.045910492627866
Ku,Lt,Sp,Wa,"Sc5",0.941716666666667,0.0123179070191869,-0.0295333333333334,0.0465609636211851
Ku,Lt,Sp,Zb,"Sc5",0.92145,0.00805186313842952,-0.00993333333333331,0.029614410906404
Ap,Hop,Sp,Td,Wa,"Sc5",0.732283333333333,0.0258337150509433,0.137816666666667,0.00388469217999735
Ap,Ku,Sp,Td,Wa,"Sc5",0.714666666666667,0.0144282131025756,0.191366666666667,0.0182040059693831
Ap,Mp,Sp,Td,Wa,"Sc5",0.60855,0.0305298624300864,0.262383333333333,0.0413311121715026
Ap,Pk,Sp,Td,Wa,"Sc5",0.613933333333333,0.0216509430125649,0.2539,0.0358372711014664
Ap,Sp,Td,Wa,"Sc5",0.698416666666667,0.025194460369957,0.261983333333333,0.0261897085385335
Ap,Sp,Td,Wa,Zb,"Sc5",0.752466666666667,0.0076341884528307,0.207116666666667,0.00874533208822481
Ap,Hop,Ku,Mp,Zb,"Sc5",0.436483333333333,0.0299956802445508,0.310966666666667,0.0416636632250855
Ap,Hop,Lt,Mp,Zb,"Sc5",0.6494,0.0181670030549896,0.158866666666667,0.0248765619275119
Ap,Hop,Mp,Pk,Zb,"Sc5",0.3316,0.00424293530471533,0.38965,0.00649249566807712
Ap,Hop,Mp,Zb,"Sc5",0.344816666666667,0.00926800050352467,0.500966666666667,0.0251998181210367
Ap,Hop,Mp,Td,Zb,"Sc5",0.536516666666667,0.00508363387089717,0.243133333333333,0.0383417961672811
Ap,Hop,Mp,Wa,Zb,"Sc5",0.344033333333333,0.0427156392125101,0.397383333333333,0.0673787862263289
Ap,Ku,Lt,Mp,Pk,Td,"Sc5",0.704483333333333,0.0167398725602477,0.0587333333333334,0.0131985163307598
Hop,Ku,Lt,Mp,Pk,Td,"Sc5",0.604716666666667,0.00883237416176048,0.140416666666667,0.00539915116785344
Ku,Lt,Mp,Pk,Td,"Sc5",0.765916666666667,0.00172143351115669,0.0989166666666667,0.0410056195335875
Ku,Lt,Mp,Pk,Sp,Td,"Sc5",0.753766666666667,0.0224252276093986,0.0649166666666667,0.0131915061055717
Ku,Lt,Mp,Pk,Td,Wa,"Sc5",0.6768,0.0231294184967975,0.101583333333333,0.0172608178639754
Ku,Lt,Mp,Pk,Td,Zb,"Sc5",0.7321,0.00790932993369226,0.1022,0.00383014360044115
Ap,Ku,Lt,Pk,Wa,Zb,"Sc5",0.805233333333333,0.0260852608446481,0.0574833333333334,0.00983378530034759
Hop,Ku,Lt,Pk,Wa,Zb,"Sc5",0.665383333333333,0.00817684739574691,0.109133333333333,0.00601172465548225
Ku,Lt,Mp,Pk,Wa,Zb,"Sc5",0.716216666666667,0.0218387461483789,0.10395,0.0122066580192942
Ku,Lt,Pk,Wa,Zb,"Sc5",0.8834,0.00805543294925851,0.0519833333333333,0.01970699960251
Ku,Lt,Pk,Sp,Wa,Zb,"Sc5",0.86905,0.0113248620300645,0.0441999999999999,0.00688531045051701
Ku,Lt,Pk,Td,Wa,Zb,"Sc5",0.837216666666667,0.0199251934327708,-0.0060666666666667,0.0247148909229504
Ap,Ku,Pk,Td,Zb,"Sc5",0.624533333333333,0.0324157497728085,0.187083333333333,0.0207309752142376
Hop,Ku,Pk,Td,Zb,"Sc5",0.663883333333333,0.00473189532146831,0.18995,0.0105470374987481
Ku,Lt,Pk,Td,Zb,"Sc5",0.748883333333333,0.0163594264365636,0.15975,0.0129235250609112
Ku,Mp,Pk,Td,Zb,"Sc5",0.536233333333333,0.041727009638043,0.18285,0.0151856017332209
Ku,Pk,Td,Zb,"Sc5",0.647433333333333,0.00872386573333943,0.2459,0.0245351278782075
Ku,Pk,Sp,Td,Zb,"Sc5",0.67895,0.0246539550579617,0.181433333333333,0.0213516587958251
Ku,Pk,Td,Wa,Zb,"Sc5",0.55635,0.044342784080389,0.2409,0.0405947348802772
Ap,Td,Wa,Zb,"Sc5",0.6956,0.0191799374347259,0.214766666666667,0.0122280756185646
Hop,Td,Wa,Zb,"Sc5",0.5756,0.00316109158361474,0.202333333333333,0.0170411511739475
Ku,Td,Wa,Zb,"Sc5",0.69045,0.0285859668368939,0.195166666666667,0.0248985106649642
Lt,Td,Wa,Zb,"Sc5",0.930033333333333,0.00625106657565996,0.0238833333333334,0.00846054568768071
Mp,Td,Wa,Zb,"Sc5",0.60925,0.0244130600294187,0.232416666666667,0.0159786054877555
Pk,Td,Wa,Zb,"Sc5",0.60135,0.0154910458007198,0.26115,0.0276125424399855
Td,Wa,Zb,"Sc5",0.68805,0.0237419460028027,0.259283333333333,0.0263003960679935
Sp,Td,Wa,Zb,"Sc5",0.782933333333333,0.00936780835272221,0.16785,0.0152853688211962
Ap,Lt,Mp,Pk,Wa,"Sc5",0.686766666666667,0.00983950371377203,0.12765,0.00620000000000004
Hop,Lt,Mp,Pk,Wa,"Sc5",0.572333333333333,0.0113769870059402,0.209866666666667,0.0188604303591761
Ku,Lt,Mp,Pk,Wa,"Sc5",0.682533333333333,0.00946048800714497,0.117,0.00948380198021867
Lt,Mp,Pk,Wa,"Sc5",0.721516666666667,0.0116084380229784,0.1747,0.0344588159982318
Lt,Mp,Pk,Sp,Wa,"Sc5",0.774966666666667,0.00523505810219267,0.11665,0.0145835523793073
Lt,Mp,Pk,Td,Wa,"Sc5",0.715516666666667,0.015860748195887,0.0923666666666667,0.049244094400581
Lt,Mp,Pk,Wa,Zb,"Sc5",0.682233333333333,0.00917828052160829,0.194016666666667,0.00534095809132903
Ap,Hop,Ku,Mp,Td,Wa,"Sc5",0.316366666666667,0.0554276405174651,0.407966666666667,0.0593652325299356
Ap,Hop,Lt,Mp,Td,Wa,"Sc5",0.519266666666667,0.0394946937364165,0.24425,0.0257576687609729
Ap,Hop,Mp,Pk,Td,Wa,"Sc5",0.459966666666667,0.0230838868766361,0.229166666666667,0.0242448104412745
Ap,Hop,Mp,Td,Wa,"Sc5",0.435566666666667,0.0293014646960409,0.3731,0.0485960646554842
Ap,Hop,Mp,Sp,Td,Wa,"Sc5",0.586033333333333,0.0111497010423299,0.2429,0.0150270589271487
Ap,Hop,Mp,Td,Wa,Zb,"Sc5",0.47175,0.0446372322170629,0.306783333333333,0.0304210590435857
Sc8,"Sc5",0.947708823529412,0.00817225928365637,0.00665784313725485,0.00767437729704161
Ap,"Sc5",0.344983333333333,0.0258364245462358,0.60945,0.0258980694261175
Hop,"Sc5",0.414283333333333,0.167803280162616,0.4553,0.16502823243312
Ku,"Sc5",0.521916666666667,0.118528945128746,0.431866666666667,0.117907509656227
Lt,"Sc5",0.95405,0.000867467578644874,-0.00560000000000009,0.0102093094771389
Mp,"Sc5",0.343833333333333,0.125660428669225,0.487416666666667,0.147918510786626
Pk,"Sc5",0.27805,0.0306466556087284,0.306616666666667,0.0998038117174556
Sp,"Sc5",0.952666666666667,0.000453688586293823,0.00159999999999993,0.000624499799839771
Td,"Sc5",0.839533333333333,0.0222884686179499,0.111366666666667,0.0205354774313464
Wa,"Sc5",0.292616666666667,0.00775650264831602,0.6439,0.00311327801521151
Zb,"Sc5",0.448016666666667,0.0398236843264575,0.506366666666667,0.0397334976227028
,"Sc8",0,0,0.947708823529412,0.00817225928365637
Ap,Hop,Pk,Sp,Zb,"Sc8",0.827166666666667,0.113596405459563,0.130116666666667,0.110557974987485
Ap,Lt,Pk,Sp,Zb,"Sc8",0.75195,0.0610500614250306,0.2042,0.0587411908289234
Ap,Mp,Pk,Sp,Zb,"Sc8",0.463194444444444,0.0487372385956153,0.375155555555556,0.0455688744080301
Ap,Pk,Sp,Zb,"Sc8",0.40655,0.083902219875281,0.548316666666667,0.0836491532134865
Ap,Pk,Sp,Td,Zb,"Sc8",0.602483333333333,0.0269707866650814,0.27075,0.0246704783091045
Ap,Pk,Sp,Wa,Zb,"Sc8",0.4767,0.0508376828740256,0.4746,0.0470212983657406
Ap,Hop,Lt,Sp,Wa,"Sc8",0.845716666666667,0.0329914509128249,0.112166666666667,0.0292694949278824
Ap,Ku,Lt,Sp,Wa,"Sc8",0.933483333333333,0.0171209180049825,0.01625,0.014616172549611
Ap,Lt,Mp,Sp,Wa,"Sc8",0.863783333333333,0.00695023980401632,0.0705166666666666,0.0116198465279595
Ap,Lt,Pk,Sp,Wa,"Sc8",0.908833333333333,0.0256137820974047,0.02795,0.0292281114682423
Ap,Lt,Sp,Wa,"Sc8",0.958516666666667,0.0046022639356444,-0.000400000000000067,0.000884590300647719
Ap,Lt,Sp,Td,Wa,"Sc8",0.926358333333333,0.00552054873480285,0.0122083333333333,0.00313092771129157
Ap,Lt,Sp,Wa,Zb,"Sc8",0.958383333333333,0.00405657901849994,0.000183333333333313,0.0015607156478147
Ap,Hop,Lt,Td,Zb,"Sc8",0.840583333333333,0.00936620698753414,0.0359,0.0135468631055311
Hop,Ku,Lt,Td,Zb,"Sc8",0.8567,0.00693271231193103,0.0555166666666666,0.00651427918754896
Hop,Lt,Mp,Td,Zb,"Sc8",0.70895,0.00958592718520225,0.0929833333333335,0.0356479429046521
Hop,Lt,Pk,Td,Zb,"Sc8",0.8283,0.0314042990687581,0.0260833333333333,0.0269030357642652
Hop,Lt,Td,Zb,"Sc8",0.923616666666667,0.0226872394383568,0.00483333333333343,0.0184185594804081
Hop,Lt,Sp,Td,Zb,"Sc8",0.931866666666667,0.0219932565422525,0.01485,0.0187031414473612
Hop,Lt,Td,Wa,Zb,"Sc8",0.7792,0.0278674989907598,0.1202,0.0286949037287112
Ap,Hop,Mp,Sp,Zb,"Sc8",0.554066666666667,0.0296197182352117,0.3691,0.0170354593422073
Ap,Ku,Mp,Sp,Zb,"Sc8",0.555416666666667,0.0420035811965282,0.3297,0.0297772983999556
Ap,Lt,Mp,Sp,Zb,"Sc8",0.722216666666667,0.030207504586333,0.228916666666667,0.0275304528356024
Ap,Mp,Sp,Zb,"Sc8",0.535833333333333,0.0526564415179505,0.401833333333333,0.04002500260254
Ap,Mp,Sp,Td,Zb,"Sc8",0.63875,0.0208024637963872,0.239416666666667,0.00261454266236625
Ap,Mp,Sp,Wa,Zb,"Sc8",0.6431,0.0462260478518335,0.302016666666667,0.036382149927311
Ap,Hop,Ku,Lt,Mp,"Sc8",0.572,0.0124899959967969,0.208433333333333,0.00412563126482879
Ap,Hop,Ku,Lt,Pk,"Sc8",0.761816666666667,0.0298490507945116,0.09745,0.0345381311017258
Ap,Hop,Ku,Lt,"Sc8",0.762516666666667,0.0435666252231376,0.140216666666667,0.0318675514172854
Ap,Hop,Ku,Lt,Sp,"Sc8",0.787866666666667,0.01293293599046,0.119483333333333,0.00726108348205228
Ap,Hop,Ku,Lt,Td,"Sc8",0.809866666666667,0.0199388022040777,0.0598666666666666,0.0201117088615894
Ap,Hop,Ku,Lt,Wa,"Sc8",0.706366666666667,0.0215325528754334,0.1607,0.0271165539846051
Ap,Hop,Ku,Lt,Zb,"Sc8",0.8897,0.0097176386020473,0.0544166666666666,0.0197750684786003
Ap,Hop,Mp,Pk,Sp,"Sc8",0.469466666666667,0.0410714722567055,0.378733333333333,0.0348080570174971
Ap,Ku,Mp,Pk,Sp,"Sc8",0.439383333333333,0.0219596410110305,0.358966666666667,0.0285239519234859
Ap,Lt,Mp,Pk,Sp,"Sc8",0.680416666666667,0.0264250039419738,0.258233333333333,0.0172505313927813
Ap,Mp,Pk,Sp,"Sc8",0.413333333333333,0.0447209775534182,0.434583333333333,0.0438808139547722
Ap,Mp,Pk,Sp,Td,"Sc8",0.5743,0.0269011152185184,0.224366666666667,0.038293809334321
Ap,Mp,Pk,Sp,Wa,"Sc8",0.45625,0.0109484017098388,0.393716666666667,0.0128765613939954
Ap,Hop,Pk,Sp,Wa,Zb,"Sc8",0.71875,0.0343738272527223,0.0757166666666667,0.0307680976554178
Hop,Ku,Pk,Sp,Wa,Zb,"Sc8",0.724533333333333,0.0262026875211939,0.105533333333333,0.0260164050808971
Hop,Lt,Pk,Sp,Wa,Zb,"Sc8",0.73075,0.0186749163318072,0.2057,0.00711565176213675
Hop,Mp,Pk,Sp,Wa,Zb,"Sc8",0.589416666666667,0.046919327929259,0.22905,0.0514047906327805
Hop,Pk,Sp,Wa,Zb,"Sc8",0.71805,0.0275363396260287,0.129883333333333,0.0343495754461876
Hop,Pk,Sp,Td,Wa,Zb,"Sc8",0.752833333333333,0.0213582731823837,0.0687166666666666,0.0325238502230799
Ap,Ku,Lt,Sp,"Sc8",0.871433333333333,0.0419163552009634,0.0649666666666667,0.0305436709210489
Hop,Ku,Lt,Sp,"Sc8",0.783016666666667,0.0182376213726827,0.153616666666667,0.0301567709367786
Ku,Lt,Mp,Sp,"Sc8",0.811116666666667,0.0462421975400536,0.129433333333333,0.0313097562004774
Ku,Lt,Pk,Sp,"Sc8",0.93705,0.00475315684571841,-0.000949999999999969,0.00874013729869262
Ku,Lt,Sp,"Sc8",0.920533333333333,0.0225671405661713,0.0227833333333333,0.0222287164121848
Ku,Lt,Sp,Td,"Sc8",0.945383333333333,0.0100140318220651,-0.00874999999999992,0.00373229152130438
Ku,Lt,Sp,Wa,"Sc8",0.941716666666667,0.0123179070191869,-0.00410000000000018,0.00656429737291051
Ku,Lt,Sp,Zb,"Sc8",0.92145,0.00805186313842952,0.01555,0.0188945097845909
Ap,Hop,Sp,Td,Wa,"Sc8",0.732283333333333,0.0258337150509433,0.1687,0.0112467773161915
Ap,Ku,Sp,Td,Wa,"Sc8",0.714666666666667,0.0144282131025756,0.208916666666667,0.00622099938380749
Ap,Mp,Sp,Td,Wa,"Sc8",0.60855,0.0305298624300864,0.283,0.0153861138693304
Ap,Pk,Sp,Td,Wa,"Sc8",0.613933333333333,0.0216509430125649,0.24465,0.00768635154023016
Ap,Sp,Td,Wa,"Sc8",0.698416666666667,0.025194460369957,0.262,0.0261159434062796
Ap,Sp,Td,Wa,Zb,"Sc8",0.752466666666667,0.0076341884528307,0.2077,0.00846861854141514
Ap,Hop,Ku,Mp,Zb,"Sc8",0.436483333333333,0.0299956802445508,0.397833333333333,0.0308824113911678
Ap,Hop,Lt,Mp,Zb,"Sc8",0.6494,0.0181670030549896,0.211166666666667,0.0345446209030194
Ap,Hop,Mp,Pk,Zb,"Sc8",0.3316,0.00424293530471533,0.41985,0.0278155082642758
Ap,Hop,Mp,Zb,"Sc8",0.344816666666667,0.00926800050352467,0.5546,0.00496210640756525
Ap,Hop,Mp,Td,Zb,"Sc8",0.536516666666667,0.00508363387089717,0.308583333333333,0.00818173779421793
Ap,Hop,Mp,Wa,Zb,"Sc8",0.344033333333333,0.0427156392125101,0.4791,0.0408259415078207
Ap,Ku,Lt,Mp,Pk,Td,"Sc8",0.704483333333333,0.0167398725602477,0.0915166666666667,0.0407771177663814
Hop,Ku,Lt,Mp,Pk,Td,"Sc8",0.604716666666667,0.00883237416176048,0.190683333333333,0.0105761918162131
Ku,Lt,Mp,Pk,Td,"Sc8",0.765916666666667,0.00172143351115669,0.0769,0.0151737437700787
Ku,Lt,Mp,Pk,Sp,Td,"Sc8",0.753766666666667,0.0224252276093986,0.07985,0.0189428746498519
Ku,Lt,Mp,Pk,Td,Wa,"Sc8",0.6768,0.0231294184967975,0.123183333333333,0.0133624785625022
Ku,Lt,Mp,Pk,Td,Zb,"Sc8",0.7321,0.00790932993369226,0.129033333333333,0.0123172981344665
Ap,Ku,Lt,Pk,Wa,Zb,"Sc8",0.805233333333333,0.0260852608446481,0.0573666666666667,0.0454819286457087
Hop,Ku,Lt,Pk,Wa,Zb,"Sc8",0.665383333333333,0.00817684739574691,0.18175,0.0109740603242374
Ku,Lt,Mp,Pk,Wa,Zb,"Sc8",0.716216666666667,0.0218387461483789,0.107183333333333,0.0490072018517007
Ku,Lt,Pk,Wa,Zb,"Sc8",0.8834,0.00805543294925851,0.0393333333333334,0.0299675797042961
Ku,Lt,Pk,Sp,Wa,Zb,"Sc8",0.86905,0.0113248620300645,0.0377166666666666,0.0268668165835353
Ku,Lt,Pk,Td,Wa,Zb,"Sc8",0.837216666666667,0.0199251934327708,0.0074666666666667,0.0499573401346922
Ap,Ku,Pk,Td,Zb,"Sc8",0.624533333333333,0.0324157497728085,0.195433333333333,0.0630322602588019
Hop,Ku,Pk,Td,Zb,"Sc8",0.663883333333333,0.00473189532146831,0.21605,0.0097381979852537
Ku,Lt,Pk,Td,Zb,"Sc8",0.748883333333333,0.0163594264365636,0.170783333333333,0.0260184710029882
Ku,Mp,Pk,Td,Zb,"Sc8",0.536233333333333,0.041727009638043,0.218383333333333,0.0872349891576386
Ku,Pk,Td,Zb,"Sc8",0.647433333333333,0.00872386573333943,0.208316666666667,0.0351774193671641
Ku,Pk,Sp,Td,Zb,"Sc8",0.67895,0.0246539550579617,0.16815,0.0450195235425698
Ku,Pk,Td,Wa,Zb,"Sc8",0.55635,0.044342784080389,0.239416666666667,0.0654842792839116
Ap,Td,Wa,Zb,"Sc8",0.6956,0.0191799374347259,0.2399,0.0377362889007386
Hop,Td,Wa,Zb,"Sc8",0.5756,0.00316109158361474,0.2754,0.010089226927768
Ku,Td,Wa,Zb,"Sc8",0.69045,0.0285859668368939,0.22225,0.0488796225435508
Lt,Td,Wa,Zb,"Sc8",0.930033333333333,0.00625106657565996,0.0185333333333334,0.0169514257020858
Mp,Td,Wa,Zb,"Sc8",0.60925,0.0244130600294187,0.26975,0.052604467490889
Pk,Td,Wa,Zb,"Sc8",0.60135,0.0154910458007198,0.237183333333333,0.0424683803945162
Td,Wa,Zb,"Sc8",0.68805,0.0237419460028027,0.254466666666667,0.0197981270157894
Sp,Td,Wa,Zb,"Sc8",0.782933333333333,0.00936780835272221,0.164533333333333,0.0278240154063595
Ap,Lt,Mp,Pk,Wa,"Sc8",0.686766666666667,0.00983950371377203,0.148716666666667,0.0322098716752074
Hop,Lt,Mp,Pk,Wa,"Sc8",0.572333333333333,0.0113769870059402,0.2406,0.0344448472198673
Ku,Lt,Mp,Pk,Wa,"Sc8",0.682533333333333,0.00946048800714497,0.1505,0.0398870593049926
Lt,Mp,Pk,Wa,"Sc8",0.721516666666667,0.0116084380229784,0.169983333333333,0.00209304403521133
Lt,Mp,Pk,Sp,Wa,"Sc8",0.774966666666667,0.00523505810219267,0.116383333333333,0.0251680518382598
Lt,Mp,Pk,Td,Wa,"Sc8",0.715516666666667,0.015860748195887,0.0970333333333333,0.0309184545754365
Lt,Mp,Pk,Wa,Zb,"Sc8",0.682233333333333,0.00917828052160829,0.2104,0.020397855279416
Ap,Hop,Ku,Mp,Td,Wa,"Sc8",0.316366666666667,0.0554276405174651,0.462166666666667,0.00913103681590063
Ap,Hop,Lt,Mp,Td,Wa,"Sc8",0.519266666666667,0.0394946937364165,0.324533333333333,0.0551432755042113
Ap,Hop,Mp,Pk,Td,Wa,"Sc8",0.459966666666667,0.0230838868766361,0.273483333333333,0.0444973126529381
Ap,Hop,Mp,Td,Wa,"Sc8",0.435566666666667,0.0293014646960409,0.419383333333333,0.0118901569936369
Ap,Hop,Mp,Sp,Td,Wa,"Sc8",0.586033333333333,0.0111497010423299,0.2647,0.0380026643802773
Ap,Hop,Mp,Td,Wa,Zb,"Sc8",0.47175,0.0446372322170629,0.368883333333333,0.0127389494595643
Sc5,"Sc8",0.941972222222222,0.0120023989309387,0.0123944444444444,0.0124781756550826
Ap,"Sc8",0.344983333333333,0.0258364245462358,0.609866666666667,0.0257068246450886
Hop,"Sc8",0.414283333333333,0.167803280162616,0.489266666666667,0.146155793020097
Ku,"Sc8",0.521916666666667,0.118528945128746,0.432816666666667,0.118414339644037
Lt,"Sc8",0.95405,0.000867467578644874,-0.01655,0.0228562354730606
Mp,"Sc8",0.343833333333333,0.125660428669225,0.546316666666667,0.129049857936122
Pk,"Sc8",0.27805,0.0306466556087284,0.317566666666667,0.063948755526072
Sp,"Sc8",0.952666666666667,0.000453688586293823,0.00133333333333341,0.000317542648054259
Td,"Sc8",0.839533333333333,0.0222884686179499,0.108866666666667,0.0198865741980195
Wa,"Sc8",0.292616666666667,0.00775650264831602,0.6585,0.00626478251817258
Zb,"Sc8",0.448016666666667,0.0398236843264575,0.5048,0.0374844301010433
Hop,Lt,Td,Zb,"Sp",0.923616666666667,0.0226872394383568,0.00825000000000005,0.0446318552157537
Hop,Lt,Sc5,Td,Zb,"Sp",0.936483333333333,0.0262712929513059,0.0104833333333334,0.0110871923106499
Hop,Lt,Sc8,Td,Zb,"Sp",0.92845,0.00697262504369771,0.0182666666666666,0.0127013122681609
Ap,Hop,Mp,Zb,"Sp",0.344816666666667,0.00926800050352467,0.20925,0.0292169792244168
Ap,Hop,Mp,Sc5,Zb,"Sp",0.845783333333333,0.0163571340195443,0.0294166666666668,0.00615276022069225
Ap,Hop,Mp,Sc8,Zb,"Sp",0.899416666666667,0.00498556248916139,0.02375,0.012397277927029
Ap,Hop,Ku,Lt,"Sp",0.762516666666667,0.0435666252231376,0.0253499999999999,0.0341258333231585
Ap,Hop,Ku,Lt,Sc5,"Sp",0.913516666666667,0.028026341775789,-0.00423333333333331,0.0100077886335261
Ap,Hop,Ku,Lt,Sc8,"Sp",0.902733333333333,0.0119754262276269,0.00461666666666668,0.0172308831269129
Ku,Lt,"Sp",0.720066666666667,0.0404000412541043,0.200466666666667,0.0247973956965914
Ap,Td,Wa,Zb,"Sp",0.6956,0.0191799374347259,0.0568666666666667,0.0249446554061854
Ap,Sc5,Td,Wa,Zb,"Sp",0.910366666666667,0.0115438656148334,0.0492166666666666,0.0110654115754153
Ap,Sc8,Td,Wa,Zb,"Sp",0.9355,0.0188513262132934,0.0246666666666667,0.0199790723842059
Ku,Lt,Mp,Pk,Td,"Sp",0.765916666666667,0.00172143351115669,-0.01215,0.0228237266895658
Ku,Lt,Mp,Pk,Sc5,Td,"Sp",0.864833333333333,0.0401698373575663,-0.04615,0.0267827836492027
Ku,Lt,Mp,Pk,Sc8,Td,"Sp",0.842816666666667,0.0152238573736532,-0.00920000000000006,0.0192819215847384
Ku,Lt,Pk,Wa,Zb,"Sp",0.8834,0.00805543294925851,-0.0143499999999999,0.00973819798525359
Ku,Lt,Pk,Sc5,Wa,Zb,"Sp",0.935383333333333,0.020184172842436,-0.0221333333333333,0.0149492753447561
Ku,Lt,Pk,Sc8,Wa,Zb,"Sp",0.922733333333333,0.0240883962382998,-0.0159666666666667,0.0189230899520489
Ku,Pk,Td,Zb,"Sp",0.647433333333333,0.00872386573333943,0.0315166666666666,0.0160648944389103
Ku,Pk,Sc5,Td,Zb,"Sp",0.893333333333333,0.0312104683292855,-0.03295,0.0199129982674634
Ku,Pk,Sc8,Td,Zb,"Sp",0.85575,0.0265173528090569,-0.00865000000000001,0.0056539808984467
Td,Wa,Zb,"Sp",0.68805,0.0237419460028027,0.0948833333333333,0.0288263045382742
Sc5,Td,Wa,Zb,"Sp",0.947333333333333,0.00759939690589549,0.00344999999999995,0.00190197266016098
Sc8,Td,Wa,Zb,"Sp",0.942516666666667,0.018657594521624,0.00494999999999994,0.000626498204307183
Lt,Mp,Pk,Wa,"Sp",0.721516666666667,0.0116084380229784,0.05345,0.0163190839203675
Lt,Mp,Pk,Sc5,Wa,"Sp",0.896216666666667,0.0287429266661092,-0.00460000000000005,0.0264003314373134
Lt,Mp,Pk,Sc8,Wa,"Sp",0.8915,0.0136445043882143,-0.000150000000000058,0.0161847922445733
Ap,Hop,Mp,Td,Wa,"Sp",0.435566666666667,0.0293014646960409,0.150466666666667,0.0344144712778409
Ap,Hop,Mp,Sc5,Td,Wa,"Sp",0.808666666666667,0.0193394889625691,0.0202666666666667,0.0310022714221609
Ap,Hop,Mp,Sc8,Td,Wa,"Sp",0.85495,0.0409337269253607,-0.00421666666666665,0.0174184050169163
Hop,"Sp",0.414283333333333,0.167803280162616,0.271466666666667,0.191994116663332
Lt,"Sp",0.95405,0.000867467578644874,-0.0267333333333333,0.0637828412140235
Ap,"Sp",0.344983333333333,0.0258364245462358,0.508316666666667,0.0516052888116454
Ku,"Sp",0.521916666666667,0.118528945128746,-0.16455,0.132334868798817
Mp,"Sp",0.343833333333333,0.125660428669225,0.0836166666666667,0.129168246226901
Pk,"Sp",0.27805,0.0306466556087284,0.234566666666667,0.0871133791867434
,"Sp",0,0,0.952666666666667,0.000453688586293823
Td,"Sp",0.839533333333333,0.0222884686179499,-0.172866666666667,0.0234153973558711
Wa,"Sp",0.292616666666667,0.00775650264831602,0.690566666666667,0.0298339711291228
Zb,"Sp",0.448016666666667,0.0398236843264575,0.402466666666667,0.0848386164039309
Sc5,"Sp",0.941972222222222,0.0120023989309387,0.0122944444444444,0.0119055233117304
Sc8,"Sp",0.947708823529412,0.00817225928365637,0.0062911764705883,0.00808795935358173
Ap,Pk,Sp,Zb,"Td",0.40655,0.083902219875281,0.195933333333333,0.0777697295439127
Ap,Pk,Sc5,Sp,Zb,"Td",0.9578,0.00394239774756431,-0.00111666666666665,0.000831163842652797
Ap,Pk,Sc8,Sp,Zb,"Td",0.954866666666667,0.000548482755730148,-0.0816333333333334,0.00348006225997952
Ap,Lt,Sp,Wa,"Td",0.958516666666667,0.0046022639356444,-0.0321583333333333,0.00928575297610983
Ap,Lt,Sc5,Sp,Wa,"Td",0.94985,0.0178485993848257,0.00587500000000007,0.0098563748406805
Ap,Lt,Sc8,Sp,Wa,"Td",0.958116666666667,0.0046627066531504,-0.01955,0.00580403954156061
Ap,Mp,Sp,Zb,"Td",0.535833333333333,0.0526564415179505,0.102916666666667,0.0386846330386284
Ap,Mp,Sc5,Sp,Zb,"Td",0.92475,0.0290017671875353,-0.00300000000000004,0.00740455940620374
Ap,Mp,Sc8,Sp,Zb,"Td",0.937666666666667,0.0172016229854433,-0.0595,0.00280757902827332
Ap,Hop,Ku,Lt,"Td",0.762516666666667,0.0435666252231376,0.0473499999999999,0.0251109040060289
Ap,Hop,Ku,Lt,Sc5,"Td",0.913516666666667,0.028026341775789,-0.0119666666666666,0.0133341978886371
Ap,Hop,Ku,Lt,Sc8,"Td",0.902733333333333,0.0119754262276269,-0.033,0.0122269170276077
Ap,Mp,Pk,Sp,"Td",0.413333333333333,0.0447209775534182,0.160966666666667,0.0183981203750093
Ap,Mp,Pk,Sc5,Sp,"Td",0.840633333333333,0.0142023178859414,-0.0399333333333333,0.0193478896351342
Ap,Mp,Pk,Sc8,Sp,"Td",0.847916666666667,0.0127555216801719,-0.0492500000000001,0.0127828987322907
Hop,Pk,Sp,Wa,Zb,"Td",0.71805,0.0275363396260287,0.0347833333333334,0.015610920323073
Hop,Pk,Sc5,Sp,Wa,Zb,"Td",0.81875,0.0291098351077432,-0.0255833333333333,0.0153933697848565
Hop,Pk,Sc8,Sp,Wa,Zb,"Td",0.847933333333333,0.00933505936421049,-0.0263833333333333,0.00243378991150297
Ku,Lt,Sp,"Td",0.920533333333333,0.0225671405661713,0.02485,0.0264822582118671
Ku,Lt,Sc5,Sp,"Td",0.915733333333333,0.0377828113476662,-0.0278833333333334,0.00510253205118131
Ku,Lt,Sc8,Sp,"Td",0.943316666666667,0.0143001165496417,-0.00668333333333326,0.00479643965179735
Ap,Hop,Mp,Zb,"Td",0.344816666666667,0.00926800050352467,0.1917,0.00457137834793845
Ap,Hop,Mp,Sc5,Zb,"Td",0.845783333333333,0.0163571340195443,-0.0661333333333333,0.0191349375053418
Ap,Hop,Mp,Sc8,Zb,"Td",0.899416666666667,0.00498556248916139,-0.0543166666666667,0.00771950991535958
Ku,Lt,Mp,Pk,Wa,"Td",0.682533333333333,0.00946048800714497,-0.00573333333333329,0.0257589951926183
Ku,Lt,Mp,Pk,Sc5,Wa,"Td",0.799533333333333,0.0180309687297531,-0.02115,0.00875799634619702
Ku,Lt,Mp,Pk,Sc8,Wa,"Td",0.833033333333333,0.0456343437920754,-0.0330500000000001,0.058102947429541
Ku,Lt,Pk,Wa,Zb,"Td",0.8834,0.00805543294925851,-0.0461833333333333,0.0168684122943841
Ku,Lt,Pk,Sc5,Wa,Zb,"Td",0.935383333333333,0.020184172842436,-0.104233333333333,0.0253709643753116
Ku,Lt,Pk,Sc8,Wa,Zb,"Td",0.922733333333333,0.0240883962382998,-0.07805,0.0125574678976297
Wa,Zb,"Td",0.289216666666667,0.0262762884238496,0.398833333333333,0.0459613243209259
Lt,Mp,Pk,Wa,"Td",0.721516666666667,0.0116084380229784,-0.00600000000000001,0.0130739244299484
Lt,Mp,Pk,Sc5,Wa,"Td",0.896216666666667,0.0287429266661092,-0.0883333333333333,0.0108800658698986
Lt,Mp,Pk,Sc8,Wa,"Td",0.8915,0.0136445043882143,-0.07895,0.0327835324515221
Ap,Hop,Mp,Wa,Zb,"Td",0.344033333333333,0.0427156392125101,0.127716666666667,0.0835811631489616
Ap,Hop,Mp,Sc5,Wa,Zb,"Td",0.741416666666667,0.0265183584207871,0.0371166666666667,0.0127430700121019
Ap,Hop,Mp,Sc8,Wa,Zb,"Td",0.823133333333333,0.009052255704151,0.0175,0.0509536799456133
Ap,"Td",0.344983333333333,0.0258364245462358,0.122016666666667,0.106692142790992
Hop,"Td",0.414283333333333,0.167803280162616,0.29415,0.138192727739198
Ku,"Td",0.521916666666667,0.118528945128746,-0.0192833333333333,0.0938384294057256
Lt,"Td",0.95405,0.000867467578644874,-0.07505,0.0161455876325391
Mp,"Td",0.343833333333333,0.125660428669225,0.208283333333333,0.150302797157383
Sp,"Td",0.952666666666667,0.000453688586293823,-0.286,0.0363626525435096
Pk,"Td",0.27805,0.0306466556087284,0.125983333333333,0.116955144535558
,"Td",0,0,0.839533333333333,0.0222884686179499
Wa,"Td",0.292616666666667,0.00775650264831602,0.0892666666666667,0.0527009566643086
Zb,"Td",0.448016666666667,0.0398236843264575,0.152316666666667,0.10473419132897
Sc5,"Td",0.941972222222222,0.0120023989309387,0.00892777777777779,0.0165532868514864
Sc8,"Td",0.947708823529412,0.00817225928365637,0.000691176470588288,0.00407347207434693
Ap,Pk,Sp,Zb,"Wa",0.40655,0.083902219875281,0.07015,0.0715712756627965
Ap,Pk,Sc5,Sp,Zb,"Wa",0.9578,0.00394239774756431,3.33333333332927e-05,0.00140029758741964
Ap,Pk,Sc8,Sp,Zb,"Wa",0.954866666666667,0.000548482755730148,-0.00356666666666664,0.00424745021552144
Ap,Ku,Lt,Sp,"Wa",0.871433333333333,0.0419163552009634,0.06205,0.0585696380388337
Ap,Ku,Lt,Sc5,Sp,"Wa",0.831883333333333,0.00637501633984836,0.12215,0.00684233147399336
Ap,Ku,Lt,Sc8,Sp,"Wa",0.9364,0.0138813724105364,0.0133333333333333,0.0140607906368501
Hop,Lt,Td,Zb,"Wa",0.923616666666667,0.0226872394383568,-0.144416666666667,0.0501973687889449
Hop,Lt,Sc5,Td,Zb,"Wa",0.936483333333333,0.0262712929513059,0.00621666666666669,0.00827017734594208
Hop,Lt,Sc8,Td,Zb,"Wa",0.92845,0.00697262504369771,-0.0290500000000001,0.0154622120021684
Ap,Mp,Sp,Zb,"Wa",0.535833333333333,0.0526564415179505,0.107266666666667,0.071303161453987
Ap,Mp,Sc5,Sp,Zb,"Wa",0.92475,0.0290017671875353,0.00838333333333333,0.00163579746097527
Ap,Mp,Sc8,Sp,Zb,"Wa",0.937666666666667,0.0172016229854433,0.00745000000000003,0.0109050447041724
Ap,Hop,Ku,Lt,"Wa",0.762516666666667,0.0435666252231376,-0.0561500000000001,0.0559413085295652
Ap,Hop,Ku,Lt,Sc5,"Wa",0.913516666666667,0.028026341775789,-0.10655,0.0245110179307185
Ap,Hop,Ku,Lt,Sc8,"Wa",0.902733333333333,0.0119754262276269,-0.0356666666666666,0.0206321553244767
Ap,Mp,Pk,Sp,"Wa",0.413333333333333,0.0447209775534182,0.0429166666666667,0.0342213870749467
Ap,Mp,Pk,Sc5,Sp,"Wa",0.840633333333333,0.0142023178859414,-0.0720833333333333,0.0556094940934849
Ap,Mp,Pk,Sc8,Sp,"Wa",0.847916666666667,0.0127555216801719,0.00204999999999996,0.0252348469383114
Ap,Hop,Pk,Sp,Zb,"Wa",0.827166666666667,0.113596405459563,-0.108416666666667,0.118904765814215
Ap,Hop,Pk,Sc5,Sp,Zb,"Wa",0.957466666666667,0.00431923990226673,-0.215333333333333,0.0246456047467563
Ap,Hop,Pk,Sc8,Sp,Zb,"Wa",0.957283333333333,0.00304808683165904,-0.162816666666667,0.0116157579749809
Ku,Lt,Sp,"Wa",0.920533333333333,0.0225671405661713,0.0211833333333334,0.0295525943587587
Ku,Lt,Sc5,Sp,"Wa",0.915733333333333,0.0377828113476662,-0.00354999999999998,0.0017691806012955
Ku,Lt,Sc8,Sp,"Wa",0.943316666666667,0.0143001165496417,-0.00570000000000008,0.00594411473644312
Ap,Hop,Mp,Zb,"Wa",0.344816666666667,0.00926800050352467,-0.000783333333333358,0.0507697088167082
Ap,Hop,Mp,Sc5,Zb,"Wa",0.845783333333333,0.0163571340195443,-0.104366666666667,0.0424553981648191
Ap,Hop,Mp,Sc8,Zb,"Wa",0.899416666666667,0.00498556248916139,-0.0762833333333334,0.00734988662044081
Ku,Lt,Mp,Pk,Td,"Wa",0.765916666666667,0.00172143351115669,-0.0891166666666666,0.0237158877829469
Ku,Lt,Mp,Pk,Sc5,Td,"Wa",0.864833333333333,0.0401698373575663,-0.08645,0.029790057066075
Ku,Lt,Mp,Pk,Sc8,Td,"Wa",0.842816666666667,0.0152238573736532,-0.0428333333333334,0.0275904119819428
Ku,Lt,Pk,Td,Zb,"Wa",0.748883333333333,0.0163594264365636,0.0883333333333334,0.0230128406185185
Ku,Lt,Pk,Sc5,Td,Zb,"Wa",0.908633333333333,0.021144877236185,-0.0774833333333334,0.0331937243064609
Ku,Lt,Pk,Sc8,Td,Zb,"Wa",0.919666666666667,0.0236075376380794,-0.0749833333333332,0.00765397500213664
Ku,Pk,Td,Zb,"Wa",0.647433333333333,0.00872386573333943,-0.0910833333333334,0.0356689757819499
Ku,Pk,Sc5,Td,Zb,"Wa",0.893333333333333,0.0312104683292855,-0.0960833333333333,0.0194315679586937
Ku,Pk,Sc8,Td,Zb,"Wa",0.85575,0.0265173528090569,-0.0599833333333334,0.0131073770577234
Td,Zb,"Wa",0.600333333333333,0.0698970910219684,0.0877166666666667,0.0933875973207006
Ap,Hop,Mp,Td,Zb,"Wa",0.536516666666667,0.00508363387089717,-0.0647666666666667,0.0397286525486749
Ap,Hop,Mp,Sc5,Td,Zb,"Wa",0.77965,0.0348268574522594,-0.00111666666666669,0.0540763888710529
Ap,Hop,Mp,Sc8,Td,Zb,"Wa",0.8451,0.0105656282349892,-0.00446666666666666,0.0491544843664678
Hop,"Wa",0.414283333333333,0.167803280162616,-0.146466666666667,0.227973448746413
Lt,"Wa",0.95405,0.000867467578644874,-0.00689999999999998,0.0412934316810798
Ap,"Wa",0.344983333333333,0.0258364245462358,-0.181583333333333,0.0272825188231097
Ku,"Wa",0.521916666666667,0.118528945128746,-0.2102,0.109240697544459
Mp,"Wa",0.343833333333333,0.125660428669225,-0.209733333333333,0.142602807943369
Pk,"Wa",0.27805,0.0306466556087284,-0.13405,0.0478772127425981
Sp,"Wa",0.952666666666667,0.000453688586293823,0.0305166666666667,0.0292891760439472
Td,"Wa",0.839533333333333,0.0222884686179499,-0.45765,0.0592962688539507
,"Wa",0,0,0.292616666666667,0.00775650264831602
Zb,"Wa",0.448016666666667,0.0398236843264575,-0.1588,0.0651303116835779
Sc5,"Wa",0.941972222222222,0.0120023989309387,-0.00545555555555555,0.0141630392714484
Sc8,"Wa",0.947708823529412,0.00817225928365637,0.00340784313725491,0.00574592253000997
Ap,Mp,Pk,Sp,"Zb",0.413333333333333,0.0447209775534182,0.0498611111111111,0.0221782822532248
Ap,Mp,Pk,Sc5,Sp,"Zb",0.840633333333333,0.0142023178859414,0.0335722222222222,0.0163029678052574
Ap,Mp,Pk,Sc8,Sp,"Zb",0.847916666666667,0.0127555216801719,-0.00956666666666669,0.0147416737328041
Ap,Lt,Sp,Wa,"Zb",0.958516666666667,0.0046022639356444,-0.000133333333333356,0.000665832811847805
Ap,Lt,Sc5,Sp,Wa,"Zb",0.94985,0.0178485993848257,0.00835,0.0159361224894891
Ap,Lt,Sc8,Sp,Wa,"Zb",0.958116666666667,0.0046627066531504,0.000450000000000024,0.00226053091109149
Ap,Hop,Ku,Lt,"Zb",0.762516666666667,0.0435666252231376,0.127183333333333,0.0532579180341603
Ap,Hop,Ku,Lt,Sc5,"Zb",0.913516666666667,0.028026341775789,0.00816666666666669,0.00645219600859534
Ap,Hop,Ku,Lt,Sc8,"Zb",0.902733333333333,0.0119754262276269,0.0413833333333333,0.00693439495077497
Ku,Lt,Sp,"Zb",0.920533333333333,0.0225671405661713,0.000916666666666677,0.0299166063137739
Ku,Lt,Sc5,Sp,"Zb",0.915733333333333,0.0377828113476662,-0.00421666666666665,0.00362847534555951
Ku,Lt,Sc8,Sp,"Zb",0.943316666666667,0.0143001165496417,-0.00631666666666664,0.00649814075973536
Ap,Sp,Td,Wa,"Zb",0.698416666666667,0.025194460369957,0.05405,0.028479466287134
Ap,Sc5,Sp,Td,Wa,"Zb",0.9604,0.00144222051018562,-0.000816666666666725,0.000897682200633042
Ap,Sc8,Sp,Td,Wa,"Zb",0.960416666666667,0.00144597141511623,-0.000250000000000009,0.000360555127546298
Ku,Lt,Mp,Pk,Td,"Zb",0.765916666666667,0.00172143351115669,-0.0338166666666666,0.00952816001824767
Ku,Lt,Mp,Pk,Sc5,Td,"Zb",0.864833333333333,0.0401698373575663,-0.0305333333333333,0.0364963810991355
Ku,Lt,Mp,Pk,Sc8,Td,"Zb",0.842816666666667,0.0152238573736532,0.0183166666666667,0.00302338110950859
Ku,Lt,Mp,Pk,Wa,"Zb",0.682533333333333,0.00946048800714497,0.0336833333333334,0.0183147709058382
Ku,Lt,Mp,Pk,Sc5,Wa,"Zb",0.799533333333333,0.0180309687297531,0.0206333333333333,0.0210227456183377
Ku,Lt,Mp,Pk,Sc8,Wa,"Zb",0.833033333333333,0.0456343437920754,-0.00963333333333331,0.0178426688960293
Td,Wa,"Zb",0.381883333333333,0.0566800743942113,0.306166666666667,0.0364265127802997
Lt,Mp,Pk,Wa,"Zb",0.721516666666667,0.0116084380229784,-0.0392833333333334,0.00340085773494462
Lt,Mp,Pk,Sc5,Wa,"Zb",0.896216666666667,0.0287429266661092,-0.0199666666666666,0.0392502653918841
Lt,Mp,Pk,Sc8,Wa,"Zb",0.8915,0.0136445043882143,0.00113333333333336,0.0203131320414488
Ap,Hop,Mp,Td,Wa,"Zb",0.435566666666667,0.0293014646960409,0.0361833333333333,0.018151606907746
Ap,Hop,Mp,Sc5,Td,Wa,"Zb",0.808666666666667,0.0193394889625691,-0.0301333333333333,0.0378310828992951
Ap,Hop,Mp,Sc8,Td,Wa,"Zb",0.85495,0.0409337269253607,-0.0143166666666666,0.00971240615570277
Hop,"Zb",0.414283333333333,0.167803280162616,0.1832,0.194809682767567
Lt,"Zb",0.95405,0.000867467578644874,0.02065,0.000867467578644874
Ap,"Zb",0.344983333333333,0.0258364245462358,0.00345000000000001,0.0357544053229808
Ku,"Zb",0.521916666666667,0.118528945128746,0.0835666666666667,0.113826955653454
Mp,"Zb",0.343833333333333,0.125660428669225,-0.0511166666666667,0.144908249707645
Pk,"Zb",0.27805,0.0306466556087284,-0.011,0.0485912286323365
Sp,"Zb",0.952666666666667,0.000453688586293823,-0.102183333333333,0.0555005030007236
Td,"Zb",0.839533333333333,0.0222884686179499,-0.2392,0.0619380133682055
Wa,"Zb",0.292616666666667,0.00775650264831602,-0.0034,0.0330137849996028
,"Zb",0,0,0.448016666666667,0.0398236843264575
Sc5,"Zb",0.941972222222222,0.0120023989309387,0.0124111111111111,0.0121638688039787
Sc8,"Zb",0.947708823529412,0.00817225928365637,0.00510784313725495,0.00596615768192414
