# Supplementary material for: Predictability of the community‐function landscape in wine yeast ecosystems
Source: Mol Syst Biol. 2023 Aug 7;19(9):e11613. doi: 10.15252/msb.202311613 (PMC10495813; doi:10.15252/msb.202311613)
Supplement: Supplementary file 12 — Source Data for Figure 3 [file MSB-19-e11613-s003.zip › Source data_figure3/prediction accuracy (panel E).csv]

Sc,replicates,community,Order_interaction (Sc),fraction_sugars_consumed,pred_fraction,(pre-obs)^2
Sc5,1,Hop;Wa;Ap;Mp;Td;Ap;Sc5,6,0,709267388,0,7246165,0,000236
Sc5,2,Hop;Wa;Ap;Mp;Td;Ap;Sc5,6,0,737445098,0,7246165,0,000165
Sc5,3,Hop;Wa;Ap;Mp;Td;Ap;Sc5,6,0,700635829,0,7246165,0,000575
Sc8,1,Hop;Wa;Ap;Mp;Td;Ap;Sc8,6,0,714175874,0,8299605,0,013406
Sc8,2,Hop;Wa;Ap;Mp;Td;Ap;Sc8,6,0,820199109,0,8299605,0,000095
Sc8,3,Hop;Wa;Ap;Mp;Td;Ap;Sc8,6,0,79141123,0,8299605,0,001486
Sc5,1,Hop;Wa;Ap;Mp;Td;Hop;Sc5,6,0,577528619,0,639773,0,003874
Sc5,2,Hop;Wa;Ap;Mp;Td;Hop;Sc5,6,0,645689305,0,639773,0,000035
Sc5,3,Hop;Wa;Ap;Mp;Td;Hop;Sc5,6,0,572872906,0,639773,0,004476
Sc8,1,Hop;Wa;Ap;Mp;Td;Hop;Sc8,6,0,589051082,0,778664,0,035953
Sc8,2,Hop;Wa;Ap;Mp;Td;Hop;Sc8,6,0,732320321,0,778664,0,002148
Sc8,3,Hop;Wa;Ap;Mp;Td;Hop;Sc8,6,0,682052941,0,778664,0,009334
Sc5,1,Hop;Wa;Ap;Mp;Td;Ku;Sc5,6,0,726613478,0,723961,0,000007
Sc5,2,Hop;Wa;Ap;Mp;Td;Ku;Sc5,6,0,740341711,0,723961,0,000268
Sc5,3,Hop;Wa;Ap;Mp;Td;Ku;Sc5,6,0,706072549,0,723961,0,00032
Sc8,1,Hop;Wa;Ap;Mp;Td;Ku;Sc8,6,0,723493677,0,8298565,0,011313
Sc8,2,Hop;Wa;Ap;Mp;Td;Ku;Sc8,6,0,812757041,0,8298565,0,000292
Sc8,3,Hop;Wa;Ap;Mp;Td;Ku;Sc8,6,0,799343494,0,8298565,0,000931
Sc5,1,Hop;Wa;Ap;Mp;Td;Lt;Sc5,6,0,718834775,0,7186255,0
Sc5,2,Hop;Wa;Ap;Mp;Td;Lt;Sc5,6,0,789628699,0,7186255,0,005041
Sc5,3,Hop;Wa;Ap;Mp;Td;Lt;Sc5,6,0,782052941,0,7186255,0,004023
Sc8,1,Hop;Wa;Ap;Mp;Td;Lt;Sc8,6,0,775989517,0,8125985,0,00134
Sc8,2,Hop;Wa;Ap;Mp;Td;Lt;Sc8,6,0,859058289,0,8125985,0,002159
Sc8,3,Hop;Wa;Ap;Mp;Td;Lt;Sc8,6,0,896357754,0,8125985,0,007016
Sc5,1,Hop;Wa;Ap;Mp;Td;Mp;Sc5,6,0,750490349,0,601427,0,02222
Sc5,2,Hop;Wa;Ap;Mp;Td;Mp;Sc5,6,0,737935294,0,601427,0,018635
Sc5,3,Hop;Wa;Ap;Mp;Td;Mp;Sc5,6,0,7132918,0,601427,0,012514
Sc8,1,Hop;Wa;Ap;Mp;Td;Mp;Sc8,6,0,719375541,0,765251,0,002105
Sc8,2,Hop;Wa;Ap;Mp;Td;Mp;Sc8,6,0,81912959,0,765251,0,002903
Sc8,3,Hop;Wa;Ap;Mp;Td;Mp;Sc8,6,0,779557398,0,765251,0,000205
Sc5,1,Hop;Wa;Ap;Mp;Td;Pk;Sc5,6,0,70406772,0,354854,0,12195
Sc5,2,Hop;Wa;Ap;Mp;Td;Pk;Sc5,6,0,685885383,0,354854,0,109582
Sc5,3,Hop;Wa;Ap;Mp;Td;Pk;Sc5,6,0,677462923,0,354854,0,104077
Sc8,1,Hop;Wa;Ap;Mp;Td;Pk;Sc8,6,0,688718303,0,47072,0,047523
Sc8,2,Hop;Wa;Ap;Mp;Td;Pk;Sc8,6,0,752997683,0,47072,0,079681
Sc8,3,Hop;Wa;Ap;Mp;Td;Pk;Sc8,6,0,758657219,0,47072,0,082908
Sc5,1,Hop;Wa;Ap;Mp;Td;Sc5,5,0,830357238,0,7246815,0,011167
Sc5,2,Hop;Wa;Ap;Mp;Td;Sc5,5,0,793193761,0,7246815,0,004694
Sc5,3,Hop;Wa;Ap;Mp;Td;Sc5,5,0,802462923,0,7246815,0,00605
Sc8,1,Hop;Wa;Ap;Mp;Td;Sc8,5,0,809267388,0,8297005,0,000418
Sc8,2,Hop;Wa;Ap;Mp;Td;Sc8,5,0,888247237,0,8297005,0,003428
Sc8,3,Hop;Wa;Ap;Mp;Td;Sc8,5,0,867347059,0,8297005,0,001417
Sc5,1,Hop;Wa;Ap;Mp;Td;Sp;Sc5,6,0,819417138,0,7244525,0,009018
Sc5,2,Hop;Wa;Ap;Mp;Td;Sp;Sc5,6,0,84426328,0,7244525,0,014355
Sc5,3,Hop;Wa;Ap;Mp;Td;Sp;Sc5,6,0,823140285,0,7244525,0,009739
Sc8,1,Hop;Wa;Ap;Mp;Td;Sp;Sc8,6,0,817004493,0,829111,0,000147
Sc8,2,Hop;Wa;Ap;Mp;Td;Sp;Sc8,6,0,864049376,0,829111,0,001221
Sc8,3,Hop;Wa;Ap;Mp;Td;Sp;Sc8,6,0,871134938,0,829111,0,001766
Sc5,1,Hop;Wa;Ap;Mp;Td;Td;Sc5,6,0,755066057,0,7210695,0,001156
Sc5,2,Hop;Wa;Ap;Mp;Td;Td;Sc5,6,0,771446881,0,7210695,0,002538
Sc5,3,Hop;Wa;Ap;Mp;Td;Td;Sc5,6,0,743550267,0,7210695,0,000505
Sc8,1,Hop;Wa;Ap;Mp;Td;Td;Sc8,6,0,71767005,0,8235075,0,011202
Sc8,2,Hop;Wa;Ap;Mp;Td;Td;Sc8,6,0,819085027,0,8235075,0,00002
Sc8,3,Hop;Wa;Ap;Mp;Td;Td;Sc8,6,0,810261497,0,8235075,0,000175
Sc5,1,Hop;Wa;Ap;Mp;Td;Wa;Sc5,6,0,694084359,0,706703,0,000159
Sc5,2,Hop;Wa;Ap;Mp;Td;Wa;Sc5,6,0,74453066,0,706703,0,001431
Sc5,3,Hop;Wa;Ap;Mp;Td;Wa;Sc5,6,0,70785508,0,706703,0,000001
Sc8,1,Hop;Wa;Ap;Mp;Td;Wa;Sc8,6,0,722911314,0,82622,0,010673
Sc8,2,Hop;Wa;Ap;Mp;Td;Wa;Sc8,6,0,829824777,0,82622,0,000013
Sc8,3,Hop;Wa;Ap;Mp;Td;Wa;Sc8,6,0,785395187,0,82622,0,001667
Sc5,1,Hop;Wa;Ap;Mp;Td;Zb;Sc5,6,0,760681697,0,724557,0,001305
Sc5,2,Hop;Wa;Ap;Mp;Td;Zb;Sc5,6,0,798942424,0,724557,0,005533
Sc5,3,Hop;Wa;Ap;Mp;Td;Zb;Sc5,6,0,775947772,0,724557,0,002641
Sc8,1,Hop;Wa;Ap;Mp;Td;Zb;Sc8,6,0,784974542,0,827919,0,001844
Sc8,2,Hop;Wa;Ap;Mp;Td;Zb;Sc8,6,0,883345276,0,827919,0,003072
Sc8,3,Hop;Wa;Ap;Mp;Td;Zb;Sc8,6,0,853621569,0,827919,0,000661
Sc5,1,Hop;Zb;Ap;Mp;Ap;Sc5,5,0,720082696,0,7460825,0,000676
Sc5,2,Hop;Zb;Ap;Mp;Ap;Sc5,5,0,735127807,0,7460825,0,00012
Sc5,3,Hop;Zb;Ap;Mp;Ap;Sc5,5,0,764272193,0,7460825,0,000331
Sc8,1,Hop;Zb;Ap;Mp;Ap;Sc8,5,0,822578536,0,8378525,0,000233
Sc8,2,Hop;Zb;Ap;Mp;Ap;Sc8,5,0,853532442,0,8378525,0,000246
Sc8,3,Hop;Zb;Ap;Mp;Ap;Sc8,5,0,853175936,0,8378525,0,000235
Sc5,1,Hop;Zb;Ap;Mp;Hop;Sc5,5,0,594250749,0,661239,0,004487
Sc5,2,Hop;Zb;Ap;Mp;Hop;Sc5,5,0,619931729,0,661239,0,001706
Sc5,3,Hop;Zb;Ap;Mp;Hop;Sc5,5,0,638915686,0,661239,0,000498
Sc8,1,Hop;Zb;Ap;Mp;Hop;Sc8,5,0,69766173,0,786556,0,007902
Sc8,2,Hop;Zb;Ap;Mp;Hop;Sc8,5,0,689896078,0,786556,0,009343
Sc8,3,Hop;Zb;Ap;Mp;Hop;Sc8,5,0,722694652,0,786556,0,004078
Sc5,1,Hop;Zb;Ap;Mp;Ku;Sc5,5,0,735848087,0,745427,0,000092
Sc5,2,Hop;Zb;Ap;Mp;Ku;Sc5,5,0,735083244,0,745427,0,000107
Sc5,3,Hop;Zb;Ap;Mp;Ku;Sc5,5,0,771402317,0,745427,0,000675
Sc8,1,Hop;Zb;Ap;Mp;Ku;Sc8,5,0,832894676,0,8377485,0,000024
Sc8,2,Hop;Zb;Ap;Mp;Ku;Sc8,5,0,832454011,0,8377485,0,000028
Sc8,3,Hop;Zb;Ap;Mp;Ku;Sc8,5,0,837623351,0,8377485,0
Sc5,1,Hop;Zb;Ap;Mp;Lt;Sc5,5,0,78297787,0,7400915,0,001839
Sc5,2,Hop;Zb;Ap;Mp;Lt;Sc5,5,0,821090374,0,7400915,0,006561
Sc5,3,Hop;Zb;Ap;Mp;Lt;Sc5,5,0,820689305,0,7400915,0,006496
Sc8,1,Hop;Zb;Ap;Mp;Lt;Sc8,5,0,815548586,0,8204905,0,000024
Sc8,2,Hop;Zb;Ap;Mp;Lt;Sc8,5,0,867525312,0,8204905,0,002212
Sc8,3,Hop;Zb;Ap;Mp;Lt;Sc8,5,0,898585918,0,8204905,0,006099
Sc5,1,Hop;Zb;Ap;Mp;Mp;Sc5,5,0,78547371,0,622893,0,026432
Sc5,2,Hop;Zb;Ap;Mp;Mp;Sc5,5,0,762222282,0,622893,0,019413
Sc5,3,Hop;Zb;Ap;Mp;Mp;Sc5,5,0,750769519,0,622893,0,016352
Sc8,1,Hop;Zb;Ap;Mp;Mp;Sc8,5,0,810348918,0,773143,0,001384
Sc8,2,Hop;Zb;Ap;Mp;Mp;Sc8,5,0,842659002,0,773143,0,004832
Sc8,3,Hop;Zb;Ap;Mp;Mp;Sc8,5,0,851972727,0,773143,0,006214
Sc5,1,Hop;Zb;Ap;Mp;Pk;Sc5,5,0,722245757,0,37632,0,119665
Sc5,2,Hop;Zb;Ap;Mp;Pk;Sc5,5,0,710038681,0,37632,0,111368
Sc5,3,Hop;Zb;Ap;Mp;Pk;Sc5,5,0,731429055,0,37632,0,126102
Sc8,1,Hop;Zb;Ap;Mp;Pk;Sc8,5,0,720665058,0,478612,0,05859
Sc8,2,Hop;Zb;Ap;Mp;Pk;Sc8,5,0,756206239,0,478612,0,077059
Sc8,3,Hop;Zb;Ap;Mp;Pk;Sc8,5,0,777507487,0,478612,0,089339
Sc5,1,Hop;Zb;Ap;Mp;Sc5,4,0,862678369,0,7461475,0,013579
Sc5,2,Hop;Zb;Ap;Mp;Sc5,4,0,830047594,0,7461475,0,007039
Sc5,3,Hop;Zb;Ap;Mp;Sc5,4,0,844619786,0,7461475,0,009697
Sc8,1,Hop;Zb;Ap;Mp;Sc8,4,0,89391797,0,8375925,0,003173
Sc8,2,Hop;Zb;Ap;Mp;Sc8,4,0,900769519,0,8375925,0,003991
Sc8,3,Hop;Zb;Ap;Mp;Sc8,4,0,903577005,0,8375925,0,004354
Sc5,1,Hop;Zb;Ap;Mp;Sp;Sc5,5,0,864966223,0,7459185,0,014172
Sc5,2,Hop;Zb;Ap;Mp;Sp;Sc5,5,0,840297148,0,7459185,0,008907
Sc5,3,Hop;Zb;Ap;Mp;Sp;Sc5,5,0,849254367,0,7459185,0,010678
Sc8,1,Hop;Zb;Ap;Mp;Sp;Sc8,5,0,898244093,0,837003,0,00375
Sc8,2,Hop;Zb;Ap;Mp;Sp;Sc8,5,0,882587701,0,837003,0,002078
Sc8,3,Hop;Zb;Ap;Mp;Sp;Sc8,5,0,91886221,0,837003,0,006701
Sc5,1,Hop;Zb;Ap;Mp;Td;Sc5,5,0,811139268,0,7425355,0,004706
Sc5,2,Hop;Zb;Ap;Mp;Td;Sc5,5,0,742257932,0,7425355,0
Sc5,3,Hop;Zb;Ap;Mp;Td;Sc5,5,0,78557344,0,7425355,0,001852
Sc8,1,Hop;Zb;Ap;Mp;Td;Sc8,5,0,83892629,0,8313995,0,000057
Sc8,2,Hop;Zb;Ap;Mp;Td;Sc8,5,0,839049376,0,8313995,0,000059
Sc8,3,Hop;Zb;Ap;Mp;Td;Sc8,5,0,857320321,0,8313995,0,000672
Sc5,1,Hop;Zb;Ap;Mp;Wa;Sc5,5,0,71126406,0,728169,0,000286
Sc5,2,Hop;Zb;Ap;Mp;Wa;Sc5,5,0,761063636,0,728169,0,001082
Sc5,3,Hop;Zb;Ap;Mp;Wa;Sc5,5,0,751972727,0,728169,0,000567
Sc8,1,Hop;Zb;Ap;Mp;Wa;Sc8,5,0,819708319,0,834112,0,000207
Sc8,2,Hop;Zb;Ap;Mp;Wa;Sc8,5,0,81627754,0,834112,0,000318
Sc8,3,Hop;Zb;Ap;Mp;Wa;Sc8,5,0,83338984,0,834112,0,000001
Sc5,1,Hop;Zb;Ap;Mp;Zb;Sc5,5,0,809641764,0,746023,0,004047
Sc5,2,Hop;Zb;Ap;Mp;Zb;Sc5,5,0,822739216,0,746023,0,005885
Sc5,3,Hop;Zb;Ap;Mp;Zb;Sc5,5,0,827240107,0,746023,0,006596
Sc8,1,Hop;Zb;Ap;Mp;Zb;Sc8,5,0,862303993,0,835811,0,000702
Sc8,2,Hop;Zb;Ap;Mp;Zb;Sc8,5,0,886732086,0,835811,0,002593
Sc8,3,Hop;Zb;Ap;Mp;Zb;Sc8,5,0,90500303,0,835811,0,004788
Sc5,1,Hop;Zb;Wa;Sp;Pk;Ap;Sc5,6,0,773826456,0,481367,0,085533
Sc5,2,Hop;Zb;Wa;Sp;Pk;Ap;Sc5,6,0,717976596,0,481367,0,055984
Sc5,3,Hop;Zb;Wa;Sp;Pk;Ap;Sc5,6,0,73457234,0,481367,0,064113
Sc8,1,Hop;Zb;Wa;Sp;Pk;Ap;Sc8,6,0,808019468,0,5389915,0,072376
Sc8,2,Hop;Zb;Wa;Sp;Pk;Ap;Sc8,6,0,779848936,0,5389915,0,058012
Sc8,3,Hop;Zb;Wa;Sp;Pk;Ap;Sc8,6,0,795551064,0,5389915,0,065823
Sc5,1,Hop;Zb;Wa;Sp;Pk;Hop;Sc5,6,0,865299002,0,3965235,0,21975
Sc5,2,Hop;Zb;Wa;Sp;Pk;Hop;Sc5,6,0,769040426,0,3965235,0,138769
Sc5,3,Hop;Zb;Wa;Sp;Pk;Hop;Sc5,6,0,776912766,0,3965235,0,144696
Sc8,1,Hop;Zb;Wa;Sp;Pk;Hop;Sc8,6,0,904109318,0,487695,0,173401
Sc8,2,Hop;Zb;Wa;Sp;Pk;Hop;Sc8,6,0,886359574,0,487695,0,158933
Sc8,3,Hop;Zb;Wa;Sp;Pk;Hop;Sc8,6,0,937806383,0,487695,0,2026
Sc5,1,Hop;Zb;Wa;Sp;Pk;Ku;Sc5,6,0,805981198,0,4807115,0,1058
Sc5,2,Hop;Zb;Wa;Sp;Pk;Ku;Sc5,6,0,739891489,0,4807115,0,067174
Sc5,3,Hop;Zb;Wa;Sp;Pk;Ku;Sc5,6,0,74576383,0,4807115,0,070253
Sc8,1,Hop;Zb;Wa;Sp;Pk;Ku;Sc8,6,0,826946256,0,5388875,0,082978
Sc8,2,Hop;Zb;Wa;Sp;Pk;Ku;Sc8,6,0,834529787,0,5388875,0,087404
Sc8,3,Hop;Zb;Wa;Sp;Pk;Ku;Sc8,6,0,8287,0,5388875,0,083991
Sc5,1,Hop;Zb;Wa;Sp;Pk;Lt;Sc5,6,0,937012812,0,475376,0,213109
Sc5,2,Hop;Zb;Wa;Sp;Pk;Lt;Sc5,6,0,854019149,0,475376,0,143371
Sc5,3,Hop;Zb;Wa;Sp;Pk;Lt;Sc5,6,0,837082979,0,475376,0,130832
Sc8,1,Hop;Zb;Wa;Sp;Pk;Lt;Sc8,6,0,925365557,0,5216295,0,163003
Sc8,2,Hop;Zb;Wa;Sp;Pk;Lt;Sc8,6,0,93082766,0,5216295,0,167443
Sc8,3,Hop;Zb;Wa;Sp;Pk;Lt;Sc8,6,0,953125532,0,5216295,0,186189
Sc5,1,Hop;Zb;Wa;Sp;Pk;Mp;Sc5,6,0,775032779,0,3581775,0,173768
Sc5,2,Hop;Zb;Wa;Sp;Pk;Mp;Sc5,6,0,746444681,0,3581775,0,150751
Sc5,3,Hop;Zb;Wa;Sp;Pk;Mp;Sc5,6,0,716231915,0,3581775,0,128203
Sc8,1,Hop;Zb;Wa;Sp;Pk;Mp;Sc8,6,0,808352246,0,474282,0,111603
Sc8,2,Hop;Zb;Wa;Sp;Pk;Mp;Sc8,6,0,831678723,0,474282,0,127732
Sc8,3,Hop;Zb;Wa;Sp;Pk;Mp;Sc8,6,0,815338298,0,474282,0,116319
Sc5,1,Hop;Zb;Wa;Sp;Pk;Pk;Sc5,6,0,772869717,0,1116045,0,437272
Sc5,2,Hop;Zb;Wa;Sp;Pk;Pk;Sc5,6,0,753891489,0,1116045,0,412533
Sc5,3,Hop;Zb;Wa;Sp;Pk;Pk;Sc5,6,0,694317021,0,1116045,0,339554
Sc8,1,Hop;Zb;Wa;Sp;Pk;Pk;Sc8,6,0,780149251,0,179751,0,360478
Sc8,2,Hop;Zb;Wa;Sp;Pk;Pk;Sc8,6,0,78176383,0,179751,0,362419
Sc8,3,Hop;Zb;Wa;Sp;Pk;Pk;Sc8,6,0,783168085,0,179751,0,364112
Sc5,1,Hop;Zb;Wa;Sp;Pk;Sc5,5,0,839924626,0,481432,0,128517
Sc5,2,Hop;Zb;Wa;Sp;Pk;Sc5,5,0,830785106,0,481432,0,122048
Sc5,3,Hop;Zb;Wa;Sp;Pk;Sc5,5,0,785551064,0,481432,0,092488
Sc8,1,Hop;Zb;Wa;Sp;Pk;Sc8,5,0,843002829,0,5387315,0,092581
Sc8,2,Hop;Zb;Wa;Sp;Pk;Sc8,5,0,8587,0,5387315,0,10238
Sc8,3,Hop;Zb;Wa;Sp;Pk;Sc8,5,0,842104255,0,5387315,0,092035
Sc5,1,Hop;Zb;Wa;Sp;Pk;Sp;Sc5,6,0,841463727,0,481203,0,129788
Sc5,2,Hop;Zb;Wa;Sp;Pk;Sp;Sc5,6,0,775891489,0,481203,0,086841
Sc5,3,Hop;Zb;Wa;Sp;Pk;Sp;Sc5,6,0,756997872,0,481203,0,076063
Sc8,1,Hop;Zb;Wa;Sp;Pk;Sp;Sc8,6,0,868501997,0,538142,0,109138
Sc8,2,Hop;Zb;Wa;Sp;Pk;Sp;Sc8,6,0,863253191,0,538142,0,105697
Sc8,3,Hop;Zb;Wa;Sp;Pk;Sp;Sc8,6,0,882402128,0,538142,0,118515
Sc5,1,Hop;Zb;Wa;Sp;Pk;Td;Sc5,6,0,828984526,0,47782,0,123317
Sc5,2,Hop;Zb;Wa;Sp;Pk;Td;Sc5,6,0,789210638,0,47782,0,096964
Sc5,3,Hop;Zb;Wa;Sp;Pk;Td;Sc5,6,0,761295745,0,47782,0,080358
Sc8,1,Hop;Zb;Wa;Sp;Pk;Td;Sc8,6,0,814467055,0,5325385,0,079484
Sc8,2,Hop;Zb;Wa;Sp;Pk;Td;Sc8,6,0,834955319,0,5325385,0,091456
Sc8,3,Hop;Zb;Wa;Sp;Pk;Td;Sc8,6,0,815253191,0,5325385,0,079928
Sc5,1,Hop;Zb;Wa;Sp;Pk;Wa;Sc5,6,0,812137604,0,4634535,0,121581
Sc5,2,Hop;Zb;Wa;Sp;Pk;Wa;Sc5,6,0,731423404,0,4634535,0,071808
Sc5,3,Hop;Zb;Wa;Sp;Pk;Wa;Sc5,6,0,744061702,0,4634535,0,078741
Sc8,1,Hop;Zb;Wa;Sp;Pk;Wa;Sc8,6,0,839425458,0,535251,0,092522
Sc8,2,Hop;Zb;Wa;Sp;Pk;Wa;Sc8,6,0,813423404,0,535251,0,07738
Sc8,3,Hop;Zb;Wa;Sp;Pk;Wa;Sc8,6,0,857551064,0,535251,0,103877
Sc5,1,Hop;Zb;Wa;Sp;Pk;Zb;Sc5,6,0,869001165,0,4813075,0,150306
Sc5,2,Hop;Zb;Wa;Sp;Pk;Zb;Sc5,6,0,762529787,0,4813075,0,079086
Sc5,3,Hop;Zb;Wa;Sp;Pk;Zb;Sc5,6,0,761848936,0,4813075,0,078703
Sc8,1,Hop;Zb;Wa;Sp;Pk;Zb;Sc8,6,0,873992845,0,53695,0,113598
Sc8,2,Hop;Zb;Wa;Sp;Pk;Zb;Sc8,6,0,875891489,0,53695,0,114881
Sc8,3,Hop;Zb;Wa;Sp;Pk;Zb;Sc8,6,0,921125532,0,53695,0,147591
Sc5,1,Lt;Hop;Ku;Ap;Ap;Sc5,5,0,935556905,0,862685,0,00531
Sc5,2,Lt;Hop;Ku;Ap;Ap;Sc5,5,0,863125532,0,862685,0
Sc5,3,Lt;Hop;Ku;Ap;Ap;Sc5,5,0,881082979,0,862685,0,000338
Sc8,1,Lt;Hop;Ku;Ap;Ap;Sc8,5,0,856189185,0,8871375,0,000958
Sc8,2,Lt;Hop;Ku;Ap;Ap;Sc8,5,0,839295745,0,8871375,0,002289
Sc8,3,Lt;Hop;Ku;Ap;Ap;Sc8,5,0,859465957,0,8871375,0,000766
Sc5,1,Lt;Hop;Ku;Ap;Hop;Sc5,5,0,947245757,0,7778415,0,028698
Sc5,2,Lt;Hop;Ku;Ap;Hop;Sc5,5,0,891125532,0,7778415,0,012833
Sc5,3,Lt;Hop;Ku;Ap;Hop;Sc5,5,0,872614894,0,7778415,0,008982
Sc8,1,Lt;Hop;Ku;Ap;Hop;Sc8,5,0,939092679,0,835841,0,010661
Sc8,2,Lt;Hop;Ku;Ap;Hop;Sc8,5,0,938444681,0,835841,0,010528
Sc8,3,Lt;Hop;Ku;Ap;Hop;Sc8,5,0,955806383,0,835841,0,014392
Sc5,1,Lt;Hop;Ku;Ap;Ku;Sc5,5,0,914175874,0,8620295,0,002719
Sc5,2,Lt;Hop;Ku;Ap;Ku;Sc5,5,0,8527,0,8620295,0,000087
Sc5,3,Lt;Hop;Ku;Ap;Ku;Sc5,5,0,861210638,0,8620295,0,000001
Sc8,1,Lt;Hop;Ku;Ap;Ku;Sc8,5,0,84516589,0,8870335,0,001753
Sc8,2,Lt;Hop;Ku;Ap;Ku;Sc8,5,0,852104255,0,8870335,0,00122
Sc8,3,Lt;Hop;Ku;Ap;Ku;Sc8,5,0,876444681,0,8870335,0,000112
Sc5,1,Lt;Hop;Ku;Ap;Lt;Sc5,5,0,95797787,0,856694,0,010258
Sc5,2,Lt;Hop;Ku;Ap;Lt;Sc5,5,0,920529787,0,856694,0,004075
Sc5,3,Lt;Hop;Ku;Ap;Lt;Sc5,5,0,897721277,0,856694,0,001683
Sc8,1,Lt;Hop;Ku;Ap;Lt;Sc8,5,0,938011148,0,8697755,0,004656
Sc8,2,Lt;Hop;Ku;Ap;Lt;Sc8,5,0,93776383,0,8697755,0,004622
Sc8,3,Lt;Hop;Ku;Ap;Lt;Sc8,5,0,955934043,0,8697755,0,007423
Sc5,1,Lt;Hop;Ku;Ap;Mp;Sc5,5,0,85032396,0,7394955,0,012283
Sc5,2,Lt;Hop;Ku;Ap;Mp;Sc5,5,0,774487234,0,7394955,0,001224
Sc5,3,Lt;Hop;Ku;Ap;Mp;Sc5,5,0,755295745,0,7394955,0,00025
Sc8,1,Lt;Hop;Ku;Ap;Mp;Sc8,5,0,788593511,0,822428,0,001145
Sc8,2,Lt;Hop;Ku;Ap;Mp;Sc8,5,0,766359574,0,822428,0,003144
Sc8,3,Lt;Hop;Ku;Ap;Mp;Sc8,5,0,786359574,0,822428,0,001301
Sc5,1,Lt;Hop;Ku;Ap;Pk;Sc5,5,0,920207488,0,4929225,0,182572
Sc5,2,Lt;Hop;Ku;Ap;Pk;Sc5,5,0,854189362,0,4929225,0,130514
Sc5,3,Lt;Hop;Ku;Ap;Pk;Sc5,5,0,863295745,0,4929225,0,137176
Sc8,1,Lt;Hop;Ku;Ap;Pk;Sc8,5,0,875199168,0,527897,0,120619
Sc8,2,Lt;Hop;Ku;Ap;Pk;Sc8,5,0,846146809,0,527897,0,101283
Sc8,3,Lt;Hop;Ku;Ap;Pk;Sc8,5,0,856444681,0,527897,0,107944
Sc5,1,Lt;Hop;Ku;Ap;Sc5,4,0,944417138,0,86275,0,00667
Sc5,2,Lt;Hop;Ku;Ap;Sc5,4,0,906444681,0,86275,0,001909
Sc5,3,Lt;Hop;Ku;Ap;Sc5,4,0,889721277,0,86275,0,000727
Sc8,1,Lt;Hop;Ku;Ap;Sc8,4,0,890714975,0,8868775,0,000015
Sc8,2,Lt;Hop;Ku;Ap;Sc8,4,0,902870213,0,8868775,0,000256
Sc8,3,Lt;Hop;Ku;Ap;Sc8,4,0,914657447,0,8868775,0,000772
Sc5,1,Lt;Hop;Ku;Ap;Sp;Sc5,5,0,945082696,0,862521,0,006816
Sc5,2,Lt;Hop;Ku;Ap;Sp;Sc5,5,0,8907,0,862521,0,000794
Sc5,3,Lt;Hop;Ku;Ap;Sp;Sc5,5,0,892061702,0,862521,0,000873
Sc8,1,Lt;Hop;Ku;Ap;Sp;Sc8,5,0,908934609,0,886288,0,000513
Sc8,2,Lt;Hop;Ku;Ap;Sp;Sc8,5,0,888104255,0,886288,0,000003
Sc8,3,Lt;Hop;Ku;Ap;Sp;Sc8,5,0,924997872,0,886288,0,001498
Sc5,1,Lt;Hop;Ku;Ap;Td;Sc5,5,0,935140932,0,859138,0,005776
Sc5,2,Lt;Hop;Ku;Ap;Td;Sc5,5,0,880019149,0,859138,0,000436
Sc5,3,Lt;Hop;Ku;Ap;Td;Sc5,5,0,889508511,0,859138,0,000922
Sc8,1,Lt;Hop;Ku;Ap;Td;Sc8,5,0,870041098,0,8806845,0,000113
Sc8,2,Lt;Hop;Ku;Ap;Td;Sc8,5,0,869593617,0,8806845,0,000123
Sc8,3,Lt;Hop;Ku;Ap;Td;Sc8,5,0,869551064,0,8806845,0,000124
Sc5,1,Lt;Hop;Ku;Ap;Wa;Sc5,5,0,823373,0,8447715,0,000458
Sc5,2,Lt;Hop;Ku;Ap;Wa;Sc5,5,0,786104255,0,8447715,0,003442
Sc5,3,Lt;Hop;Ku;Ap;Wa;Sc5,5,0,811465957,0,8447715,0,001109
Sc8,1,Lt;Hop;Ku;Ap;Wa;Sc8,5,0,863884692,0,883397,0,000381
Sc8,2,Lt;Hop;Ku;Ap;Wa;Sc8,5,0,843593617,0,883397,0,001584
Sc8,3,Lt;Hop;Ku;Ap;Wa;Sc8,5,0,893721277,0,883397,0,000107
Sc5,1,Lt;Hop;Ku;Ap;Zb;Sc5,5,0,958643428,0,8626255,0,009219
Sc5,2,Lt;Hop;Ku;Ap;Zb;Sc5,5,0,907848936,0,8626255,0,002045
Sc5,3,Lt;Hop;Ku;Ap;Zb;Sc5,5,0,898529787,0,8626255,0,001289
Sc8,1,Lt;Hop;Ku;Ap;Zb;Sc8,5,0,938801498,0,885096,0,002884
Sc8,2,Lt;Hop;Ku;Ap;Zb;Sc8,5,0,937082979,0,885096,0,002703
Sc8,3,Lt;Hop;Ku;Ap;Zb;Sc8,5,0,956444681,0,885096,0,005091
Sc5,1,Lt;Hop;Zb;Td;Ap;Sc5,5,0,963718303,0,859734,0,010813
Sc5,2,Lt;Hop;Zb;Td;Ap;Sc5,5,0,945465957,0,859734,0,00735
Sc5,3,Lt;Hop;Zb;Td;Ap;Sc5,5,0,918146809,0,859734,0,003412
Sc8,1,Lt;Hop;Zb;Td;Ap;Sc8,5,0,895873045,0,878747,0,000293
Sc8,2,Lt;Hop;Zb;Td;Ap;Sc8,5,0,867040426,0,878747,0,000137
Sc8,3,Lt;Hop;Zb;Td;Ap;Sc8,5,0,866529787,0,878747,0,000149
Sc5,1,Lt;Hop;Zb;Td;Hop;Sc5,5,0,963011148,0,7748905,0,035389
Sc5,2,Lt;Hop;Zb;Td;Hop;Sc5,5,0,956870213,0,7748905,0,033117
Sc5,3,Lt;Hop;Zb;Td;Hop;Sc5,5,0,930444681,0,7748905,0,024197
Sc8,1,Lt;Hop;Zb;Td;Hop;Sc8,5,0,962553577,0,8274505,0,018253
Sc8,2,Lt;Hop;Zb;Td;Hop;Sc8,5,0,956274468,0,8274505,0,016596
Sc8,3,Lt;Hop;Zb;Td;Hop;Sc8,5,0,956019149,0,8274505,0,01653
Sc5,1,Lt;Hop;Zb;Td;Ku;Sc5,5,0,962428785,0,8590785,0,010681
Sc5,2,Lt;Hop;Zb;Td;Ku;Sc5,5,0,948912766,0,8590785,0,00807
Sc5,3,Lt;Hop;Zb;Td;Ku;Sc5,5,0,920359574,0,8590785,0,003755
Sc8,1,Lt;Hop;Zb;Td;Ku;Sc8,5,0,927528619,0,878643,0,00239
Sc8,2,Lt;Hop;Zb;Td;Ku;Sc8,5,0,902870213,0,878643,0,000587
Sc8,3,Lt;Hop;Zb;Td;Ku;Sc8,5,0,906274468,0,878643,0,000763
Sc5,1,Lt;Hop;Zb;Td;Lt;Sc5,5,0,961804825,0,853743,0,011677
Sc5,2,Lt;Hop;Zb;Td;Lt;Sc5,5,0,957465957,0,853743,0,010758
Sc5,3,Lt;Hop;Zb;Td;Lt;Sc5,5,0,928742553,0,853743,0,005625
Sc8,1,Lt;Hop;Zb;Td;Lt;Sc8,5,0,963177537,0,861385,0,010362
Sc8,2,Lt;Hop;Zb;Td;Lt;Sc8,5,0,957210638,0,861385,0,009183
Sc8,3,Lt;Hop;Zb;Td;Lt;Sc8,5,0,9567,0,861385,0,009085
Sc5,1,Lt;Hop;Zb;Td;Mp;Sc5,5,0,952653411,0,7365445,0,046703
Sc5,2,Lt;Hop;Zb;Td;Mp;Sc5,5,0,890614894,0,7365445,0,023738
Sc5,3,Lt;Hop;Zb;Td;Mp;Sc5,5,0,913253191,0,7365445,0,031226
Sc8,1,Lt;Hop;Zb;Td;Mp;Sc8,5,0,832769884,0,8140375,0,000351
Sc8,2,Lt;Hop;Zb;Td;Mp;Sc8,5,0,780529787,0,8140375,0,001123
Sc8,3,Lt;Hop;Zb;Td;Mp;Sc8,5,0,792487234,0,8140375,0,000464
Sc5,1,Lt;Hop;Zb;Td;Pk;Sc5,5,0,96392629,0,4899715,0,224633
Sc5,2,Lt;Hop;Zb;Td;Pk;Sc5,5,0,935465957,0,4899715,0,198465
Sc5,3,Lt;Hop;Zb;Td;Pk;Sc5,5,0,913168085,0,4899715,0,179095
Sc8,1,Lt;Hop;Zb;Td;Pk;Sc8,5,0,850365557,0,5195065,0,109468
Sc8,2,Lt;Hop;Zb;Td;Pk;Sc8,5,0,852657447,0,5195065,0,11099
Sc8,3,Lt;Hop;Zb;Td;Pk;Sc8,5,0,860146809,0,5195065,0,116036
Sc5,1,Lt;Hop;Zb;Td;Sc5,4,0,963801498,0,859799,0,010817
Sc5,2,Lt;Hop;Zb;Td;Sc5,4,0,934231915,0,859799,0,00554
Sc5,3,Lt;Hop;Zb;Td;Sc5,4,0,911380851,0,859799,0,002661
Sc8,1,Lt;Hop;Zb;Td;Sc8,4,0,924533611,0,878487,0,00212
Sc8,2,Lt;Hop;Zb;Td;Sc8,4,0,924317021,0,878487,0,0021
Sc8,3,Lt;Hop;Zb;Td;Sc8,4,0,936487234,0,878487,0,003364
Sc5,1,Lt;Hop;Zb;Td;Sp;Sc5,5,0,962387188,0,85957,0,010571
Sc5,2,Lt;Hop;Zb;Td;Sp;Sc5,5,0,954785106,0,85957,0,009066
Sc5,3,Lt;Hop;Zb;Td;Sp;Sc5,5,0,923678723,0,85957,0,00411
Sc8,1,Lt;Hop;Zb;Td;Sp;Sc8,5,0,957437105,0,8778975,0,006327
Sc8,2,Lt;Hop;Zb;Td;Sp;Sc8,5,0,934402128,0,8778975,0,003193
Sc8,3,Lt;Hop;Zb;Td;Sp;Sc8,5,0,948317021,0,8778975,0,004959
Sc5,1,Lt;Hop;Zb;Td;Td;Sc5,5,0,964134276,0,856187,0,011653
Sc5,2,Lt;Hop;Zb;Td;Td;Sc5,5,0,937295745,0,856187,0,006579
Sc5,3,Lt;Hop;Zb;Td;Td;Sc5,5,0,912231915,0,856187,0,003141
Sc8,1,Lt;Hop;Zb;Td;Td;Sc8,5,0,874907987,0,872294,0,000007
Sc8,2,Lt;Hop;Zb;Td;Td;Sc8,5,0,850955319,0,872294,0,000455
Sc8,3,Lt;Hop;Zb;Td;Td;Sc8,5,0,848742553,0,872294,0,000555
Sc5,1,Lt;Hop;Zb;Td;Wa;Sc5,5,0,960598502,0,8418205,0,014108
Sc5,2,Lt;Hop;Zb;Td;Wa;Sc5,5,0,943806383,0,8418205,0,010401
Sc5,3,Lt;Hop;Zb;Td;Wa;Sc5,5,0,923678723,0,8418205,0,006701
Sc8,1,Lt;Hop;Zb;Td;Wa;Sc8,5,0,906896339,0,8750065,0,001017
Sc8,2,Lt;Hop;Zb;Td;Wa;Sc8,5,0,87763617,0,8750065,0,000007
Sc8,3,Lt;Hop;Zb;Td;Wa;Sc8,5,0,91363617,0,8750065,0,001492
Sc5,1,Lt;Hop;Zb;Td;Zb;Sc5,5,0,962428785,0,8596745,0,010558
Sc5,2,Lt;Hop;Zb;Td;Zb;Sc5,5,0,957508511,0,8596745,0,009571
Sc5,3,Lt;Hop;Zb;Td;Zb;Sc5,5,0,928657447,0,8596745,0,004759
Sc8,1,Lt;Hop;Zb;Td;Zb;Sc8,5,0,963427121,0,8767055,0,007521
Sc8,2,Lt;Hop;Zb;Td;Zb;Sc8,5,0,956742553,0,8767055,0,006406
Sc8,3,Lt;Hop;Zb;Td;Zb;Sc8,5,0,956402128,0,8767055,0,006352
Sc5,1,Lt;Ku;Mp;Td;Pk;Ap;Sc5,6,0,777944592,0,4509645,0,106916
Sc5,2,Lt;Ku;Mp;Td;Pk;Ap;Sc5,6,0,761509269,0,4509645,0,096438
Sc5,3,Lt;Ku;Mp;Td;Pk;Ap;Sc5,6,0,750190196,0,4509645,0,089536
Sc8,1,Lt;Ku;Mp;Td;Pk;Ap;Sc8,6,0,767878037,0,508291,0,067385
Sc8,2,Lt;Ku;Mp;Td;Pk;Ap;Sc8,6,0,8132918,0,508291,0,093025
Sc8,3,Lt;Ku;Mp;Td;Pk;Ap;Sc8,6,0,806785561,0,508291,0,089099
Sc5,1,Lt;Ku;Mp;Td;Pk;Hop;Sc5,6,0,740215807,0,366121,0,139947
Sc5,2,Lt;Ku;Mp;Td;Pk;Hop;Sc5,6,0,743639394,0,366121,0,14252
Sc5,3,Lt;Ku;Mp;Td;Pk;Hop;Sc5,6,0,751527094,0,366121,0,148538
Sc8,1,Lt;Ku;Mp;Td;Pk;Hop;Sc8,6,0,783019468,0,4569945,0,106292
Sc8,2,Lt;Ku;Mp;Td;Pk;Hop;Sc8,6,0,798363102,0,4569945,0,116533
Sc8,3,Lt;Ku;Mp;Td;Pk;Hop;Sc8,6,0,80486934,0,4569945,0,121017
Sc5,1,Lt;Ku;Mp;Td;Pk;Ku;Sc5,6,0,792004493,0,450309,0,116756
Sc5,2,Lt;Ku;Mp;Td;Pk;Ku;Sc5,6,0,792436185,0,450309,0,117051
Sc5,3,Lt;Ku;Mp;Td;Pk;Ku;Sc5,6,0,763068984,0,450309,0,097819
Sc8,1,Lt;Ku;Mp;Td;Pk;Ku;Sc8,6,0,80423411,0,508187,0,087644
Sc8,2,Lt;Ku;Mp;Td;Pk;Ku;Sc8,6,0,851482531,0,508187,0,117852
Sc8,3,Lt;Ku;Mp;Td;Pk;Ku;Sc8,6,0,803621569,0,508187,0,087282
Sc5,1,Lt;Ku;Mp;Td;Pk;Lt;Sc5,6,0,87798619,0,4449735,0,1875
Sc5,2,Lt;Ku;Mp;Td;Pk;Lt;Sc5,6,0,832810517,0,4449735,0,150418
Sc5,3,Lt;Ku;Mp;Td;Pk;Lt;Sc5,6,0,832765954,0,4449735,0,150383
Sc8,1,Lt;Ku;Mp;Td;Pk;Lt;Sc8,6,0,827861398,0,490929,0,113523
Sc8,2,Lt;Ku;Mp;Td;Pk;Lt;Sc8,6,0,867748128,0,490929,0,141993
Sc8,3,Lt;Ku;Mp;Td;Pk;Lt;Sc8,6,0,877061854,0,490929,0,149099
Sc5,1,Lt;Ku;Mp;Td;Pk;Mp;Sc5,6,0,749824792,0,327775,0,178126
Sc5,2,Lt;Ku;Mp;Td;Pk;Mp;Sc5,6,0,720243672,0,327775,0,154032
Sc5,3,Lt;Ku;Mp;Td;Pk;Mp;Sc5,6,0,713603743,0,327775,0,148864
Sc8,1,Lt;Ku;Mp;Td;Pk;Mp;Sc8,6,0,701904659,0,4435815,0,066731
Sc8,2,Lt;Ku;Mp;Td;Pk;Mp;Sc8,6,0,749165241,0,4435815,0,093381
Sc8,3,Lt;Ku;Mp;Td;Pk;Mp;Sc8,6,0,77158057,0,4435815,0,107583
Sc5,1,Lt;Ku;Mp;Td;Pk;Pk;Sc5,6,0,826363894,0,081202,0,555266
Sc5,2,Lt;Ku;Mp;Td;Pk;Pk;Sc5,6,0,744174153,0,081202,0,439532
Sc5,3,Lt;Ku;Mp;Td;Pk;Pk;Sc5,6,0,749120677,0,081202,0,446115
Sc8,1,Lt;Ku;Mp;Td;Pk;Pk;Sc8,6,0,742420466,0,1490505,0,352088
Sc8,2,Lt;Ku;Mp;Td;Pk;Pk;Sc8,6,0,74684795,0,1490505,0,357362
Sc8,3,Lt;Ku;Mp;Td;Pk;Pk;Sc8,6,0,761642959,0,1490505,0,37527
Sc5,1,Lt;Ku;Mp;Td;Pk;Sc5,5,0,910307321,0,4510295,0,210936
Sc5,2,Lt;Ku;Mp;Td;Pk;Sc5,5,0,850056506,0,4510295,0,159223
Sc5,3,Lt;Ku;Mp;Td;Pk;Sc5,5,0,834147415,0,4510295,0,146779
Sc8,1,Lt;Ku;Mp;Td;Pk;Sc8,5,0,825615141,0,508031,0,10086
Sc8,2,Lt;Ku;Mp;Td;Pk;Sc8,5,0,854512834,0,508031,0,12005
Sc8,3,Lt;Ku;Mp;Td;Pk;Sc8,5,0,848363102,0,508031,0,115826
Sc5,1,Lt;Ku;Mp;Td;Pk;Sp;Sc5,6,0,833269052,0,4508005,0,146282
Sc5,2,Lt;Ku;Mp;Td;Pk;Sp;Sc5,6,0,818238324,0,4508005,0,135011
Sc5,3,Lt;Ku;Mp;Td;Pk;Sp;Sc5,6,0,804557398,0,4508005,0,125144
Sc8,1,Lt;Ku;Mp;Td;Pk;Sp;Sc8,6,0,837553577,0,5074415,0,108974
Sc8,2,Lt;Ku;Mp;Td;Pk;Sp;Sc8,6,0,828710695,0,5074415,0,103214
Sc8,3,Lt;Ku;Mp;Td;Pk;Sp;Sc8,6,0,834593048,0,5074415,0,107028
Sc5,1,Lt;Ku;Mp;Td;Pk;Td;Sc5,6,0,813510316,0,4474175,0,134024
Sc5,2,Lt;Ku;Mp;Td;Pk;Td;Sc5,6,0,718639394,0,4474175,0,073561
Sc5,3,Lt;Ku;Mp;Td;Pk;Td;Sc5,6,0,754557398,0,4474175,0,094335
Sc8,1,Lt;Ku;Mp;Td;Pk;Td;Sc8,6,0,728734942,0,501838,0,051482
Sc8,2,Lt;Ku;Mp;Td;Pk;Td;Sc8,6,0,769085027,0,501838,0,071421
Sc8,3,Lt;Ku;Mp;Td;Pk;Td;Sc8,6,0,786687522,0,501838,0,081139
Sc5,1,Lt;Ku;Mp;Td;Pk;Wa;Sc5,6,0,789716639,0,433051,0,12721
Sc5,2,Lt;Ku;Mp;Td;Pk;Wa;Sc5,6,0,784236542,0,433051,0,123331
Sc5,3,Lt;Ku;Mp;Td;Pk;Wa;Sc5,6,0,761197326,0,433051,0,10768
Sc8,1,Lt;Ku;Mp;Td;Pk;Wa;Sc8,6,0,813011148,0,5045505,0,095148
Sc8,2,Lt;Ku;Mp;Td;Pk;Wa;Sc8,6,0,787846168,0,5045505,0,080256
Sc8,3,Lt;Ku;Mp;Td;Pk;Wa;Sc8,6,0,799076114,0,5045505,0,086745
Sc5,1,Lt;Ku;Mp;Td;Pk;Zb;Sc5,6,0,837636772,0,450905,0,149561
Sc5,2,Lt;Ku;Mp;Td;Pk;Zb;Sc5,6,0,839316756,0,450905,0,150864
Sc5,3,Lt;Ku;Mp;Td;Pk;Zb;Sc5,6,0,825947772,0,450905,0,140657
Sc8,1,Lt;Ku;Mp;Td;Pk;Zb;Sc8,6,0,84641381,0,5062495,0,115712
Sc8,2,Lt;Ku;Mp;Td;Pk;Zb;Sc8,6,0,873719608,0,5062495,0,135034
Sc8,3,Lt;Ku;Mp;Td;Pk;Zb;Sc8,6,0,8632918,0,5062495,0,127479
Sc5,1,Lt;Sp;Ku;Ap;Sc5,4,0,831877,0,9474295,0,013352
Sc5,2,Lt;Sp;Ku;Ap;Sc5,4,0,838274468,0,9474295,0,011915
Sc5,3,Lt;Sp;Ku;Ap;Sc5,4,0,825508511,0,9474295,0,014865
Sc8,1,Lt;Sp;Ku;Ap;Sc8,4,0,923743261,0,9373245,0,000184
Sc8,2,Lt;Sp;Ku;Ap;Sc8,4,0,934189362,0,9373245,0,00001
Sc8,3,Lt;Sp;Ku;Ap;Sc8,4,0,951253191,0,9373245,0,000194
Sc5,1,Lt;Sp;Ku;Hop;Sc5,4,0,949034443,0,862586,0,007473
Sc5,2,Lt;Sp;Ku;Hop;Sc5,4,0,898444681,0,862586,0,001286
Sc5,3,Lt;Sp;Ku;Hop;Sc5,4,0,880061702,0,862586,0,000305
Sc8,1,Lt;Sp;Ku;Hop;Sc8,4,0,923660067,0,886028,0,001416
Sc8,2,Lt;Sp;Ku;Hop;Sc8,4,0,93363617,0,886028,0,002267
Sc8,3,Lt;Sp;Ku;Hop;Sc8,4,0,952614894,0,886028,0,004434
Sc5,1,Lt;Sp;Ku;Ku;Sc5,4,0,887428785,0,946774,0,003522
Sc5,2,Lt;Sp;Ku;Ku;Sc5,4,0,834189362,0,946774,0,012675
Sc5,3,Lt;Sp;Ku;Ku;Sc5,4,0,828402128,0,946774,0,014012
Sc8,1,Lt;Sp;Ku;Ku;Sc8,4,0,92033228,0,9372205,0,000285
Sc8,2,Lt;Sp;Ku;Ku;Sc8,4,0,923465957,0,9372205,0,000189
Sc8,3,Lt;Sp;Ku;Ku;Sc8,4,0,947210638,0,9372205,0,0001
Sc5,1,Lt;Sp;Ku;Lt;Sc5,4,0,945748253,0,9414385,0,000019
Sc5,2,Lt;Sp;Ku;Lt;Sc5,4,0,898785106,0,9414385,0,001819
Sc5,3,Lt;Sp;Ku;Lt;Sc5,4,0,865295745,0,9414385,0,005798
Sc8,1,Lt;Sp;Ku;Lt;Sc8,4,0,922287354,0,9199625,0,000005
Sc8,2,Lt;Sp;Ku;Lt;Sc8,4,0,933508511,0,9199625,0,000183
Sc8,3,Lt;Sp;Ku;Lt;Sc8,4,0,953040426,0,9199625,0,001094
Sc5,1,Lt;Sp;Ku;Mp;Sc5,4,0,926322296,0,82424,0,010421
Sc5,2,Lt;Sp;Ku;Mp;Sc5,4,0,881423404,0,82424,0,00327
Sc5,3,Lt;Sp;Ku;Mp;Sc5,4,0,863465957,0,82424,0,001539
Sc8,1,Lt;Sp;Ku;Mp;Sc8,4,0,924575208,0,872615,0,0027
Sc8,2,Lt;Sp;Ku;Mp;Sc8,4,0,941891489,0,872615,0,004799
Sc8,3,Lt;Sp;Ku;Mp;Sc8,4,0,955125532,0,872615,0,006808
Sc5,1,Lt;Sp;Ku;Pk;Sc5,4,0,933851414,0,577667,0,126867
Sc5,2,Lt;Sp;Ku;Pk;Sc5,4,0,891295745,0,577667,0,098363
Sc5,3,Lt;Sp;Ku;Pk;Sc5,4,0,865210638,0,577667,0,082681
Sc8,1,Lt;Sp;Ku;Pk;Sc8,4,0,926779867,0,578084,0,121589
Sc8,2,Lt;Sp;Ku;Pk;Sc8,4,0,94257234,0,578084,0,132852
Sc8,3,Lt;Sp;Ku;Pk;Sc8,4,0,938955319,0,578084,0,130228
Sc5,1,Lt;Sp;Ku;Sc5,3,0,956771547,0,9474945,0,000086
Sc5,2,Lt;Sp;Ku;Sc5,3,0,908104255,0,9474945,0,001552
Sc5,3,Lt;Sp;Ku;Sc5,3,0,882359574,0,9474945,0,004243
Sc8,1,Lt;Sp;Ku;Sc8,3,0,927237438,0,9370645,0,000097
Sc8,2,Lt;Sp;Ku;Sc8,3,0,948061702,0,9370645,0,000121
Sc8,3,Lt;Sp;Ku;Sc8,3,0,954657447,0,9370645,0,00031
Sc5,1,Lt;Sp;Ku;Sp;Sc5,4,0,926072712,0,9472655,0,000449
Sc5,2,Lt;Sp;Ku;Sp;Sc5,4,0,868529787,0,9472655,0,006199
Sc5,3,Lt;Sp;Ku;Sp;Sc5,4,0,859976596,0,9472655,0,007619
Sc8,1,Lt;Sp;Ku;Sp;Sc8,4,0,92345208,0,936475,0,00017
Sc8,2,Lt;Sp;Ku;Sp;Sc8,4,0,93176383,0,936475,0,000022
Sc8,3,Lt;Sp;Ku;Sp;Sc8,4,0,954614894,0,936475,0,000329
Sc5,1,Lt;Sp;Ku;Td;Sc5,4,0,924991181,0,9438825,0,000357
Sc5,2,Lt;Sp;Ku;Td;Sc5,4,0,885976596,0,9438825,0,003353
Sc5,3,Lt;Sp;Ku;Td;Sc5,4,0,85257234,0,9438825,0,008338
Sc8,1,Lt;Sp;Ku;Td;Sc8,4,0,926031115,0,9308715,0,000023
Sc8,2,Lt;Sp;Ku;Td;Sc8,4,0,937934043,0,9308715,0,00005
Sc8,3,Lt;Sp;Ku;Td;Sc8,4,0,945891489,0,9308715,0,000226
Sc5,1,Lt;Sp;Ku;Wa;Sc5,4,0,951322296,0,929516,0,000476
Sc5,2,Lt;Sp;Ku;Wa;Sc5,4,0,90482766,0,929516,0,00061
Sc5,3,Lt;Sp;Ku;Wa;Sc5,4,0,880402128,0,929516,0,002412
Sc8,1,Lt;Sp;Ku;Wa;Sc8,4,0,922120965,0,933584,0,000131
Sc8,2,Lt;Sp;Ku;Wa;Sc8,4,0,936146809,0,933584,0,000007
Sc8,3,Lt;Sp;Ku;Wa;Sc8,4,0,954614894,0,933584,0,000442
Sc5,1,Lt;Sp;Ku;Zb;Sc5,4,0,949783195,0,94737,0,000006
Sc5,2,Lt;Sp;Ku;Zb;Sc5,4,0,902487234,0,94737,0,002014
Sc5,3,Lt;Sp;Ku;Zb;Sc5,4,0,882274468,0,94737,0,004237
Sc8,1,Lt;Sp;Ku;Zb;Sc8,4,0,924200832,0,935283,0,000123
Sc8,2,Lt;Sp;Ku;Zb;Sc8,4,0,934231915,0,935283,0,000001
Sc8,3,Lt;Sp;Ku;Zb;Sc8,4,0,95257234,0,935283,0,000299
Sc5,1,Lt;Wa;Mp;Pk;Ap;Sc5,5,0,82095624,0,4373185,0,147178
Sc5,2,Lt;Wa;Mp;Pk;Ap;Sc5,5,0,825413012,0,4373185,0,150617
Sc5,3,Lt;Wa;Mp;Pk;Ap;Sc5,5,0,796892513,0,4373185,0,129293
Sc8,1,Lt;Wa;Mp;Pk;Ap;Sc8,5,0,804941265,0,5108475,0,086491
Sc8,2,Lt;Wa;Mp;Pk;Ap;Sc8,5,0,861464706,0,5108475,0,122932
Sc8,3,Lt;Wa;Mp;Pk;Ap;Sc8,5,0,840074332,0,5108475,0,10839
Sc5,1,Lt;Wa;Mp;Pk;Hop;Sc5,5,0,770706656,0,352475,0,174918
Sc5,2,Lt;Wa;Mp;Pk;Hop;Sc5,5,0,780849733,0,352475,0,183505
Sc5,3,Lt;Wa;Mp;Pk;Hop;Sc5,5,0,795065419,0,352475,0,195886
Sc8,1,Lt;Wa;Mp;Pk;Hop;Sc8,5,0,769375541,0,459551,0,095991
Sc8,2,Lt;Wa;Mp;Pk;Hop;Sc8,5,0,839361319,0,459551,0,144256
Sc8,3,Lt;Wa;Mp;Pk;Hop;Sc8,5,0,830047594,0,459551,0,137268
Sc5,1,Lt;Wa;Mp;Pk;Ku;Sc5,5,0,803651747,0,436663,0,134681
Sc5,2,Lt;Wa;Mp;Pk;Ku;Sc5,5,0,815163458,0,436663,0,143263
Sc5,3,Lt;Wa;Mp;Pk;Ku;Sc5,5,0,779824777,0,436663,0,11776
Sc8,1,Lt;Wa;Mp;Pk;Ku;Sc8,5,0,790299002,0,5107435,0,078151
Sc8,2,Lt;Wa;Mp;Pk;Ku;Sc8,5,0,881117112,0,5107435,0,137177
Sc8,3,Lt;Wa;Mp;Pk;Ku;Sc8,5,0,82768574,0,5107435,0,100452
Sc5,1,Lt;Wa;Mp;Pk;Lt;Sc5,5,0,899991181,0,4313275,0,219646
Sc5,2,Lt;Wa;Mp;Pk;Lt;Sc5,5,0,872338146,0,4313275,0,19449
Sc5,3,Lt;Wa;Mp;Pk;Lt;Sc5,5,0,880716043,0,4313275,0,20195
Sc8,1,Lt;Wa;Mp;Pk;Lt;Sc8,5,0,860723295,0,4934855,0,134864
Sc8,2,Lt;Wa;Mp;Pk;Lt;Sc8,5,0,90838984,0,4934855,0,172146
Sc8,3,Lt;Wa;Mp;Pk;Lt;Sc8,5,0,925858645,0,4934855,0,186947
Sc5,1,Lt;Wa;Mp;Pk;Mp;Sc5,5,0,796164226,0,314129,0,232358
Sc5,2,Lt;Wa;Mp;Pk;Mp;Sc5,5,0,749521747,0,314129,0,189567
Sc5,3,Lt;Wa;Mp;Pk;Mp;Sc5,5,0,712534225,0,314129,0,158727
Sc8,1,Lt;Wa;Mp;Pk;Mp;Sc8,5,0,7387599,0,446138,0,085628
Sc8,2,Lt;Wa;Mp;Pk;Mp;Sc8,5,0,828265062,0,446138,0,146021
Sc8,3,Lt;Wa;Mp;Pk;Mp;Sc8,5,0,792035116,0,446138,0,119645
Sc5,1,Lt;Wa;Mp;Pk;Pk;Sc5,5,0,838510316,0,067556,0,594371
Sc5,2,Lt;Wa;Mp;Pk;Pk;Sc5,5,0,812133155,0,067556,0,554395
Sc5,3,Lt;Wa;Mp;Pk;Pk;Sc5,5,0,771625134,0,067556,0,495713
Sc8,1,Lt;Wa;Mp;Pk;Pk;Sc8,5,0,735432113,0,151607,0,340852
Sc8,2,Lt;Wa;Mp;Pk;Pk;Sc8,5,0,797605526,0,151607,0,417314
Sc8,3,Lt;Wa;Mp;Pk;Pk;Sc8,5,0,793817647,0,151607,0,412435
Sc5,1,Lt;Wa;Mp;Pk;Sc5,4,0,926197504,0,4373835,0,238939
Sc5,2,Lt;Wa;Mp;Pk;Sc5,4,0,893550267,0,4373835,0,208088
Sc5,3,Lt;Wa;Mp;Pk;Sc5,4,0,868906774,0,4373835,0,186212
Sc8,1,Lt;Wa;Mp;Pk;Sc8,4,0,880773211,0,5105875,0,137037
Sc8,2,Lt;Wa;Mp;Pk;Sc8,4,0,906830125,0,5105875,0,157008
Sc8,3,Lt;Wa;Mp;Pk;Sc8,4,0,886910339,0,5105875,0,141619
Sc5,1,Lt;Wa;Mp;Pk;Sp;Sc5,5,0,891297338,0,4371545,0,206246
Sc5,2,Lt;Wa;Mp;Pk;Sp;Sc5,5,0,901215152,0,4371545,0,215352
Sc5,3,Lt;Wa;Mp;Pk;Sp;Sc5,5,0,882364884,0,4371545,0,198212
Sc8,1,Lt;Wa;Mp;Pk;Sp;Sc8,5,0,864758236,0,509998,0,125855
Sc8,2,Lt;Wa;Mp;Pk;Sp;Sc8,5,0,906027986,0,509998,0,15684
Sc8,3,Lt;Wa;Mp;Pk;Sp;Sc8,5,0,903265062,0,509998,0,154659
Sc5,1,Lt;Wa;Mp;Pk;Td;Sc5,5,0,838260732,0,4337715,0,163612
Sc5,2,Lt;Wa;Mp;Pk;Td;Sc5,5,0,815876471,0,4337715,0,146004
Sc5,3,Lt;Wa;Mp;Pk;Td;Sc5,5,0,769486096,0,4337715,0,112704
Sc8,1,Lt;Wa;Mp;Pk;Td;Sc8,5,0,764217471,0,5043945,0,067508
Sc8,2,Lt;Wa;Mp;Pk;Td;Sc8,5,0,850502139,0,5043945,0,11979
Sc8,3,Lt;Wa;Mp;Pk;Td;Sc8,5,0,822962032,0,5043945,0,101485
Sc5,1,Lt;Wa;Mp;Pk;Wa;Sc5,5,0,77657188,0,419405,0,127568
Sc5,2,Lt;Wa;Mp;Pk;Wa;Sc5,5,0,813024421,0,419405,0,154936
Sc5,3,Lt;Wa;Mp;Pk;Wa;Sc5,5,0,779200891,0,419405,0,129453
Sc8,1,Lt;Wa;Mp;Pk;Wa;Sc8,5,0,77203777,0,507107,0,070188
Sc8,2,Lt;Wa;Mp;Pk;Wa;Sc8,5,0,847159893,0,507107,0,115636
Sc8,3,Lt;Wa;Mp;Pk;Wa;Sc8,5,0,849789127,0,507107,0,117431
Sc5,1,Lt;Wa;Mp;Pk;Zb;Sc5,5,0,861388852,0,437259,0,179886
Sc5,2,Lt;Wa;Mp;Pk;Zb;Sc5,5,0,890252585,0,437259,0,205203
Sc5,3,Lt;Wa;Mp;Pk;Zb;Sc5,5,0,877106417,0,437259,0,193466
Sc8,1,Lt;Wa;Mp;Pk;Zb;Sc8,5,0,860265724,0,508806,0,123524
Sc8,2,Lt;Wa;Mp;Pk;Zb;Sc8,5,0,910929947,0,508806,0,161704
Sc8,3,Lt;Wa;Mp;Pk;Zb;Sc8,5,0,906696435,0,508806,0,158317
Sc5,1,Lt;Wa;Sp;Ap;Ap;Sc5,5,0,962428785,0,9301065,0,001045
Sc5,2,Lt;Wa;Sp;Ap;Ap;Sc5,5,0,957338298,0,9301065,0,000742
Sc5,3,Lt;Wa;Sp;Ap;Ap;Sc5,5,0,939848936,0,9301065,0,000095
Sc8,1,Lt;Wa;Sp;Ap;Ap;Sc8,5,0,959641764,0,933948,0,00066
Sc8,2,Lt;Wa;Sp;Ap;Ap;Sc8,5,0,952317021,0,933948,0,000337
Sc8,3,Lt;Wa;Sp;Ap;Ap;Sc8,5,0,955508511,0,933948,0,000465
Sc5,1,Lt;Wa;Sp;Ap;Hop;Sc5,5,0,962719967,0,845263,0,013796
Sc5,2,Lt;Wa;Sp;Ap;Hop;Sc5,5,0,955551064,0,845263,0,012163
Sc5,3,Lt;Wa;Sp;Ap;Hop;Sc5,5,0,956614894,0,845263,0,012399
Sc8,1,Lt;Wa;Sp;Ap;Hop;Sc8,5,0,962179201,0,8826515,0,006325
Sc8,2,Lt;Wa;Sp;Ap;Hop;Sc8,5,0,955423404,0,8826515,0,005296
Sc8,3,Lt;Wa;Sp;Ap;Hop;Sc8,5,0,956061702,0,8826515,0,005389
Sc5,1,Lt;Wa;Sp;Ap;Ku;Sc5,5,0,961929617,0,929451,0,001055
Sc5,2,Lt;Wa;Sp;Ap;Ku;Sc5,5,0,956359574,0,929451,0,000724
Sc5,3,Lt;Wa;Sp;Ap;Ku;Sc5,5,0,943806383,0,929451,0,000206
Sc8,1,Lt;Wa;Sp;Ap;Ku;Sc8,5,0,95298619,0,933844,0,000366
Sc8,2,Lt;Wa;Sp;Ap;Ku;Sc8,5,0,942359574,0,933844,0,000073
Sc8,3,Lt;Wa;Sp;Ap;Ku;Sc8,5,0,953848936,0,933844,0,0004
Sc5,1,Lt;Wa;Sp;Ap;Lt;Sc5,5,0,960348918,0,9241155,0,001313
Sc5,2,Lt;Wa;Sp;Ap;Lt;Sc5,5,0,956317021,0,9241155,0,001037
Sc5,3,Lt;Wa;Sp;Ap;Lt;Sc5,5,0,957295745,0,9241155,0,001101
Sc8,1,Lt;Wa;Sp;Ap;Lt;Sc8,5,0,960598502,0,916586,0,001937
Sc8,2,Lt;Wa;Sp;Ap;Lt;Sc8,5,0,957465957,0,916586,0,001671
Sc8,3,Lt;Wa;Sp;Ap;Lt;Sc8,5,0,955976596,0,916586,0,001552
Sc5,1,Lt;Wa;Sp;Ap;Mp;Sc5,5,0,962387188,0,806917,0,024171
Sc5,2,Lt;Wa;Sp;Ap;Mp;Sc5,5,0,957210638,0,806917,0,022588
Sc5,3,Lt;Wa;Sp;Ap;Mp;Sc5,5,0,935678723,0,806917,0,01658
Sc8,1,Lt;Wa;Sp;Ap;Mp;Sc8,5,0,933560233,0,8692385,0,004137
Sc8,2,Lt;Wa;Sp;Ap;Mp;Sc8,5,0,926955319,0,8692385,0,003331
Sc8,3,Lt;Wa;Sp;Ap;Mp;Sc8,5,0,942402128,0,8692385,0,005353
Sc5,1,Lt;Wa;Sp;Ap;Pk;Sc5,5,0,962012812,0,560344,0,161338
Sc5,2,Lt;Wa;Sp;Ap;Pk;Sc5,5,0,957082979,0,560344,0,157402
Sc5,3,Lt;Wa;Sp;Ap;Pk;Sc5,5,0,932019149,0,560344,0,138142
Sc8,1,Lt;Wa;Sp;Ap;Pk;Sc8,5,0,943210815,0,5747075,0,135795
Sc8,2,Lt;Wa;Sp;Ap;Pk;Sc8,5,0,933806383,0,5747075,0,128952
Sc8,3,Lt;Wa;Sp;Ap;Pk;Sc8,5,0,933338298,0,5747075,0,128616
Sc5,1,Lt;Wa;Sp;Ap;Sc5,4,0,962844759,0,9301715,0,001068
Sc5,2,Lt;Wa;Sp;Ap;Sc5,4,0,957210638,0,9301715,0,000731
Sc5,3,Lt;Wa;Sp;Ap;Sc5,4,0,929508511,0,9301715,0
Sc8,1,Lt;Wa;Sp;Ap;Sc8,4,0,963510316,0,933688,0,000889
Sc8,2,Lt;Wa;Sp;Ap;Sc8,4,0,955338298,0,933688,0,000469
Sc8,3,Lt;Wa;Sp;Ap;Sc8,4,0,955508511,0,933688,0,000476
Sc5,1,Lt;Wa;Sp;Ap;Sp;Sc5,5,0,96251198,0,9299425,0,001061
Sc5,2,Lt;Wa;Sp;Ap;Sp;Sc5,5,0,956955319,0,9299425,0,00073
Sc5,3,Lt;Wa;Sp;Ap;Sp;Sc5,5,0,946785106,0,9299425,0,000284
Sc8,1,Lt;Wa;Sp;Ap;Sp;Sc8,5,0,962137604,0,9330985,0,000843
Sc8,2,Lt;Wa;Sp;Ap;Sp;Sc8,5,0,958359574,0,9330985,0,000638
Sc8,3,Lt;Wa;Sp;Ap;Sp;Sc8,5,0,956274468,0,9330985,0,000537
Sc5,1,Lt;Wa;Sp;Ap;Td;Sc5,5,0,962761564,0,9265595,0,001311
Sc5,2,Lt;Wa;Sp;Ap;Td;Sc5,5,0,957040426,0,9265595,0,000929
Sc5,3,Lt;Wa;Sp;Ap;Td;Sc5,5,0,933423404,0,9265595,0,000047
Sc8,1,Lt;Wa;Sp;Ap;Td;Sc8,5,0,916047754,0,927495,0,000131
Sc8,2,Lt;Wa;Sp;Ap;Td;Sc8,5,0,912019149,0,927495,0,00024
Sc8,3,Lt;Wa;Sp;Ap;Td;Sc8,5,0,923465957,0,927495,0,000016
Sc5,1,Lt;Wa;Sp;Ap;Wa;Sc5,5,0,962262396,0,912193,0,002507
Sc5,2,Lt;Wa;Sp;Ap;Wa;Sc5,5,0,956785106,0,912193,0,001988
Sc5,3,Lt;Wa;Sp;Ap;Wa;Sc5,5,0,9547,0,912193,0,001807
Sc8,1,Lt;Wa;Sp;Ap;Wa;Sc8,5,0,962220799,0,9302075,0,001025
Sc8,2,Lt;Wa;Sp;Ap;Wa;Sc8,5,0,95882766,0,9302075,0,000819
Sc8,3,Lt;Wa;Sp;Ap;Wa;Sc8,5,0,9567,0,9302075,0,000702
Sc5,1,Lt;Wa;Sp;Ap;Zb;Sc5,5,0,962179201,0,930047,0,001032
Sc5,2,Lt;Wa;Sp;Ap;Zb;Sc5,5,0,956146809,0,930047,0,000681
Sc5,3,Lt;Wa;Sp;Ap;Zb;Sc5,5,0,956231915,0,930047,0,000686
Sc8,1,Lt;Wa;Sp;Ap;Zb;Sc8,5,0,961430449,0,9319065,0,000872
Sc8,2,Lt;Wa;Sp;Ap;Zb;Sc8,5,0,957678723,0,9319065,0,000664
Sc8,3,Lt;Wa;Sp;Ap;Zb;Sc8,5,0,956529787,0,9319065,0,000606
Sc5,1,Lt;Zb;Wa;Ku;Pk;Ap;Sc5,6,0,884808153,0,559728,0,105677
Sc5,2,Lt;Zb;Wa;Ku;Pk;Ap;Sc5,6,0,859058289,0,559728,0,089599
Sc5,3,Lt;Zb;Wa;Ku;Pk;Ap;Sc5,6,0,844307843,0,559728,0,080986
Sc8,1,Lt;Zb;Wa;Ku;Pk;Ap;Sc8,6,0,840215807,0,5736715,0,071046
Sc8,2,Lt;Zb;Wa;Ku;Pk;Ap;Sc8,6,0,873897861,0,5736715,0,090136
Sc8,3,Lt;Zb;Wa;Ku;Pk;Ap;Sc8,6,0,873719608,0,5736715,0,090029
Sc5,1,Lt;Zb;Wa;Ku;Pk;Hop;Sc5,6,0,777071048,0,4748845,0,091317
Sc5,2,Lt;Zb;Wa;Ku;Pk;Hop;Sc5,6,0,773407665,0,4748845,0,089116
Sc5,3,Lt;Zb;Wa;Ku;Pk;Hop;Sc5,6,0,773095722,0,4748845,0,08893
Sc8,1,Lt;Zb;Wa;Ku;Pk;Hop;Sc8,6,0,84454193,0,522375,0,103792
Sc8,2,Lt;Zb;Wa;Ku;Pk;Hop;Sc8,6,0,854200891,0,522375,0,110108
Sc8,3,Lt;Zb;Wa;Ku;Pk;Hop;Sc8,6,0,842659002,0,522375,0,102582
Sc5,1,Lt;Zb;Wa;Ku;Pk;Ku;Sc5,6,0,863593511,0,5590725,0,092733
Sc5,2,Lt;Zb;Wa;Ku;Pk;Ku;Sc5,6,0,842525312,0,5590725,0,080345
Sc5,3,Lt;Zb;Wa;Ku;Pk;Ku;Sc5,6,0,828933512,0,5590725,0,072825
Sc5,1,Lt;Zb;Wa;Ku;Pk;Lt;Sc5,6,0,962595175,0,553737,0,167165
Sc5,2,Lt;Zb;Wa;Ku;Pk;Lt;Sc5,6,0,951304278,0,553737,0,15806
Sc5,3,Lt;Zb;Wa;Ku;Pk;Lt;Sc5,6,0,96070713,0,553737,0,165625
Sc5,1,Lt;Zb;Wa;Ku;Pk;Mp;Sc5,6,0,847370549,0,4365385,0,168783
Sc5,2,Lt;Zb;Wa;Ku;Pk;Mp;Sc5,6,0,830805169,0,4365385,0,155446
Sc5,3,Lt;Zb;Wa;Ku;Pk;Mp;Sc5,6,0,782364884,0,4365385,0,119596
Sc8,1,Lt;Zb;Wa;Ku;Pk;Mp;Sc8,6,0,78626406,0,508962,0,076896
Sc8,2,Lt;Zb;Wa;Ku;Pk;Mp;Sc8,6,0,851482531,0,508962,0,11732
Sc8,3,Lt;Zb;Wa;Ku;Pk;Mp;Sc8,6,0,832454011,0,508962,0,104647
Sc5,1,Lt;Zb;Wa;Ku;Pk;Pk;Sc5,6,0,888718303,0,1899655,0,488255
Sc5,2,Lt;Zb;Wa;Ku;Pk;Pk;Sc5,6,0,821090374,0,1899655,0,398319
Sc5,3,Lt;Zb;Wa;Ku;Pk;Pk;Sc5,6,0,822650089,0,1899655,0,40029
Sc5,1,Lt;Zb;Wa;Ku;Pk;Sc5,5,0,958019468,0,559793,0,158584
Sc5,2,Lt;Zb;Wa;Ku;Pk;Sc5,5,0,928933512,0,559793,0,136265
Sc5,3,Lt;Zb;Wa;Ku;Pk;Sc5,5,0,919218717,0,559793,0,129187
Sc8,1,Lt;Zb;Wa;Ku;Pk;Sc8,5,0,895498669,0,5734115,0,10374
Sc8,2,Lt;Zb;Wa;Ku;Pk;Sc8,5,0,941232977,0,5734115,0,135293
Sc8,3,Lt;Zb;Wa;Ku;Pk;Sc8,5,0,931473619,0,5734115,0,128208
Sc5,1,Lt;Zb;Wa;Ku;Pk;Sp;Sc5,6,0,918959567,0,559564,0,129165
Sc5,2,Lt;Zb;Wa;Ku;Pk;Sp;Sc5,6,0,912311408,0,559564,0,124431
Sc5,3,Lt;Zb;Wa;Ku;Pk;Sp;Sc5,6,0,908523529,0,559564,0,121773
Sc8,1,Lt;Zb;Wa;Ku;Pk;Sp;Sc8,6,0,891214143,0,572822,0,101374
Sc8,2,Lt;Zb;Wa;Ku;Pk;Sp;Sc8,6,0,903443316,0,572822,0,10931
Sc8,3,Lt;Zb;Wa;Ku;Pk;Sp;Sc8,6,0,925635829,0,572822,0,124478
Sc5,1,Lt;Zb;Wa;Ku;Pk;Td;Sc5,6,0,882561897,0,556181,0,106524
Sc5,2,Lt;Zb;Wa;Ku;Pk;Td;Sc5,6,0,805582353,0,556181,0,062201
Sc5,3,Lt;Zb;Wa;Ku;Pk;Td;Sc5,6,0,805314973,0,556181,0,062068
Sc8,1,Lt;Zb;Wa;Ku;Pk;Td;Sc8,6,0,810140932,0,5672185,0,059011
Sc8,2,Lt;Zb;Wa;Ku;Pk;Td;Sc8,6,0,855983422,0,5672185,0,083385
Sc8,3,Lt;Zb;Wa;Ku;Pk;Td;Sc8,6,0,867881818,0,5672185,0,090398
Sc5,1,Lt;Zb;Wa;Ku;Pk;Wa;Sc5,6,0,853360566,0,5418145,0,097061
Sc5,2,Lt;Zb;Wa;Ku;Pk;Wa;Sc5,6,0,858033333,0,5418145,0,099994
Sc5,3,Lt;Zb;Wa;Ku;Pk;Wa;Sc5,6,0,831206239,0,5418145,0,083748
Sc8,1,Lt;Zb;Wa;Ku;Pk;Wa;Sc8,6,0,850781531,0,569931,0,078877
Sc8,2,Lt;Zb;Wa;Ku;Pk;Wa;Sc8,6,0,858969162,0,569931,0,083543
Sc8,3,Lt;Zb;Wa;Ku;Pk;Wa;Sc8,6,0,863470053,0,569931,0,086165
Sc5,1,Lt;Zb;Wa;Ku;Pk;Zb;Sc5,6,0,911180865,0,5596685,0,123561
Sc5,2,Lt;Zb;Wa;Ku;Pk;Zb;Sc5,6,0,903755258,0,5596685,0,118396
Sc5,3,Lt;Zb;Wa;Ku;Pk;Zb;Sc5,6,0,902240107,0,5596685,0,117355
Sc8,1,Lt;Zb;Wa;Ku;Pk;Zb;Sc8,6,0,920415474,0,57163,0,121651
Sc8,2,Lt;Zb;Wa;Ku;Pk;Zb;Sc8,6,0,91939697,0,57163,0,120942
Sc8,3,Lt;Zb;Wa;Ku;Pk;Zb;Sc8,6,0,938202674,0,57163,0,134376
Sc8,1,Lt;Zb;Wa;Ku;PkKu;Sc8,4,0,836721631,0,932392,0,009153
Sc8,2,Lt;Zb;Wa;Ku;PkKu;Sc8,4,0,854557398,0,932392,0,006058
Sc8,3,Lt;Zb;Wa;Ku;PkKu;Sc8,4,0,859548485,0,932392,0,005306
Sc8,1,Lt;Zb;Wa;Ku;PkLt;Sc8,4,0,939259068,0,932392,0,000047
Sc8,2,Lt;Zb;Wa;Ku;PkLt;Sc8,4,0,950056506,0,932392,0,000312
Sc8,3,Lt;Zb;Wa;Ku;PkLt;Sc8,4,0,960306061,0,932392,0,000779
Sc8,1,Lt;Zb;Wa;Ku;PkPk;Sc8,4,0,764051082,0,932392,0,028339
Sc8,2,Lt;Zb;Wa;Ku;PkPk;Sc8,4,0,822917469,0,932392,0,011985
Sc8,3,Lt;Zb;Wa;Ku;PkPk;Sc8,4,0,852373797,0,932392,0,006403
Sc5,1,Sc5,0,0,962595175,0,9545,0,000066
Sc5,2,Sc5,0,0,956317021,0,9545,0,000003
Sc5,3,Sc5,0,0,955891489,0,9545,0,000002
Sc5,1,Sc5,0,0,962345591,0,9545,0,000062
Sc5,2,Sc5,0,0,956487234,0,9545,0,000004
Sc5,3,Sc5,0,0,92857234,0,9545,0,000672
Sc5,1,Sc5,0,0,962886356,0,9545,0,00007
Sc5,2,Sc5,0,0,932231915,0,9545,0,000496
Sc5,3,Sc5,0,0,911168085,0,9545,0,001878
Sc5,1,Sc5,0,0,955440433,0,9545,0,000001
Sc5,2,Sc5,0,0,919806383,0,9545,0,001204
Sc5,3,Sc5,0,0,898742553,0,9545,0,003109
Sc5,1,Sc5,0,0,946996173,0,9545,0,000056
Sc5,2,Sc5,0,0,911976596,0,9545,0,001808
Sc5,3,Sc5,0,0,889678723,0,9545,0,004202
Sc5,1,Sc5,0,0,942212479,0,9545,0,000151
Sc5,2,Sc5,0,0,906487234,0,9545,0,002305
Sc5,3,Sc5,0,0,884019149,0,9545,0,004968
Sc5,1,Sc5,0,0,942212479,0,9545,0,000151
Sc5,2,Sc5,0,0,90282766,0,9545,0,00267
Sc5,3,Sc5,0,0,88082766,0,9545,0,005428
Sc5,1,Sc5,0,0,955690017,0,9545,0,000001
Sc5,2,Sc5,0,0,910317021,0,9545,0,001952
Sc5,3,Sc5,0,0,886317021,0,9545,0,004649
Sc5,2,Sc5,0,0,96043975,0,9545,0,000035
Sc5,3,Sc5,0,0,959325668,0,9545,0,000023
Sc5,2,Sc5,0,0,958478966,0,9545,0,000016
Sc5,3,Sc5,0,0,960083244,0,9545,0,000031
Sc5,2,Sc5,0,0,96057344,0,9545,0,000037
Sc5,3,Sc5,0,0,961286453,0,9545,0,000046
Sc5,2,Sc5,0,0,959726738,0,9545,0,000027
Sc5,3,Sc5,0,0,955894296,0,9545,0,000002
Sc5,2,Sc5,0,0,956518182,0,9545,0,000004
Sc5,3,Sc5,0,0,947783779,0,9545,0,000045
Sc5,2,Sc5,0,0,954423708,0,9545,0
Sc5,3,Sc5,0,0,942168806,0,9545,0,000152
Sc5,2,Sc5,0,0,955938859,0,9545,0,000002
Sc5,3,Sc5,0,0,93855918,0,9545,0,000254
Sc5,2,Sc5,0,0,959414795,0,9545,0,000024
Sc5,3,Sc5,0,0,952641176,0,9545,0,000003
Sc8,1,Sc8,0,0,961347255,0,9546,0,000046
Sc8,2,Sc8,0,0,955593617,0,9546,0,000001
Sc8,3,Sc8,0,0,955465957,0,9546,0,000001
Sc8,1,Sc8,0,0,963260732,0,9546,0,000075
Sc8,2,Sc8,0,0,955380851,0,9546,0,000001
Sc8,3,Sc8,0,0,95576383,0,9546,0,000001
Sc8,1,Sc8,0,0,950781531,0,9546,0,000015
Sc8,2,Sc8,0,0,944189362,0,9546,0,000108
Sc8,3,Sc8,0,0,956657447,0,9546,0,000004
Sc8,1,Sc8,0,0,936846423,0,9546,0,000315
Sc8,2,Sc8,0,0,935848936,0,9546,0,000352
Sc8,3,Sc8,0,0,957168085,0,9546,0,000007
Sc8,1,Sc8,0,0,929733278,0,9546,0,000618
Sc8,2,Sc8,0,0,927593617,0,9546,0,000729
Sc8,3,Sc8,0,0,953806383,0,9546,0,000001
Sc8,1,Sc8,0,0,925282363,0,9546,0,00086
Sc8,2,Sc8,0,0,928019149,0,9546,0,000707
Sc8,3,Sc8,0,0,948529787,0,9546,0,000037
Sc8,1,Sc8,0,0,922620133,0,9546,0,001023
Sc8,2,Sc8,0,0,929338298,0,9546,0,000638
Sc8,3,Sc8,0,0,948274468,0,9546,0,00004
Sc8,1,Sc8,0,0,92798619,0,9546,0,000708
Sc8,2,Sc8,0,0,944444681,0,9546,0,000103
Sc8,3,Sc8,0,0,954997872,0,9546,0
Sc8,1,Sc8,0,0,96126406,0,9546,0,000044
Sc8,2,Sc8,0,0,959949554,0,9546,0,000029
Sc8,3,Sc8,0,0,959281105,0,9546,0,000022
Sc8,1,Sc8,0,0,963052745,0,9546,0,000071
Sc8,2,Sc8,0,0,960083244,0,9546,0,00003
Sc8,3,Sc8,0,0,960038681,0,9546,0,00003
Sc8,1,Sc8,0,0,947786522,0,9546,0,000046
Sc8,2,Sc8,0,0,942079679,0,9546,0,000157
Sc8,3,Sc8,0,0,959904991,0,9546,0,000028
Sc8,1,Sc8,0,0,934142596,0,9546,0,000419
Sc8,2,Sc8,0,0,961732086,0,9546,0,000051
Sc8,3,Sc8,0,0,9611082,0,9546,0,000042
Sc8,1,Sc8,0,0,925698336,0,9546,0,000835
Sc8,2,Sc8,0,0,959102852,0,9546,0,00002
Sc8,3,Sc8,0,0,956027986,0,9546,0,000002
Sc8,1,Sc8,0,0,921205824,0,9546,0,001115
Sc8,2,Sc8,0,0,954958467,0,9546,0
Sc8,3,Sc8,0,0,951571658,0,9546,0,000009
Sc8,1,Sc8,0,0,917586855,0,9546,0,00137
Sc8,2,Sc8,0,0,951259715,0,9546,0,000011
Sc8,3,Sc8,0,0,950056506,0,9546,0,000021
Sc8,1,Sc8,0,0,92282812,0,9546,0,001009
Sc8,2,Sc8,0,0,959949554,0,9546,0,000029
Sc8,3,Sc8,0,0,959860428,0,9546,0,000028
Sc5,1,Sp;Ap;Mp;Pk;Ap;Sc5,5,0,816172546,0,461059,0,126106
Sc5,2,Sp;Ap;Mp;Pk;Ap;Sc5,5,0,74257234,0,461059,0,07925
Sc5,3,Sp;Ap;Mp;Pk;Ap;Sc5,5,0,76657234,0,461059,0,093338
Sc8,1,Sp;Ap;Mp;Pk;Ap;Sc8,5,0,818044426,0,5311005,0,082337
Sc8,2,Sp;Ap;Mp;Pk;Ap;Sc8,5,0,811891489,0,5311005,0,078844
Sc8,3,Sp;Ap;Mp;Pk;Ap;Sc8,5,0,816317021,0,5311005,0,081348
Sc5,1,Sp;Ap;Mp;Pk;Hop;Sc5,5,0,794125957,0,3762155,0,174649
Sc5,2,Sp;Ap;Mp;Pk;Hop;Sc5,5,0,749551064,0,3762155,0,139379
Sc5,3,Sp;Ap;Mp;Pk;Hop;Sc5,5,0,741934043,0,3762155,0,13375
Sc8,1,Sp;Ap;Mp;Pk;Hop;Sc8,5,0,841713311,0,479804,0,130978
Sc8,2,Sp;Ap;Mp;Pk;Hop;Sc8,5,0,832912766,0,479804,0,124686
Sc8,3,Sp;Ap;Mp;Pk;Hop;Sc8,5,0,869976596,0,479804,0,152235
Sc5,1,Sp;Ap;Mp;Pk;Ku;Sc5,5,0,809724958,0,4604035,0,122025
Sc5,2,Sp;Ap;Mp;Pk;Ku;Sc5,5,0,739934043,0,4604035,0,078137
Sc5,3,Sp;Ap;Mp;Pk;Ku;Sc5,5,0,705082979,0,4604035,0,059868
Sc8,1,Sp;Ap;Mp;Pk;Ku;Sc8,5,0,806355574,0,5309965,0,075823
Sc8,2,Sp;Ap;Mp;Pk;Ku;Sc8,5,0,796317021,0,5309965,0,070395
Sc8,3,Sp;Ap;Mp;Pk;Ku;Sc8,5,0,792402128,0,5309965,0,068333
Sc5,1,Sp;Ap;Mp;Pk;Lt;Sc5,5,0,82688,0,455068,0,138244
Sc5,2,Sp;Ap;Mp;Pk;Lt;Sc5,5,0,820997872,0,455068,0,133905
Sc5,3,Sp;Ap;Mp;Pk;Lt;Sc5,5,0,836444681,0,455068,0,145448
Sc8,1,Sp;Ap;Mp;Pk;Lt;Sc8,5,0,928402163,0,5137385,0,171946
Sc8,2,Sp;Ap;Mp;Pk;Lt;Sc8,5,0,932146809,0,5137385,0,175066
Sc8,3,Sp;Ap;Mp;Pk;Lt;Sc8,5,0,955423404,0,5137385,0,195086
Sc5,1,Sp;Ap;Mp;Pk;Mp;Sc5,5,0,786929617,0,3378695,0,201655
Sc5,2,Sp;Ap;Mp;Pk;Mp;Sc5,5,0,720614894,0,3378695,0,146494
Sc5,3,Sp;Ap;Mp;Pk;Mp;Sc5,5,0,738444681,0,3378695,0,16046
Sc8,1,Sp;Ap;Mp;Pk;Mp;Sc8,5,0,7825203,0,466391,0,099938
Sc8,2,Sp;Ap;Mp;Pk;Mp;Sc8,5,0,797295745,0,466391,0,109498
Sc8,3,Sp;Ap;Mp;Pk;Mp;Sc8,5,0,763721277,0,466391,0,088405
Sc5,1,Sp;Ap;Mp;Pk;Pk;Sc5,5,0,763801498,0,0912965,0,452263
Sc5,2,Sp;Ap;Mp;Pk;Pk;Sc5,5,0,732359574,0,0912965,0,410962
Sc5,3,Sp;Ap;Mp;Pk;Pk;Sc5,5,0,700870213,0,0912965,0,37158
Sc8,1,Sp;Ap;Mp;Pk;Pk;Sc8,5,0,786929617,0,17186,0,378311
Sc8,2,Sp;Ap;Mp;Pk;Pk;Sc8,5,0,780146809,0,17186,0,370013
Sc8,3,Sp;Ap;Mp;Pk;Pk;Sc8,5,0,739338298,0,17186,0,322032
Sc5,1,Sp;Ap;Mp;Pk;Sc5,4,0,851447088,0,461124,0,152352
Sc5,2,Sp;Ap;Mp;Pk;Sc5,4,0,845891489,0,461124,0,148046
Sc5,3,Sp;Ap;Mp;Pk;Sc5,4,0,82457234,0,461124,0,132095
Sc8,1,Sp;Ap;Mp;Pk;Sc8,4,0,834059401,0,5308405,0,091942
Sc8,2,Sp;Ap;Mp;Pk;Sc8,4,0,859125532,0,5308405,0,107771
Sc8,3,Sp;Ap;Mp;Pk;Sc8,4,0,850529787,0,5308405,0,102201
Sc5,1,Sp;Ap;Mp;Pk;Sp;Sc5,5,0,857894676,0,460895,0,157609
Sc5,2,Sp;Ap;Mp;Pk;Sp;Sc5,5,0,771721277,0,460895,0,096613
Sc5,3,Sp;Ap;Mp;Pk;Sp;Sc5,5,0,754912766,0,460895,0,086446
Sc8,1,Sp;Ap;Mp;Pk;Sp;Sc8,5,0,863011148,0,530251,0,110729
Sc8,2,Sp;Ap;Mp;Pk;Sp;Sc8,5,0,842274468,0,530251,0,097359
Sc8,3,Sp;Ap;Mp;Pk;Sp;Sc8,5,0,853295745,0,530251,0,104358
Sc5,1,Sp;Ap;Mp;Pk;Td;Sc5,5,0,833560233,0,457512,0,141412
Sc5,2,Sp;Ap;Mp;Pk;Td;Sc5,5,0,798146809,0,457512,0,116032
Sc5,3,Sp;Ap;Mp;Pk;Td;Sc5,5,0,770402128,0,457512,0,0979
Sc8,1,Sp;Ap;Mp;Pk;Td;Sc8,5,0,795873045,0,5246475,0,073563
Sc8,2,Sp;Ap;Mp;Pk;Td;Sc8,5,0,812870213,0,5246475,0,083072
Sc8,3,Sp;Ap;Mp;Pk;Td;Sc8,5,0,787295745,0,5246475,0,068984
Sc5,1,Sp;Ap;Mp;Pk;Wa;Sc5,5,0,842628453,0,4431455,0,159587
Sc5,2,Sp;Ap;Mp;Pk;Wa;Sc5,5,0,732742553,0,4431455,0,083866
Sc5,3,Sp;Ap;Mp;Pk;Wa;Sc5,5,0,730231915,0,4431455,0,082419
Sc8,1,Sp;Ap;Mp;Pk;Wa;Sc8,5,0,849367221,0,52736,0,103689
Sc8,2,Sp;Ap;Mp;Pk;Wa;Sc8,5,0,832104255,0,52736,0,092869
Sc8,3,Sp;Ap;Mp;Pk;Wa;Sc8,5,0,868444681,0,52736,0,116339
Sc5,1,Sp;Ap;Mp;Pk;Zb;Sc5,5,0,856605158,0,4609995,0,156504
Sc5,2,Sp;Ap;Mp;Pk;Zb;Sc5,5,0,788785106,0,4609995,0,107443
Sc5,3,Sp;Ap;Mp;Pk;Zb;Sc5,5,0,768104255,0,4609995,0,094313
Sc8,1,Sp;Ap;Mp;Pk;Zb;Sc8,5,0,862969551,0,529059,0,111496
Sc8,2,Sp;Ap;Mp;Pk;Zb;Sc8,5,0,852997872,0,529059,0,104936
Sc8,3,Sp;Ap;Mp;Pk;Zb;Sc8,5,0,902019149,0,529059,0,139099
Sc5,1,Wa;Sp;Ap;Td;Ap;Sc5,5,0,960598502,0,9325505,0,000787
Sc5,2,Wa;Sp;Ap;Td;Ap;Sc5,5,0,945243672,0,9325505,0,000161
Sc5,3,Wa;Sp;Ap;Td;Ap;Sc5,5,0,951036898,0,9325505,0,000342
Sc8,1,Wa;Sp;Ap;Td;Ap;Sc8,5,0,950531947,0,944857,0,000032
Sc8,2,Wa;Sp;Ap;Td;Ap;Sc8,5,0,950947772,0,944857,0,000037
Sc8,3,Wa;Sp;Ap;Td;Ap;Sc8,5,0,952329234,0,944857,0,000056
Sc5,1,Wa;Sp;Ap;Td;Hop;Sc5,5,0,880690017,0,847707,0,001088
Sc5,2,Wa;Sp;Ap;Td;Hop;Sc5,5,0,837890731,0,847707,0,000096
Sc5,3,Wa;Sp;Ap;Td;Hop;Sc5,5,0,891723173,0,847707,0,001937
Sc8,1,Wa;Sp;Ap;Td;Hop;Sc8,5,0,903069384,0,8935605,0,00009
Sc8,2,Wa;Sp;Ap;Td;Hop;Sc8,5,0,885306061,0,8935605,0,000068
Sc8,3,Wa;Sp;Ap;Td;Hop;Sc8,5,0,914584135,0,8935605,0,000442
Sc5,1,Wa;Sp;Ap;Td;Ku;Sc5,5,0,915132612,0,931895,0,000281
Sc5,2,Wa;Sp;Ap;Td;Ku;Sc5,5,0,88842549,0,931895,0,00189
Sc5,3,Wa;Sp;Ap;Td;Ku;Sc5,5,0,914495009,0,931895,0,000303
Sc8,1,Wa;Sp;Ap;Td;Ku;Sc8,5,0,919084359,0,944753,0,000659
Sc8,2,Wa;Sp;Ap;Td;Ku;Sc8,5,0,915519964,0,944753,0,000855
Sc8,3,Wa;Sp;Ap;Td;Ku;Sc8,5,0,936152763,0,944753,0,000074
Sc5,1,Wa;Sp;Ap;Td;Lt;Sc5,5,0,961056073,0,9265595,0,00119
Sc5,2,Wa;Sp;Ap;Td;Lt;Sc5,5,0,960127807,0,9265595,0,001127
Sc5,3,Wa;Sp;Ap;Td;Lt;Sc5,5,0,959949554,0,9265595,0,001115
Sc8,1,Wa;Sp;Ap;Td;Lt;Sc8,5,0,96001614,0,927495,0,001058
Sc8,2,Wa;Sp;Ap;Td;Lt;Sc8,5,0,960083244,0,927495,0,001062
Sc8,3,Wa;Sp;Ap;Td;Lt;Sc8,5,0,959815865,0,927495,0,001045
Sc5,1,Wa;Sp;Ap;Td;Mp;Sc5,5,0,882853078,0,809361,0,005401
Sc5,2,Wa;Sp;Ap;Td;Mp;Sc5,5,0,853755258,0,809361,0,001971
Sc5,3,Wa;Sp;Ap;Td;Mp;Sc5,5,0,876215152,0,809361,0,004469
Sc8,1,Wa;Sp;Ap;Td;Mp;Sc8,5,0,873576872,0,8801475,0,000043
Sc8,2,Wa;Sp;Ap;Td;Mp;Sc8,5,0,892525312,0,8801475,0,000153
Sc8,3,Wa;Sp;Ap;Td;Mp;Sc8,5,0,908523529,0,8801475,0,000805
Sc5,1,Wa;Sp;Ap;Td;Pk;Sc5,5,0,887220799,0,562788,0,105257
Sc5,2,Wa;Sp;Ap;Td;Pk;Sc5,5,0,841723173,0,562788,0,077805
Sc5,3,Wa;Sp;Ap;Td;Pk;Sc5,5,0,874610873,0,562788,0,097234
Sc8,1,Wa;Sp;Ap;Td;Pk;Sc8,5,0,834641764,0,5856165,0,062014
Sc8,2,Wa;Sp;Ap;Td;Pk;Sc8,5,0,866945989,0,5856165,0,079146
Sc8,3,Wa;Sp;Ap;Td;Pk;Sc8,5,0,874165241,0,5856165,0,08326
Sc5,1,Wa;Sp;Ap;Td;Sc5,4,0,962012812,0,9326155,0,000864
Sc5,2,Wa;Sp;Ap;Td;Sc5,4,0,959994118,0,9326155,0,00075
Sc5,3,Wa;Sp;Ap;Td;Sc5,4,0,959191979,0,9326155,0,000706
Sc8,1,Wa;Sp;Ap;Td;Sc8,4,0,962054409,0,944597,0,000305
Sc8,2,Wa;Sp;Ap;Td;Sc8,4,0,959904991,0,944597,0,000234
Sc8,3,Wa;Sp;Ap;Td;Sc8,4,0,959281105,0,944597,0,000216
Sc5,1,Wa;Sp;Ap;Td;Sp;Sc5,5,0,961513644,0,9323865,0,000848
Sc5,2,Wa;Sp;Ap;Td;Sp;Sc5,5,0,95010107,0,9323865,0,000314
Sc5,3,Wa;Sp;Ap;Td;Sp;Sc5,5,0,958924599,0,9323865,0,000704
Sc8,1,Wa;Sp;Ap;Td;Sp;Sc8,5,0,961472047,0,9440075,0,000305
Sc8,2,Wa;Sp;Ap;Td;Sp;Sc8,5,0,959058289,0,9440075,0,000227
Sc8,3,Wa;Sp;Ap;Td;Sp;Sc8,5,0,958790909,0,9440075,0,000219
Sc5,1,Wa;Sp;Ap;Td;Td;Sc5,5,0,941838103,0,9290035,0,000165
Sc5,2,Wa;Sp;Ap;Td;Td;Sc5,5,0,911865775,0,9290035,0,000294
Sc5,3,Wa;Sp;Ap;Td;Td;Sc5,5,0,914851515,0,9290035,0,0002
Sc8,1,Wa;Sp;Ap;Td;Td;Sc8,5,0,904774875,0,938404,0,001131
Sc8,2,Wa;Sp;Ap;Td;Td;Sc8,5,0,922560963,0,938404,0,000251
Sc8,3,Wa;Sp;Ap;Td;Td;Sc8,5,0,92741836,0,938404,0,000121
Sc5,1,Wa;Sp;Ap;Td;Wa;Sc5,5,0,88626406,0,914637,0,000805
Sc5,2,Wa;Sp;Ap;Td;Wa;Sc5,5,0,884325668,0,914637,0,000919
Sc5,3,Wa;Sp;Ap;Td;Wa;Sc5,5,0,890163458,0,914637,0,000599
Sc8,1,Wa;Sp;Ap;Td;Wa;Sc8,5,0,923909651,0,9411165,0,000296
Sc8,2,Wa;Sp;Ap;Td;Wa;Sc8,5,0,913024421,0,9411165,0,000789
Sc8,3,Wa;Sp;Ap;Td;Wa;Sc8,5,0,926348841,0,9411165,0,000218
Sc5,1,Wa;Sp;Ap;Td;Zb;Sc5,5,0,960848087,0,932491,0,000804
Sc5,2,Wa;Sp;Ap;Td;Zb;Sc5,5,0,958478966,0,932491,0,000675
Sc5,3,Wa;Sp;Ap;Td;Zb;Sc5,5,0,959414795,0,932491,0,000725
Sc8,1,Wa;Sp;Ap;Td;Zb;Sc8,5,0,961513644,0,9428155,0,00035
Sc8,2,Wa;Sp;Ap;Td;Zb;Sc8,5,0,959548485,0,9428155,0,00028
Sc8,3,Wa;Sp;Ap;Td;Zb;Sc8,5,0,959459358,0,9428155,0,000277
Sc5,1,Zb;Ku;Td;Pk;Ap;Sc5,5,0,837303993,0,5801505,0,066128
Sc5,2,Zb;Ku;Td;Pk;Ap;Sc5,5,0,808657219,0,5801505,0,052215
Sc5,3,Zb;Ku;Td;Pk;Ap;Sc5,5,0,788915686,0,5801505,0,043583
Sc8,1,Zb;Ku;Td;Pk;Ap;Sc8,5,0,785224126,0,588061,0,038873
Sc8,2,Zb;Ku;Td;Pk;Ap;Sc8,5,0,843193761,0,588061,0,065093
Sc8,3,Zb;Ku;Td;Pk;Ap;Sc8,5,0,831518182,0,588061,0,059271
Sc5,1,Zb;Ku;Td;Pk;Hop;Sc5,5,0,854650083,0,495307,0,129127
Sc5,2,Zb;Ku;Td;Pk;Hop;Sc5,5,0,841634046,0,495307,0,119942
Sc5,3,Zb;Ku;Td;Pk;Hop;Sc5,5,0,865208021,0,495307,0,136827
Sc8,1,Zb;Ku;Td;Pk;Hop;Sc8,5,0,874325624,0,5367645,0,113948
Sc8,2,Zb;Ku;Td;Pk;Hop;Sc8,5,0,877596613,0,5367645,0,116167
Sc8,3,Zb;Ku;Td;Pk;Hop;Sc8,5,0,887846168,0,5367645,0,123258
Sc5,1,Zb;Ku;Td;Pk;Ku;Sc5,5,0,807270715,0,579495,0,051882
Sc5,2,Zb;Ku;Td;Pk;Ku;Sc5,5,0,798853298,0,579495,0,048118
Sc5,3,Zb;Ku;Td;Pk;Ku;Sc5,5,0,762935294,0,579495,0,03365
Sc8,1,Zb;Ku;Td;Pk;Ku;Sc8,5,0,774533611,0,587957,0,034811
Sc8,2,Zb;Ku;Td;Pk;Ku;Sc8,5,0,814985205,0,587957,0,051542
Sc8,3,Zb;Ku;Td;Pk;Ku;Sc8,5,0,820912121,0,587957,0,054268
Sc5,1,Zb;Ku;Td;Pk;Lt;Sc5,5,0,925906323,0,5741595,0,123726
Sc5,2,Zb;Ku;Td;Pk;Lt;Sc5,5,0,885038681,0,5741595,0,096646
Sc5,3,Zb;Ku;Td;Pk;Lt;Sc5,5,0,914940642,0,5741595,0,116132
Sc8,1,Zb;Ku;Td;Pk;Lt;Sc8,5,0,893793178,0,570699,0,10439
Sc8,2,Zb;Ku;Td;Pk;Lt;Sc8,5,0,925145633,0,570699,0,125632
Sc8,3,Zb;Ku;Td;Pk;Lt;Sc8,5,0,940074332,0,570699,0,136438
Sc5,1,Zb;Ku;Td;Pk;Mp;Sc5,5,0,747120965,0,456961,0,084193
Sc5,2,Zb;Ku;Td;Pk;Mp;Sc5,5,0,715831907,0,456961,0,067014
Sc5,3,Zb;Ku;Td;Pk;Mp;Sc5,5,0,694307843,0,456961,0,056334
Sc8,1,Zb;Ku;Td;Pk;Mp;Sc8,5,0,699533611,0,5233515,0,03104
Sc8,2,Zb;Ku;Td;Pk;Mp;Sc8,5,0,782765954,0,5233515,0,067296
Sc8,3,Zb;Ku;Td;Pk;Mp;Sc8,5,0,781562745,0,5233515,0,066673
Sc5,1,Zb;Ku;Td;Pk;Pk;Sc5,5,0,817586855,0,210388,0,36869
Sc5,2,Zb;Ku;Td;Pk;Pk;Sc5,5,0,784682175,0,210388,0,329814
Sc5,3,Zb;Ku;Td;Pk;Pk;Sc5,5,0,763380927,0,210388,0,305801
Sc8,1,Zb;Ku;Td;Pk;Pk;Sc8,5,0,712054409,0,2288205,0,233515
Sc8,2,Zb;Ku;Td;Pk;Pk;Sc8,5,0,748942424,0,2288205,0,270527
Sc8,3,Zb;Ku;Td;Pk;Pk;Sc8,5,0,76057344,0,2288205,0,282761
Sc5,1,Zb;Ku;Td;Pk;Sc5,4,0,924991181,0,5802155,0,11887
Sc5,2,Zb;Ku;Td;Pk;Sc5,4,0,892391622,0,5802155,0,097454
Sc5,3,Zb;Ku;Td;Pk;Sc5,4,0,862578788,0,5802155,0,079729
Sc8,1,Zb;Ku;Td;Pk;Sc8,4,0,826072712,0,587801,0,056773
Sc8,2,Zb;Ku;Td;Pk;Sc8,4,0,877061854,0,587801,0,083672
Sc8,3,Zb;Ku;Td;Pk;Sc8,4,0,864138503,0,587801,0,076362
Sc5,1,Zb;Ku;Td;Pk;Sp;Sc5,5,0,869084359,0,5799865,0,083578
Sc5,2,Zb;Ku;Td;Pk;Sp;Sc5,5,0,869708913,0,5799865,0,083939
Sc5,3,Zb;Ku;Td;Pk;Sp;Sc5,5,0,842347059,0,5799865,0,068833
Sc8,1,Zb;Ku;Td;Pk;Sp;Sc8,5,0,823868053,0,5872115,0,056006
Sc8,2,Zb;Ku;Td;Pk;Sp;Sc8,5,0,864316756,0,5872115,0,076787
Sc8,3,Zb;Ku;Td;Pk;Sp;Sc8,5,0,853131373,0,5872115,0,070713
Sc5,1,Zb;Ku;Td;Pk;Td;Sc5,5,0,833185857,0,5766035,0,065835
Sc5,2,Zb;Ku;Td;Pk;Td;Sc5,5,0,797159893,0,5766035,0,048645
Sc5,3,Zb;Ku;Td;Pk;Td;Sc5,5,0,78842549,0,5766035,0,044869
Sc8,1,Zb;Ku;Td;Pk;Td;Sc8,5,0,761555241,0,581608,0,032381
Sc8,2,Zb;Ku;Td;Pk;Td;Sc8,5,0,820288235,0,581608,0,056968
Sc8,3,Zb;Ku;Td;Pk;Td;Sc8,5,0,823184848,0,581608,0,058359
Sc5,1,Zb;Ku;Td;Pk;Wa;Sc5,5,0,806813145,0,562237,0,059817
Sc5,2,Zb;Ku;Td;Pk;Wa;Sc5,5,0,810662567,0,562237,0,061715
Sc5,3,Zb;Ku;Td;Pk;Wa;Sc5,5,0,77429893,0,562237,0,04497
Sc8,1,Zb;Ku;Td;Pk;Wa;Sc8,5,0,771621797,0,5843205,0,035082
Sc8,2,Zb;Ku;Td;Pk;Wa;Sc8,5,0,802106417,0,5843205,0,047431
Sc8,3,Zb;Ku;Td;Pk;Wa;Sc8,5,0,813603743,0,5843205,0,052571
Sc5,1,Zb;Ku;Td;Pk;Zb;Sc5,5,0,859059401,0,580091,0,077823
Sc5,2,Zb;Ku;Td;Pk;Zb;Sc5,5,0,865876471,0,580091,0,081673
Sc5,3,Zb;Ku;Td;Pk;Zb;Sc5,5,0,847516399,0,580091,0,071516
Sc8,1,Zb;Ku;Td;Pk;Zb;Sc8,5,0,851987854,0,5860195,0,070739
Sc8,2,Zb;Ku;Td;Pk;Zb;Sc8,5,0,906429055,0,5860195,0,102662
Sc8,3,Zb;Ku;Td;Pk;Zb;Sc8,5,0,894040463,0,5860195,0,094877
Sc5,1,Zb;Sp;Ap;Mp;Ap;Sc5,5,0,957187521,0,830762,0,015983
Sc5,2,Zb;Sp;Ap;Mp;Ap;Sc5,5,0,9067,0,830762,0,005767
Sc5,3,Zb;Sp;Ap;Mp;Ap;Sc5,5,0,902955319,0,830762,0,005212
Sc8,1,Zb;Sp;Ap;Mp;Ap;Sc8,5,0,899367221,0,8882995,0,000122
Sc8,2,Zb;Sp;Ap;Mp;Ap;Sc8,5,0,888870213,0,8882995,0
Sc8,3,Zb;Sp;Ap;Mp;Ap;Sc8,5,0,909721277,0,8882995,0,000459
Sc5,1,Zb;Sp;Ap;Mp;Hop;Sc5,5,0,922287354,0,7459185,0,031106
Sc5,2,Zb;Sp;Ap;Mp;Hop;Sc5,5,0,889125532,0,7459185,0,020508
Sc5,3,Zb;Sp;Ap;Mp;Hop;Sc5,5,0,885253191,0,7459185,0,019414
Sc8,1,Zb;Sp;Ap;Mp;Hop;Sc8,5,0,946372213,0,837003,0,011962
Sc8,2,Zb;Sp;Ap;Mp;Hop;Sc8,5,0,938317021,0,837003,0,010265
Sc8,3,Zb;Sp;Ap;Mp;Hop;Sc8,5,0,954657447,0,837003,0,013843
Sc5,1,Zb;Sp;Ap;Mp;Ku;Sc5,5,0,949949584,0,8301065,0,014362
Sc5,2,Zb;Sp;Ap;Mp;Ku;Sc5,5,0,889338298,0,8301065,0,003508
Sc5,3,Zb;Sp;Ap;Mp;Ku;Sc5,5,0,894614894,0,8301065,0,004161
Sc8,1,Zb;Sp;Ap;Mp;Ku;Sc8,5,0,877778203,0,8881955,0,000109
Sc8,2,Zb;Sp;Ap;Mp;Ku;Sc8,5,0,872529787,0,8881955,0,000245
Sc8,3,Zb;Sp;Ap;Mp;Ku;Sc8,5,0,904997872,0,8881955,0,000282
Sc5,1,Zb;Sp;Ap;Mp;Lt;Sc5,5,0,963011148,0,824771,0,01911
Sc5,2,Zb;Sp;Ap;Mp;Lt;Sc5,5,0,934359574,0,824771,0,01201
Sc5,3,Zb;Sp;Ap;Mp;Lt;Sc5,5,0,909423404,0,824771,0,007166
Sc8,1,Zb;Sp;Ap;Mp;Lt;Sc8,5,0,951363894,0,8709375,0,006468
Sc8,2,Zb;Sp;Ap;Mp;Lt;Sc8,5,0,947253191,0,8709375,0,005824
Sc8,3,Zb;Sp;Ap;Mp;Lt;Sc8,5,0,954785106,0,8709375,0,00703
Sc5,1,Zb;Sp;Ap;Mp;Mp;Sc5,5,0,918626789,0,7075725,0,044544
Sc5,2,Zb;Sp;Ap;Mp;Mp;Sc5,5,0,846912766,0,7075725,0,019416
Sc5,3,Zb;Sp;Ap;Mp;Mp;Sc5,5,0,864614894,0,7075725,0,024662
Sc8,1,Zb;Sp;Ap;Mp;Mp;Sc8,5,0,850531947,0,82359,0,000726
Sc8,2,Zb;Sp;Ap;Mp;Mp;Sc8,5,0,839338298,0,82359,0,000248
Sc8,3,Zb;Sp;Ap;Mp;Mp;Sc8,5,0,868955319,0,82359,0,002058
Sc5,1,Zb;Sp;Ap;Mp;Pk;Sc5,5,0,89595624,0,4609995,0,189187
Sc5,2,Zb;Sp;Ap;Mp;Pk;Sc5,5,0,849593617,0,4609995,0,151005
Sc5,3,Zb;Sp;Ap;Mp;Pk;Sc5,5,0,847891489,0,4609995,0,149685
Sc8,1,Zb;Sp;Ap;Mp;Pk;Sc8,5,0,862636772,0,529059,0,111274
Sc8,2,Zb;Sp;Ap;Mp;Pk;Sc8,5,0,8447,0,529059,0,099629
Sc8,3,Zb;Sp;Ap;Mp;Pk;Sc8,5,0,83657234,0,529059,0,094564
Sc5,1,Zb;Sp;Ap;Mp;Sc5,4,0,956022795,0,830827,0,015674
Sc5,2,Zb;Sp;Ap;Mp;Sc5,4,0,919551064,0,830827,0,007872
Sc5,3,Zb;Sp;Ap;Mp;Sc5,4,0,8987,0,830827,0,004607
Sc8,1,Zb;Sp;Ap;Mp;Sc8,4,0,924991181,0,8880395,0,001365
Sc8,2,Zb;Sp;Ap;Mp;Sc8,4,0,930742553,0,8880395,0,001824
Sc8,3,Zb;Sp;Ap;Mp;Sc8,4,0,957253191,0,8880395,0,004791
Sc5,1,Zb;Sp;Ap;Mp;Sp;Sc5,5,0,962636772,0,830598,0,017434
Sc5,2,Zb;Sp;Ap;Mp;Sp;Sc5,5,0,926444681,0,830598,0,009187
Sc5,3,Zb;Sp;Ap;Mp;Sp;Sc5,5,0,90776383,0,830598,0,005955
Sc8,1,Zb;Sp;Ap;Mp;Sp;Sc8,5,0,943418802,0,88745,0,003133
Sc8,2,Zb;Sp;Ap;Mp;Sp;Sc8,5,0,933848936,0,88745,0,002153
Sc8,3,Zb;Sp;Ap;Mp;Sp;Sc8,5,0,953848936,0,88745,0,004409
Sc5,1,Zb;Sp;Ap;Mp;Td;Sc5,5,0,957229118,0,827215,0,016904
Sc5,2,Zb;Sp;Ap;Mp;Td;Sc5,5,0,907976596,0,827215,0,006522
Sc5,3,Zb;Sp;Ap;Mp;Td;Sc5,5,0,899976596,0,827215,0,005294
Sc8,1,Zb;Sp;Ap;Mp;Td;Sc8,5,0,866630116,0,8818465,0,000232
Sc8,2,Zb;Sp;Ap;Mp;Td;Sc8,5,0,868061702,0,8818465,0,00019
Sc8,3,Zb;Sp;Ap;Mp;Td;Sc8,5,0,899806383,0,8818465,0,000323
Sc5,1,Zb;Sp;Ap;Mp;Wa;Sc5,5,0,962636772,0,8128485,0,022437
Sc5,2,Zb;Sp;Ap;Mp;Wa;Sc5,5,0,928146809,0,8128485,0,013294
Sc5,3,Zb;Sp;Ap;Mp;Wa;Sc5,5,0,908614894,0,8128485,0,009171
Sc8,1,Zb;Sp;Ap;Mp;Wa;Sc8,5,0,944666722,0,884559,0,003613
Sc8,2,Zb;Sp;Ap;Mp;Wa;Sc8,5,0,934785106,0,884559,0,002523
Sc8,3,Zb;Sp;Ap;Mp;Wa;Sc8,5,0,955891489,0,884559,0,005088
Sc5,1,Zb;Sp;Ap;Mp;Zb;Sc5,5,0,962012812,0,8307025,0,017242
Sc5,2,Zb;Sp;Ap;Mp;Zb;Sc5,5,0,915338298,0,8307025,0,007163
Sc5,3,Zb;Sp;Ap;Mp;Zb;Sc5,5,0,909848936,0,8307025,0,006264
Sc8,1,Zb;Sp;Ap;Mp;Zb;Sc8,5,0,951946256,0,886258,0,004315
Sc8,2,Zb;Sp;Ap;Mp;Zb;Sc8,5,0,943593617,0,886258,0,003287
Sc8,3,Zb;Sp;Ap;Mp;Zb;Sc8,5,0,956402128,0,886258,0,00492
Sc5,1,Zb;Sp;Ap;Pk;Ap;Sc5,5,0,452112646,0,584189,0,017444
Sc5,2,Zb;Sp;Ap;Pk;Ap;Sc5,5,0,482402128,0,584189,0,010361
Sc5,3,Zb;Sp;Ap;Pk;Ap;Sc5,5,0,395040426,0,584189,0,035777
Sc8,1,Zb;Sp;Ap;Pk;Ap;Sc8,5,0,875698336,0,5937685,0,079484
Sc8,2,Zb;Sp;Ap;Pk;Ap;Sc8,5,0,88576383,0,5937685,0,085261
Sc8,3,Zb;Sp;Ap;Pk;Ap;Sc8,5,0,866444681,0,5937685,0,074352
Sc5,1,Zb;Sp;Ap;Pk;Hop;Sc5,5,0,962470383,0,4993455,0,214485
Sc5,2,Zb;Sp;Ap;Pk;Hop;Sc5,5,0,955168085,0,4993455,0,207774
Sc5,3,Zb;Sp;Ap;Pk;Hop;Sc5,5,0,954785106,0,4993455,0,207425
Sc8,1,Zb;Sp;Ap;Pk;Hop;Sc8,5,0,960806489,0,542472,0,175004
Sc8,2,Zb;Sp;Ap;Pk;Hop;Sc8,5,0,955380851,0,542472,0,170494
Sc8,3,Zb;Sp;Ap;Pk;Hop;Sc8,5,0,95563617,0,542472,0,170705
Sc5,1,Zb;Sp;Ap;Pk;Ku;Sc5,5,0,364966223,0,5835335,0,047772
Sc5,2,Zb;Sp;Ap;Pk;Ku;Sc5,5,0,385806383,0,5835335,0,039096
Sc5,3,Zb;Sp;Ap;Pk;Ku;Sc5,5,0,292955319,0,5835335,0,084436
Sc8,1,Zb;Sp;Ap;Pk;Ku;Sc8,5,0,848909651,0,5936645,0,06515
Sc8,2,Zb;Sp;Ap;Pk;Ku;Sc8,5,0,832997872,0,5936645,0,05728
Sc8,3,Zb;Sp;Ap;Pk;Ku;Sc8,5,0,851168085,0,5936645,0,066308
Sc5,1,Zb;Sp;Ap;Pk;Lt;Sc5,5,0,961388852,0,578198,0,146835
Sc5,2,Zb;Sp;Ap;Pk;Lt;Sc5,5,0,955040426,0,578198,0,14201
Sc5,3,Zb;Sp;Ap;Pk;Lt;Sc5,5,0,954189362,0,578198,0,14137
Sc8,1,Zb;Sp;Ap;Pk;Lt;Sc8,5,0,960931281,0,5764065,0,147859
Sc8,2,Zb;Sp;Ap;Pk;Lt;Sc8,5,0,956189362,0,5764065,0,144235
Sc8,3,Zb;Sp;Ap;Pk;Lt;Sc8,5,0,951295745,0,5764065,0,140542
Sc5,1,Zb;Sp;Ap;Pk;Mp;Sc5,5,0,953194176,0,4609995,0,242256
Sc5,2,Zb;Sp;Ap;Pk;Mp;Sc5,5,0,953082979,0,4609995,0,242146
Sc5,3,Zb;Sp;Ap;Pk;Mp;Sc5,5,0,9546,0,4609995,0,243641
Sc8,1,Zb;Sp;Ap;Pk;Mp;Sc8,5,0,786846423,0,529059,0,066454
Sc8,2,Zb;Sp;Ap;Pk;Mp;Sc8,5,0,802997872,0,529059,0,075043
Sc8,3,Zb;Sp;Ap;Pk;Mp;Sc8,5,0,793465957,0,529059,0,069911
Sc5,1,Zb;Sp;Ap;Pk;Pk;Sc5,5,0,956979534,0,2144265,0,551385
Sc5,2,Zb;Sp;Ap;Pk;Pk;Sc5,5,0,95687675,0,2144265,0,551232
Sc5,3,Zb;Sp;Ap;Pk;Pk;Sc5,5,0,954997872,0,2144265,0,548446
Sc8,1,Zb;Sp;Ap;Pk;Pk;Sc8,5,0,795914642,0,234528,0,315155
Sc8,2,Zb;Sp;Ap;Pk;Pk;Sc8,5,0,835551064,0,234528,0,361229
Sc8,3,Zb;Sp;Ap;Pk;Pk;Sc8,5,0,79882766,0,234528,0,318434
Sc5,1,Zb;Sp;Ap;Pk;Sc5,4,0,962345591,0,584254,0,142953
Sc5,2,Zb;Sp;Ap;Pk;Sc5,4,0,95563617,0,584254,0,137925
Sc5,3,Zb;Sp;Ap;Pk;Sc5,4,0,955423404,0,584254,0,137767
Sc8,1,Zb;Sp;Ap;Pk;Sc8,4,0,954525291,0,5935085,0,130333
Sc8,2,Zb;Sp;Ap;Pk;Sc8,4,0,955508511,0,5935085,0,131044
Sc8,3,Zb;Sp;Ap;Pk;Sc8,4,0,95457234,0,5935085,0,130367
Sc5,1,Zb;Sp;Ap;Pk;Sp;Sc5,5,0,961513644,0,584025,0,142498
Sc5,2,Zb;Sp;Ap;Pk;Sp;Sc5,5,0,954870213,0,584025,0,137526
Sc5,3,Zb;Sp;Ap;Pk;Sp;Sc5,5,0,949976596,0,584025,0,133921
Sc8,1,Zb;Sp;Ap;Pk;Sp;Sc8,5,0,956272379,0,592919,0,132026
Sc8,2,Zb;Sp;Ap;Pk;Sp;Sc8,5,0,954146809,0,592919,0,130486
Sc8,3,Zb;Sp;Ap;Pk;Sp;Sc8,5,0,955806383,0,592919,0,131687
Sc5,1,Zb;Sp;Ap;Pk;Td;Sc5,5,0,962012812,0,580642,0,145444
Sc5,2,Zb;Sp;Ap;Pk;Td;Sc5,5,0,954657447,0,580642,0,139888
Sc5,3,Zb;Sp;Ap;Pk;Td;Sc5,5,0,953423404,0,580642,0,138966
Sc8,1,Zb;Sp;Ap;Pk;Td;Sc8,5,0,86954193,0,5873155,0,079652
Sc8,2,Zb;Sp;Ap;Pk;Td;Sc8,5,0,87363617,0,5873155,0,08198
Sc8,3,Zb;Sp;Ap;Pk;Td;Sc8,5,0,876487234,0,5873155,0,08362
Sc5,1,Zb;Sp;Ap;Pk;Wa;Sc5,5,0,961596839,0,5662755,0,156279
Sc5,2,Zb;Sp;Ap;Pk;Wa;Sc5,5,0,954870213,0,5662755,0,151006
Sc5,3,Zb;Sp;Ap;Pk;Wa;Sc5,5,0,957040426,0,5662755,0,152697
Sc8,1,Zb;Sp;Ap;Pk;Wa;Sc8,5,0,947620133,0,590028,0,127872
Sc8,2,Zb;Sp;Ap;Pk;Wa;Sc8,5,0,95057234,0,590028,0,129992
Sc8,3,Zb;Sp;Ap;Pk;Wa;Sc8,5,0,95576383,0,590028,0,133763
Sc5,1,Zb;Sp;Ap;Pk;Zb;Sc5,5,0,961305657,0,5841295,0,142262
Sc5,2,Zb;Sp;Ap;Pk;Zb;Sc5,5,0,954742553,0,5841295,0,137354
Sc5,3,Zb;Sp;Ap;Pk;Zb;Sc5,5,0,955295745,0,5841295,0,137764
Sc8,1,Zb;Sp;Ap;Pk;Zb;Sc8,5,0,961139268,0,591727,0,136465
Sc8,2,Zb;Sp;Ap;Pk;Zb;Sc8,5,0,95563617,0,591727,0,13243
Sc8,3,Zb;Sp;Ap;Pk;Zb;Sc8,5,0,955891489,0,591727,0,132616
Sc5,1,Zb;Wa;Td;Ap;Sc5,4,0,920415474,0,93272,0,000151
Sc5,2,Zb;Wa;Td;Ap;Sc5,4,0,912935294,0,93272,0,000391
Sc5,3,Zb;Wa;Td;Ap;Sc5,4,0,897739216,0,93272,0,001224
Sc8,1,Zb;Wa;Td;Ap;Sc8,4,0,914092679,0,943405,0,000859
Sc8,2,Zb;Wa;Td;Ap;Sc8,4,0,949655437,0,943405,0,000039
Sc8,3,Zb;Wa;Td;Ap;Sc8,4,0,942748128,0,943405,0
Sc5,1,Zb;Wa;Td;Hop;Sc5,4,0,760806489,0,8478765,0,007581
Sc5,2,Zb;Wa;Td;Hop;Sc5,4,0,782142068,0,8478765,0,004321
Sc5,3,Zb;Wa;Td;Hop;Sc5,4,0,790831907,0,8478765,0,003254
Sc8,1,Zb;Wa;Td;Hop;Sc8,4,0,843585191,0,8921085,0,002355
Sc8,2,Zb;Wa;Td;Hop;Sc8,4,0,850457576,0,8921085,0,001735
Sc8,3,Zb;Wa;Td;Hop;Sc8,4,0,858969162,0,8921085,0,001098
Sc5,1,Zb;Wa;Td;Ku;Sc5,4,0,887969551,0,9320645,0,001944
Sc5,2,Zb;Wa;Td;Ku;Sc5,4,0,890475401,0,9320645,0,00173
Sc5,3,Zb;Wa;Td;Ku;Sc5,4,0,878398752,0,9320645,0,00288
Sc8,1,Zb;Wa;Td;Ku;Sc8,4,0,888385524,0,943301,0,003016
Sc8,2,Zb;Wa;Td;Ku;Sc8,4,0,924165241,0,943301,0,000366
Sc8,3,Zb;Wa;Td;Ku;Sc8,4,0,925546702,0,943301,0,000315
Sc5,1,Zb;Wa;Td;Lt;Sc5,4,0,951613478,0,926729,0,000619
Sc5,2,Zb;Wa;Td;Lt;Sc5,4,0,95798877,0,926729,0,000977
Sc5,3,Zb;Wa;Td;Lt;Sc5,4,0,95215098,0,926729,0,000646
Sc8,1,Zb;Wa;Td;Lt;Sc8,4,0,926904659,0,926043,0,000001
Sc8,2,Zb;Wa;Td;Lt;Sc8,4,0,960216934,0,926043,0,001168
Sc8,3,Zb;Wa;Td;Lt;Sc8,4,0,958612656,0,926043,0,001061
Sc5,1,Zb;Wa;Td;Mp;Sc5,4,0,844167554,0,8095305,0,0012
Sc5,2,Zb;Wa;Td;Mp;Sc5,4,0,854691087,0,8095305,0,002039
Sc5,3,Zb;Wa;Td;Mp;Sc5,4,0,826170588,0,8095305,0,000277
Sc8,1,Zb;Wa;Td;Mp;Sc8,4,0,840673378,0,8786955,0,001446
Sc8,2,Zb;Wa;Td;Mp;Sc8,4,0,90255205,0,8786955,0,000569
Sc8,3,Zb;Wa;Td;Mp;Sc8,4,0,893817647,0,8786955,0,000229
Sc5,1,Zb;Wa;Td;Pk;Sc5,4,0,900531947,0,5629575,0,113957
Sc5,2,Zb;Wa;Td;Pk;Sc5,4,0,857142068,0,5629575,0,086545
Sc5,3,Zb;Wa;Td;Pk;Sc5,4,0,829824777,0,5629575,0,071218
Sc8,1,Zb;Wa;Td;Pk;Sc8,4,0,806355574,0,5841645,0,049369
Sc8,2,Zb;Wa;Td;Pk;Sc8,4,0,854780214,0,5841645,0,073233
Sc8,3,Zb;Wa;Td;Pk;Sc8,4,0,854468271,0,5841645,0,073064
Sc5,1,Zb;Wa;Td;Sc5,3,0,942087687,0,932785,0,000087
Sc5,2,Zb;Wa;Td;Sc5,3,0,956027986,0,932785,0,00054
Sc5,3,Zb;Wa;Td;Sc5,3,0,94386221,0,932785,0,000123
Sc8,1,Zb;Wa;Td;Sc8,3,0,921122629,0,943145,0,000485
Sc8,2,Zb;Wa;Td;Sc8,3,0,95527041,0,943145,0,000147
Sc8,3,Zb;Wa;Td;Sc8,3,0,951215152,0,943145,0,000065
Sc5,1,Zb;Wa;Td;Sp;Sc5,4,0,945457072,0,932556,0,000166
Sc5,2,Zb;Wa;Td;Sp;Sc5,4,0,957632264,0,932556,0,000629
Sc5,3,Zb;Wa;Td;Sp;Sc5,4,0,949254367,0,932556,0,000279
Sc8,1,Zb;Wa;Td;Sp;Sc8,4,0,925989517,0,9425555,0,000274
Sc8,2,Zb;Wa;Td;Sp;Sc8,4,0,959593048,0,9425555,0,00029
Sc8,3,Zb;Wa;Td;Sp;Sc8,4,0,956785561,0,9425555,0,000202
Sc5,1,Zb;Wa;Td;Td;Sc5,4,0,90157188,0,929173,0,000762
Sc5,2,Zb;Wa;Td;Td;Sc5,4,0,890297148,0,929173,0,001511
Sc5,3,Zb;Wa;Td;Td;Sc5,4,0,863737433,0,929173,0,004282
Sc8,1,Zb;Wa;Td;Td;Sc8,4,0,85157188,0,936952,0,00729
Sc8,2,Zb;Wa;Td;Td;Sc8,4,0,903443316,0,936952,0,001123
Sc8,3,Zb;Wa;Td;Td;Sc8,4,0,896001248,0,936952,0,001677
Sc5,1,Zb;Wa;Td;Wa;Sc5,4,0,866546922,0,9148065,0,002329
Sc5,2,Zb;Wa;Td;Wa;Sc5,4,0,894085027,0,9148065,0,000429
Sc5,3,Zb;Wa;Td;Wa;Sc5,4,0,882587701,0,9148065,0,001038
Sc8,1,Zb;Wa;Td;Wa;Sc8,4,0,899575208,0,9396645,0,001607
Sc8,2,Zb;Wa;Td;Wa;Sc8,4,0,927061854,0,9396645,0,000159
Sc8,3,Zb;Wa;Td;Wa;Sc8,4,0,926839037,0,9396645,0,000164
Sc5,1,Zb;Wa;Td;Zb;Sc5,4,0,945748253,0,9326605,0,000171
Sc5,2,Zb;Wa;Td;Zb;Sc5,4,0,959503922,0,9326605,0,000721
Sc5,3,Zb;Wa;Td;Zb;Sc5,4,0,951259715,0,9326605,0,000346
Sc8,1,Zb;Wa;Td;Zb;Sc8,4,0,92657188,0,9413635,0,000219
Sc8,2,Zb;Wa;Td;Zb;Sc8,4,0,961954902,0,9413635,0,000424
Sc8,3,Zb;Wa;Td;Zb;Sc8,4,0,958300713,0,9413635,0,000287
#�VALOR!
#�VALOR!
#�VALOR!
#�VALOR!
#�VALOR!
#�VALOR!
Sc5,1,Ap;Sc5,1,0,954866868,0,954435,0
Sc5,2,Ap;Sc5,1,0,954509192,0,954435,0
Sc5,3,Ap;Sc5,1,0,953927968,0,954435,0
Sc8,1,Ap;Sc8,1,0,954822158,0,95486,0
Sc8,2,Ap;Sc8,1,0,95468803,0,95486,0
Sc8,3,Ap;Sc8,1,0,955045706,0,95486,0
Sc5,1,Hop;Sc5,1,0,846714587,0,8695915,0,000523
Sc5,2,Hop;Sc5,1,0,863122974,0,8695915,0,000042
Sc5,3,Hop;Sc5,1,0,898935283,0,8695915,0,000861
Sc8,1,Hop;Sc8,1,0,863704197,0,9035635,0,001589
Sc8,2,Hop;Sc8,1,0,917668564,0,9035635,0,000199
Sc8,3,Hop;Sc8,1,0,929293034,0,9035635,0,000662
Sc5,1,Ku;Sc5,1,0,952631393,0,9537795,0,000001
Sc5,2,Ku;Sc5,1,0,954062097,0,9537795,0
Sc5,3,Ku;Sc5,1,0,95464332,0,9537795,0,000001
Sc8,1,Ku;Sc8,1,0,954553901,0,954756,0
Sc8,2,Ku;Sc8,1,0,954822158,0,954756,0
Sc8,3,Ku;Sc8,1,0,954866868,0,954756,0
Sc5,1,Lt;Sc5,1,0,936938358,0,948444,0,000132
Sc5,2,Lt;Sc5,1,0,95379384,0,948444,0,000029
Sc5,3,Lt;Sc5,1,0,954598611,0,948444,0,000038
Sc8,1,Lt;Sc8,1,0,911990457,0,937498,0,000651
Sc8,2,Lt;Sc8,1,0,945880258,0,937498,0,00007
Sc8,3,Lt;Sc8,1,0,954598611,0,937498,0,000292
Sc5,1,Mp;Sc5,1,0,856550677,0,8312455,0,00064
Sc5,2,Mp;Sc5,1,0,805894814,0,8312455,0,000643
Sc5,3,Mp;Sc5,1,0,83128981,0,8312455,0
Sc8,1,Mp;Sc8,1,0,883510506,0,8901505,0,000044
Sc8,2,Mp;Sc8,1,0,88672959,0,8901505,0,000012
Sc8,3,Mp;Sc8,1,0,900187149,0,8901505,0,000101
Sc5,1,Pk;Sc5,1,0,502406728,0,5846725,0,006768
Sc5,2,Pk;Sc5,1,0,565402413,0,5846725,0,000371
Sc5,3,Pk;Sc5,1,0,686207482,0,5846725,0,010309
Sc8,1,Pk;Sc8,1,0,633584401,0,5956195,0,001441
Sc8,2,Pk;Sc8,1,0,56303281,0,5956195,0,001062
Sc8,3,Pk;Sc8,1,0,590216186,0,5956195,0,000029
#�VALOR!
#�VALOR!
#�VALOR!
#�VALOR!
#�VALOR!
#�VALOR!
#�VALOR!
#�VALOR!
Sc5,1,Sp;Sc5,1,0,954464482,0,954271,0
Sc5,2,Sp;Sc5,1,0,954106806,0,954271,0
Sc5,3,Sp;Sc5,1,0,954240935,0,954271,0
Sc8,1,Sp;Sc8,1,0,953838549,0,9540105,0
Sc8,2,Sp;Sc8,1,0,954151516,0,9540105,0
Sc8,3,Sp;Sc8,1,0,954017387,0,9540105,0
Sc5,1,Td;Sc5,1,0,945075487,0,950888,0,000034
Sc5,2,Td;Sc5,1,0,953704421,0,950888,0,000008
Sc5,3,Td;Sc5,1,0,953883259,0,950888,0,000009
Sc8,1,Td;Sc8,1,0,937206615,0,948407,0,000125
Sc8,2,Td;Sc8,1,0,953838549,0,948407,0,00003
Sc8,3,Td;Sc8,1,0,954151516,0,948407,0,000033
Sc5,1,Wa;Sc5,1,0,932422699,0,9365215,0,000017
Sc5,2,Wa;Sc5,1,0,941856403,0,9365215,0,000028
Sc5,3,Wa;Sc5,1,0,935284107,0,9365215,0,000002
Sc8,1,Wa;Sc8,1,0,948294571,0,9511195,0,000008
Sc8,2,Wa;Sc8,1,0,95196075,0,9511195,0,000001
Sc8,3,Wa;Sc8,1,0,953078488,0,9511195,0,000004
Sc5,1,Zb;Sc5,1,0,954464482,0,9543755,0
Sc5,2,Zb;Sc5,1,0,953927968,0,9543755,0
Sc5,3,Zb;Sc5,1,0,954732739,0,9543755,0
Sc8,1,Zb;Sc8,1,0,949948823,0,9528185,0,000008
Sc8,2,Zb;Sc8,1,0,954151516,0,9528185,0,000002
Sc8,3,Zb;Sc8,1,0,954330354,0,9528185,0,000002
