# Supplementary material for: Predictability of the community‐function landscape in wine yeast ecosystems
Source: Mol Syst Biol. 2023 Aug 7;19(9):e11613. doi: 10.15252/msb.202311613 (PMC10495813; doi:10.15252/msb.202311613)
Supplement: Supplementary file 13 — Source Data for Figure 4 [file MSB-19-e11613-s002.zip]

Archive with 3 entries (2 files):
- Source data_figure4/
- Source data_figure4/functional_effects_final (panels A, B and C).csv
- Source data_figure4/observed_vs_predicted (panel D).csv
