# Supplementary material for: Predictability of the community‐function landscape in wine yeast ecosystems
Source: Mol Syst Biol. 2023 Aug 7;19(9):e11613. doi: 10.15252/msb.202311613 (PMC10495813; doi:10.15252/msb.202311613)
Supplement: Supplementary file 13 — Source Data for Figure 4 [file MSB-19-e11613-s002.zip › Source data_figure4/observed_vs_predicted (panel D).csv]

Comunity	predicted_fun	observed_fun
Ku	Mp	Pk	0	237086802	0	308785047
Ku	Mp	Sc5	0	773975509	0	777009346
Ku	Mp	Sc8	0	808738724	0	767728453
Ku	Mp	Td	0	503264216	0	711433022
Ku	Mp	Zb	0	412626846	0	501217549
Ku	Pk	Sc5	0	712740197	0	710654206
Ku	Pk	Sc8	0	73630106	0	741339564
Ku	Pk	Td	0	470492696	0	661783489
Ku	Pk	Zb	0	407561474	0	43491433
Ku	Sc5	Td	0	843124679	0	955020768
Ku	Sc5	Zb	0	86962432	0	718598131
Ku	Sc8	Td	0	854392552	0	958642264
Ku	Sc8	Zb	0	878474465	0	958862928
Ku	Td	Zb	0	631943506	0	954203011
Mp	Pk	Sc5	0	667943018	0	934745587
Mp	Pk	Sc8	0	703529518	0	702645379
Mp	Pk	Td	0	475266322	0	586640706
Mp	Pk	Zb	0	321265501	0	340794393
Mp	Sc5	Td	0	825146792	0	934745587
Mp	Sc5	Zb	0	810971967	0	932110592
Mp	Sc8	Td	0	843917736	0	95267134
Mp	Sc8	Zb	0	842623648	0	956085151
Mp	Td	Zb	0	572085716	0	763496885
Pk	Sc5	Td	0	769147065	0	906708204
Pk	Sc5	Zb	0	740651807	0	88636812
Pk	Sc8	Td	0	784451017	0	922570093
Pk	Sc8	Zb	0	760907266	0	917923157
Pk	Td	Zb	0	528808167	0	636913292
Sc5	Td	Zb	0	879190486	0	958200935
Sc8	Td	Zb	0	887420597	0	957435099
Ku	Mp	Pk	Sc5	0	701063141	0	585809969
Ku	Mp	Pk	Sc8	0	73861265	0	617248183
Ku	Mp	Pk	Td	0	489255019	0	567157321
Ku	Mp	Pk	Zb	0	387923316	0	36376947
Ku	Mp	Sc5	Td	0	78024399	0	912549325
Ku	Mp	Sc5	Zb	0	777226904	0	798245068
Ku	Mp	Sc8	Td	0	802633822	0	932214434
Ku	Mp	Sc8	Zb	0	806728792	0	808123053
Ku	Mp	Td	Zb	0	595016899	0	736458982
Ku	Pk	Sc5	Td	0	756259923	0	903774663
Ku	Pk	Sc5	Zb	0	746667258	0	779735203
Ku	Pk	Sc8	Td	0	777032083	0	904540498
Ku	Pk	Sc8	Zb	0	77131553	0	782525961
Ku	Pk	Td	Zb	0	576912855	0	679177051
Ku	Sc5	Td	Zb	0	833876892	0	955384216
Ku	Sc8	Td	Zb	0	842193532	0	95894081
Mp	Pk	Sc5	Td	0	737563958	0	84597352
Mp	Pk	Sc5	Zb	0	705767597	0	724893562
Mp	Pk	Sc8	Td	0	762655668	0	847609034
Mp	Pk	Sc8	Zb	0	741993632	0	731565421
Mp	Pk	Td	Zb	0	540254984	0	617663551
Mp	Sc5	Td	Zb	0	815382244	0	949387331
Mp	Sc8	Td	Zb	0	829383983	0	958174974
Pk	Sc5	Td	Zb	0	786656219	0	931085151
Pk	Sc8	Td	Zb	0	799278186	0	938938214
Ku	Mp	Pk	Sc5	Td	0	739139069	0	801983385
Ku	Mp	Pk	Sc5	Zb	0	73017978	0	657616822
Ku	Mp	Pk	Sc8	Td	0	762378187	0	817235203
Ku	Mp	Pk	Sc8	Zb	0	759999477	0	63635514
Ku	Mp	Sc5	Td	Zb	0	788120153	0	917520768
Ku	Mp	Sc8	Td	Zb	0	804938394	0	943182762
Mp	Pk	Sc5	Td	Zb	0	756029925	0	868221703
Mp	Pk	Sc8	Td	Zb	0	774354333	0	875257009
Hop	Lt	Sc5	0	877993556	0	981226708
Hop	Lt	Sc8	0	882129239	0	980505768
Hop	Lt	Sp	0	854508042	0	980860692
Hop	Lt	Td	0	823723405	0	902133984
Hop	Lt	Wa	0	793778325	0	979585182
Hop	Sc5	Sp	0	866931267	0	981393079
Hop	Sc5	Td	0	854268751	0	970800799
Hop	Sc5	Wa	0	811461873	0	82391748
Hop	Sc8	Sp	0	876736485	0	980938332
Hop	Sc8	Td	0	865223578	0	978553682
Hop	Sc8	Wa	0	843977778	0	913458296
Hop	Sp	Td	0	75307043	0	977610914
Hop	Sp	Wa	0	744149975	0	980461402
Hop	Td	Wa	0	568639802	0	663269743
Lt	Sc5	Sp	0	907425123	0	981470719
Lt	Sc5	Td	0	894857371	0	981614907
Lt	Sc5	Wa	0	909569781	0	977843833
Lt	Sc8	Sp	0	906887071	0	981359805
Lt	Sc8	Td	0	894781976	0	981415262
Lt	Sc8	Wa	0	906430412	0	978032387
Lt	Sp	Td	0	869455069	0	981126886
Lt	Sp	Wa	0	895248588	0	980339397
Lt	Td	Wa	0	844274892	0	949738243
Sc5	Sp	Td	0	875659153	0	981870009
Sc5	Sp	Wa	0	910611729	0	981171251
Sc5	Td	Wa	0	85210897	0	961262201
Sc8	Sp	Td	0	882742611	0	981570541
Sc8	Sp	Wa	0	910788779	0	98100488
Sc8	Td	Wa	0	868409285	0	980361579
Sp	Td	Wa	0	749104406	0	979640639
Hop	Lt	Sc5	Sp	0	879717188	0	972298137
Hop	Lt	Sc5	Td	0	862750386	0	979762644
Hop	Lt	Sc5	Wa	0	859353061	0	98140417
Hop	Lt	Sc8	Sp	0	882467308	0	980838509
Hop	Lt	Sc8	Td	0	86665084	0	980705413
Hop	Lt	Sc8	Wa	0	864603428	0	981093611
Hop	Lt	Sp	Td	0	846084548	0	980239574
Hop	Lt	Sp	Wa	0	836487698	0	980705413
Hop	Lt	Td	Wa	0	803658436	0	895856256
Hop	Sc5	Sp	Td	0	852416425	0	968893079
Hop	Sc5	Sp	Wa	0	84081855	0	978132209
Hop	Sc5	Td	Wa	0	815845809	0	879296806
Hop	Sc8	Sp	Td	0	857046763	0	980860692
Hop	Sc8	Sp	Wa	0	850913894	0	981027063
Hop	Sc8	Td	Wa	0	829341045	0	91738465
Hop	Sp	Td	Wa	0	751135622	0	907768412
Lt	Sc5	Sp	Td	0	880742655	0	972043035
Lt	Sc5	Sp	Wa	0	885325504	0	979851375
Lt	Sc5	Td	Wa	0	869301703	0	977544366
Lt	Sc8	Sp	Td	0	881839832	0	981581633
Lt	Sc8	Sp	Wa	0	885858209	0	981182343
Lt	Sc8	Td	Wa	0	870391542	0	978254215
Lt	Sp	Td	Wa	0	850086604	0	980916149
Sc5	Sp	Td	Wa	0	855154587	0	981293256
Sc8	Sp	Td	Wa	0	86051114	0	98028394
Hop	Lt	Sc5	Sp	Td	0	870074881	0	978010204
Hop	Lt	Sc5	Sp	Wa	0	86664244	0	980239574
Hop	Lt	Sc5	Td	Wa	0	845953803	0	97033496
Hop	Lt	Sc8	Sp	Td	0	872083794	0	980150843
Hop	Lt	Sc8	Sp	Wa	0	869600387	0	980428128
Hop	Lt	Sc8	Td	Wa	0	850025855	0	948418367
Hop	Lt	Sp	Td	Wa	0	831210935	0	925891748
Hop	Sc5	Sp	Td	Wa	0	833585812	0	96993567
Hop	Sc8	Sp	Td	Wa	0	840681948	0	972453416
Lt	Sc5	Sp	Td	Wa	0	859316803	0	977433452
Lt	Sc8	Sp	Td	Wa	0	861431851	0	981359805
Hop	Lt	Sc5	Sp	Td	Wa	0	866628243	0	980550133
Hop	Lt	Sc8	Sp	Td	Wa	0	86971971	0	980328305
